# Supplementary material for: Genome-wide analysis reveals divergent patterns of gene expression during zygotic and somatic embryo maturation of Theobroma cacao L., the chocolate tree
Source: BMC Plant Biol. 2014 Jul 16;14:185. doi: 10.1186/1471-2229-14-185 (PMC4110631; doi:10.1186/1471-2229-14-185)
Supplement: Additional file 1 — Genes differentially expressed during zygotic embryo maturation. Relative gene expression values (log2) of all genes up- or down-regulated during zygotic embryo maturation relative to torpedo stage zygotic embryos (T-ZE). List includes genes up- or down-regulated in at least one of the developmental stages compared and T-ZE (cut-off of p < 0.01 and ≥ 2-fold change). The fold difference of normalized expression values of the mature stage of zygotic embryos relative to expression values of torpedo embryos are indicated (Fold Difference M-ZE/T-ZE). Gene ID numbers and predicted function (Description) are indicated based on the criollo cacao genome browser V1.0 annotations [1]. [file 1471-2229-14-185-S1.xls]

## Sheet: ZE.list.txt
Additional File 1. Genes differentially expressed during zygotic embryo maturation (ZE).
	Relative gene expression values (log2)
GeneID	Torpedo-ZE	Early-Full-ZE	Late-Full-ZE	Mature-ZE	Fold Difference Normalized Expression Values (M-ZE/T-ZE)		Description
TC05G029190	4.87927	5.22791	8.8066	15.7161	1829		TC05G029190 Lipoxygenase A
TC01G030280	4.16428	9.50628	12.0489	14.8899	1693.27		TC01G030280 Predicted protein
TC06G014290	4.95949	8.58121	11.286	15.4949	1484.1		TC06G014290 Putative uncharacterized protein
TC05G029200	5.27273	5.01931	7.32937	15.6015	1286.08		TC05G029200 Lipoxygenase A
TC08G014800	5.71274	5.59246	8.57977	15.6808	1001.57		TC08G014800 22.0 kDa heat shock protein
TC05G003420	5.72206	5.91106	8.8415	15.3341	782.535		TC05G003420 18.2 kDa class I heat shock protein
TC02G004280	5.54038	9.20418	10.6129	15.1278	769.302		TC02G004280 Putative 3-hydroxy-N-methyl-(S)-coclaurine 4-O-methyltransferase
TC01G000800	5.07899	5.1202	7.41142	14.6057	737.627		TC01G000800 Chitinase 1
TC01G031280	5.71853	8.22936	8.50746	14.9274	591.746		TC01G031280 Putative uncharacterized protein At1g02700
TC04G019770	5.99212	5.54766	8.34937	15.0734	541.691		TC04G019770 Putative Anthocyanin 5-aromatic acyltransferase
TC03G002040	5.39761	8.10196	12.5513	14.4497	530.836		TC03G002040 Galactinol--sucrose galactosyltransferase
TC09G005320	5.48122	7.78805	10.1972	14.4837	512.871		TC09G005320 17.6 kDa class II heat shock protein
TC06G001520	5.08037	7.46826	6.90845	14.0557	503.332		TC06G001520 22.7 kDa class IV heat shock protein
TC03G020600	6.51382	11.2938	12.9058	15.4023	473.92		TC03G020600 Putative Low-temperature-induced 65 kDa protein
TC09G031850	6.35512	8.76174	12.9265	15.2319	470.072		TC09G031850 18.2 kDa class I heat shock protein
TC03G017780	4.78113	6.50839	7.36591	13.6482	466.924		TC03G017780 Acidic endochitinase
TC02G002540	5.02913	5.52597	7.17623	13.83	446.003		TC02G002540 Squalene monooxygenase
TC03G027010	5.61306	6.55206	9.66327	14.4117	445.313		TC03G027010 Thaumatin-like protein
TC04G018160	4.99368	4.9651	5.49321	13.7278	425.836		TC04G018160 Endochitinase PR4
TC08G002830	5.67606	9.47957	11.9278	14.394	421.066		TC08G002830 Dehydration-responsive element-binding protein 2D
TC04G024220	4.64882	4.70959	5.43801	13.3612	419.472		TC04G024220 Sulfate transporter 3.1
TC01G033570	4.90123	5.12977	6.76058	13.5549	402.742		TC01G033570 Putative Naringenin,2-oxoglutarate 3-dioxygenase
TC04G002350	4.5708	4.53359	5.77433	13.1876	392.562		TC04G002350 17.5 kDa class I heat shock protein
TC06G004860	5.20822	5.64884	7.81272	13.6886	357.157		TC06G004860 Heat shock 70 kDa protein
TC04G000710	6.6671	6.74497	8.7605	15.1462	356.828		TC04G000710 Aldehyde dehydrogenase family 2 member B4, mitochondrial
TC02G018120	7.19942	10.6222	11.3942	15.6076	339.712		TC02G018120 GEM-like protein 5
TC06G005970	5.28455	7.2902	8.54707	13.614	321.681		TC06G005970 Putative uncharacterized protein
TC03G027920	5.48187	5.17328	6.80909	13.7885	316.63		TC03G027920 Heat shock protein 83
TC04G021670	6.48925	7.23591	12.7609	14.7465	305.979		TC04G021670 9-cis-epoxycarotenoid dioxygenase NCED6, chloroplastic
TC04G029300	5.39256	5.44273	7.38206	13.622	300.122		TC04G029300 Glucan endo-1,3-beta-glucosidase, basic vacuolar isoform
TC01G036910	4.7807	5.35719	7.49517	12.9211	282.167		TC01G036910 Putative C-4 methylsterol oxidase DDBG0269788
TC08G008250	5.66075	6.0812	7.92214	13.7774	277.554		TC08G008250 Putative uncharacterized protein
TC02G011780	5.72821	6.98787	9.19898	13.8447	277.536		TC02G011780 GDSL esterase/lipase 1
TC09G035100	5.77975	6.63573	6.95932	13.7854	256.997		TC09G035100 Hypothetical protein
TC04G030120	5.40557	9.48074	13.6582	13.3733	250.34		TC04G030120 Putative Glycogenin-2
TC05G029180	5.46675	4.90938	5.31821	13.4279	249.204		TC05G029180 Hypothetical protein
TC00G020100	5.72581	6.77758	6.87538	13.5427	225.491		TC00G020100 Putative Cation/calcium exchanger 4
TC04G009830	5.24188	5.87647	7.86757	12.9808	213.627		TC04G009830 Putative F-box protein At4g12560
TC00G014400	6.38793	6.39067	8.18704	14.0977	209.351		TC00G014400 18.2 kDa class I heat shock protein
TC05G021420	4.83069	4.89319	5.70273	12.4881	201.887		TC05G021420 Putative zinc finger A20 and AN1 domain-containing stress-associated protein 8
TC02G025270	7.61712	6.97308	11.7343	15.2433	197.564		TC02G025270 Cytochrome P450 71B36
TC02G015450	6.25854	9.73354	13.2616	13.8634	194.674		TC02G015450 Putative MLP-like protein 423
TC04G025810	4.42492	4.41194	5.33823	12.0226	193.7		TC04G025810 Putative uncharacterized protein
TC02G002410	5.19621	4.8472	7.52164	12.7605	189.264		TC02G002410 Pathogenesis-related protein 1
TC01G031290	4.43942	5.03721	5.42348	11.9665	184.455		TC01G031290 GATA transcription factor 15
TC01G001320	6.56603	8.11801	8.70263	14.0795	182.719		TC01G001320 Putative uncharacterized protein
TC06G007000	5.62001	9.34148	10.8024	13.0946	177.858		TC06G007000 Inositol oxygenase 1
TC04G016910	5.5054	6.88561	9.92122	12.9611	175.543		TC04G016910 Probable NADP-dependent oxidoreductase P1
TC08G011870	4.98971	4.62287	5.47451	12.4281	173.457		TC08G011870 2-oxoisovalerate dehydrogenase subunit alpha, mitochondrial
TC00G041240	4.63268	5.4929	5.81457	12.0181	167.202		TC00G041240 Putative Glycine-rich protein
TC01G018780	4.73099	4.42976	5.59211	12.0976	165.031		TC01G018780 Polygalacturonase
TC09G000830	5.57446	8.13512	8.49468	12.9336	164.18		TC09G000830 Putative Secologanin synthase
TC07G012880	6.43102	6.35518	6.64966	13.7894	164.089		TC07G012880 Probable glutathione S-transferase parC
TC02G003890	7.65346	6.99361	8.68556	15.0027	163.054		TC02G003890 Endochitinase 1
TC00G083950	5.80054	5.19771	7.12211	13.0267	149.728		TC00G083950 Glucan endo-1,3-beta-glucosidase
TC01G035040	5.66378	7.34058	10.4457	12.8431	144.938		TC01G035040 Putative uncharacterized protein
TC04G000890	4.92427	9.67503	11.5684	12.028	137.541		TC04G000890 Quinone oxidoreductase-like protein At1g23740, chloroplastic
TC01G036780	4.94101	5.13034	7.06234	12.0126	134.516		TC01G036780 F-box protein PP2-A13
TC08G002440	5.54753	5.59967	6.58675	12.6179	134.397		TC08G002440 Defensin-like protein 19
TC08G008850	5.25382	6.41347	5.35281	12.3183	133.849		TC08G008850 Cytokinin-O-glucosyltransferase 2
TC07G000940	6.16674	7.50078	8.59235	13.2259	133.361		TC07G000940 Cellulose synthase-like protein E6
TC10G001650	8.88125	13.6263	13.8966	15.9066	130.268		TC10G001650 Putative uncharacterized protein
TC00G055680	5.10971	6.23711	7.20007	12.1166	128.615		TC00G055680 Putative Cytochrome P450 82A3
TC00G028220	5.28217	6.95107	9.72232	12.2651	126.493		TC00G028220 TGA10 transcription factor
TC05G018830	8.2628	11.3769	10.8085	15.2249	124.677		TC05G018830 Putative Late embryogenesis abundant protein D-113
TC03G016070	8.37523	12.2323	13.7037	15.3228	123.431		TC03G016070 Predicted protein
TC08G003610	5.61959	6.14259	7.75304	12.5584	122.683		TC08G003610 Predicted protein
TC03G027030	8.42294	10.4215	11.607	15.3342	120.362		TC03G027030 Osmotin-like protein OSM34
TC01G001000	5.83415	6.53582	6.81032	12.7275	118.882		TC01G001000 Ammonium transporter 3 member 1
TC09G031860	4.86642	5.42711	6.88812	11.7457	117.724		TC09G031860 17.6 kDa class I heat shock protein 3
TC06G017510	4.29327	4.29509	4.89535	11.1636	117		TC06G017510 Putative Linalool synthase, chloroplastic
TC02G027380	6.9777	9.5459	10.1098	13.8108	114.016		TC02G027380 Predicted protein
TC05G027320	5.00839	6.70558	8.60488	11.8372	113.68		TC05G027320 Pro-hevein
TC08G011400	4.6588	6.94558	10.29	11.4706	112.342		TC08G011400 Esterase
TC00G007160	6.10864	6.86672	7.7372	12.9104	111.566		TC00G007160 Cytochrome P450 82A3
TC02G013410	5.91891	5.95729	5.29705	12.7	109.982		TC02G013410 Momilactone A synthase
TC03G023330	5.85012	6.99597	10.2008	12.6266	109.627		TC03G023330 Putative uncharacterized protein
TC03G028950	5.08871	5.24291	5.97738	11.8595	109.2		TC03G028950 Putative RING-H2 finger protein ATL1E
TC10G015900	6.27308	10.3226	12.6403	13.0288	108.059		TC10G015900 Hypothetical protein
TC05G007420	5.22418	4.81462	7.05226	11.976	107.77		TC05G007420 Putative Cytokinin-O-glucosyltransferase 3
TC01G016700	4.55992	5.08816	6.31992	11.3049	107.262		TC01G016700 Hypothetical protein
TC09G031400	5.61716	7.42082	9.51199	12.3351	105.271		TC09G031400 Abscisic acid 8-hydroxylase 2
TC00G017200	4.4508	4.52393	5.15859	11.0895	99.6453		TC00G017200 Putative F-box/kelch-repeat protein At3g06240
TC07G006780	5.77934	9.89902	8.54088	12.4152	99.4499		TC07G006780 NAC domain-containing protein 72
TC07G001230	5.4029	6.37224	7.68987	12.0346	99.1597		TC07G001230 Hypothetical protein
TC05G002160	9.05727	13.3907	13.2856	15.655	96.8534		TC05G002160 Late embryogenesis abundant protein B19.3
TC06G008430	6.41534	6.79006	8.795	13.0009	96.0425		TC06G008430 Putative Dynein light chain LC6, flagellar outer arm
TC06G014190	5.32081	9.08651	10.5402	11.8936	95.1934		TC06G014190 CBL-interacting protein kinase 5
TC06G010490	8.79838	11.1181	13.2657	15.3271	92.3317		TC06G010490 17.4 kDa class III heat shock protein
TC01G014190	6.25917	7.32652	10.3635	12.7667	90.9862		TC01G014190 Vignain
TC03G025110	6.94487	8.29051	10.094	13.4514	90.9202		TC03G025110 Small heat shock protein, chloroplastic
TC08G013890	6.30868	5.42792	5.59077	12.7868	89.1482		TC08G013890 Putative uncharacterized protein
TC01G009980	5.06676	6.96558	9.91243	11.5216	87.7201		TC01G009980 Ccaat-binding transcription factor subunit A, putative
TC02G030340	5.65821	11.6049	13.4143	12.1077	87.3968		TC02G030340 Predicted protein
TC02G033030	6.18007	8.44258	6.96202	12.5297	81.5504		TC02G033030 NAC domain-containing protein 29
TC06G001670	8.93856	9.0005	8.92576	15.264	80.194		TC06G001670 26.5 kDa heat shock protein, mitochondrial
TC00G014230	7.95907	8.18878	8.1238	14.2777	79.8145		TC00G014230 Peroxidase 15
TC02G003150	6.38283	9.20961	13.4476	12.6953	79.478		TC02G003150 Peroxidase 43
TC00G066260	4.65044	5.06695	4.86821	10.9232	77.3184		TC00G066260 Probable 3-hydroxyisobutyryl-CoA hydrolase 2
TC00G004100	8.74752	13.3304	15.6351	15.0097	76.7536		TC00G004100 Putative Predicted protein
TC04G026780	8.63161	10.4925	10.4454	14.884	76.2375		TC04G026780 Beta-amylase 1, chloroplastic
TC10G001280	7.40636	9.53499	11.8396	13.6237	74.4066		TC10G001280 Em-like protein GEA6
TC05G022080	5.86713	6.73435	8.4617	12.0604	73.1763		TC05G022080 Putative S-norcoclaurine synthase
TC05G003430	4.9906	5.23957	5.7028	11.1512	71.5353		TC05G003430 17.3 kDa class I heat shock protein
TC08G004690	5.76389	5.31384	4.84929	11.9128	70.9601		TC08G004690 Putative uncharacterized protein
TC01G008710	4.24204	4.46529	5.08075	10.353	69.1176		TC01G008710 Cytokinin-O-glucosyltransferase 2
TC05G020160	7.67075	12.1951	13.9364	13.7703	68.5701		TC05G020160 Putative Universal stress protein A-like protein
TC09G014710	6.90826	10.1975	11.111	12.988	67.6382		TC09G014710 Heat shock 70 kDa protein
TC01G004840	4.45208	4.54974	5.09483	10.5297	67.5373		TC01G004840 Putative Uncharacterized membrane protein At3g27390
TC01G005890	4.65954	4.98193	4.31182	10.7117	66.3553		TC01G005890 Isoflavone 2-hydroxylase
TC09G031390	7.1225	8.03978	8.9307	13.1726	66.2621		TC09G031390 Hypothetical protein
TC00G025280	8.81874	11.3322	11.4483	14.8687	66.2547		TC00G025280 Probable xyloglucan endotransglucosylase/hydrolase protein 23
TC01G029960	4.94964	9.38563	9.79382	10.9982	66.1889		TC01G029960 Putative uncharacterized protein
TC04G030650	9.17218	12.1876	13.0425	15.2141	65.885		TC04G030650 Late embryogenesis abundant protein D-29
TC01G018190	5.08454	6.36625	7.02169	11.126	65.8659		TC01G018190 Hypothetical protein
TC01G011390	8.38243	9.38277	10.8299	14.4067	65.0844		TC01G011390 Putative uncharacterized protein
TC00G057800	9.09199	9.04897	8.95806	15.0921	64.0066		TC00G057800 Glutamine synthetase cytosolic isozyme 2
TC00G052730	7.08541	6.57206	6.28827	13.078	63.6707		TC00G052730 Pathogen-related protein
TC09G004780	9.23399	9.89461	10.9538	15.2088	62.8936		TC09G004780 Calcineurin B-like protein 10
TC00G081420	5.60528	7.69837	7.90485	11.5752	62.6786		TC00G081420 Remorin, putative
TC02G032110	8.92164	9.98627	10.9349	14.8814	62.2377		TC02G032110 Predicted protein
TC05G020150	7.45354	13.5049	15.3603	13.4116	62.1664		TC05G020150 Putative Universal stress protein A-like protein
TC05G023700	7.52185	11.244	12.7227	13.4764	62.0164		TC05G023700 Predicted protein
TC03G028880	7.53416	7.46919	8.58554	13.4868	61.9312		TC03G028880 Probable protein phosphatase 2C 8
TC08G000130	8.999	11.4242	13.5566	14.9484	61.7928		TC08G000130 Ethylene-responsive transcription factor RAP2-1
TC02G014840	7.32529	10.364	11.2705	13.255	60.9551		TC02G014840 Aromatic-L-amino-acid decarboxylase
TC05G001970	9.65058	13.2447	13.7976	15.5777	60.8462		TC05G001970 Putative UPF0098 protein MTH_273
TC10G005760	5.04022	6.34467	8.86119	10.9377	59.6108		TC10G005760 Putative Transketolase, chloroplastic
TC03G026610	7.02805	7.36438	9.48602	12.9217	59.4528		TC03G026610 Protein HOTHEAD
TC08G003570	9.88879	11.4027	11.8638	15.7557	58.3619		TC08G003570 Snakin-2
TC09G035110	5.80194	6.17685	5.29115	11.6619	58.0777		TC09G035110 Hypothetical protein
TC05G000280	5.8505	6.47295	8.24482	11.7098	58.051		TC05G000280 Putative uncharacterized protein
TC01G004350	5.87129	7.11257	9.11103	11.7263	57.8808		TC01G004350 Polyneuridine-aldehyde esterase
TC04G023830	7.96312	10.4577	11.5988	13.8124	57.6497		TC04G023830 Late embryogenesis abundant protein D-34
TC03G021620	8.90894	8.81786	9.76399	14.7563	57.5739		TC03G021620 Small heat shock protein, chloroplastic
TC01G030460	5.43182	5.60987	6.37817	11.2781	57.5325		TC01G030460 Beta-glucosidase 11
TC01G029840	8.65128	10.4816	10.9083	14.4536	55.8032		TC01G029840 Putative Spermatogenesis-associated protein 20
TC04G016450	7.76305	9.85795	10.333	13.5633	55.7262		TC04G016450 Non-specific lipid-transfer protein
TC00G045460	6.70784	6.43019	6.83341	12.4717	54.3372		TC00G045460 Putative Peroxidase 15
TC08G007100	6.81002	8.30514	9.60451	12.5557	53.6561		TC08G007100 Putative uncharacterized protein
TC03G027190	5.33911	8.1092	9.44199	11.0482	52.3132		TC03G027190 Putative UPF0706 protein At5g01750
TC10G011130	8.28204	13.2027	14.5388	13.9862	52.1326		TC10G011130 Pathogenesis-related protein P2
TC01G000770	6.96447	9.4937	10.9349	12.6618	51.8886		TC01G000770 Endochitinase
TC07G008400	5.47703	8.79391	11.2129	11.1677	51.6482		TC07G008400 Hypothetical protein
TC00G001580	9.73703	13.9523	15.8928	15.4204	51.3869		TC00G001580 Hypothetical protein
TC00G013440	6.03872	7.96811	9.62644	11.7058	50.8101		TC00G013440 Putative Calmodulin
TC07G016660	6.00032	5.74657	7.50641	11.6627	50.6457		TC07G016660 Hypothetical protein
TC05G020050	6.71826	9.113	10.0875	12.3796	50.6097		TC05G020050 Putative Probable gibberellin receptor GID1L3
TC04G001660	5.75246	6.19411	7.57644	11.4044	50.2812		TC04G001660 Putative F-box/LRR-repeat protein 4
TC00G048930	6.33688	7.68994	8.45171	11.975	49.8014		TC00G048930 Hypothetical protein
TC01G004680	4.76923	4.7555	5.18474	10.3901	49.2087		TC01G004680 Short-chain dehydrogenase, putative
TC05G001740	6.79216	8.17456	9.36962	12.4003	48.7761		TC05G001740 Putative Mitoferrin
TC01G010440	5.84455	6.00249	7.13522	11.4445	48.5019		TC01G010440 Cell division protein kinase 7, putative
TC02G005250	5.40456	5.46985	5.87479	11.0009	48.3797		TC02G005250 Chaperone protein dnaJ 11, chloroplastic
TC04G001260	4.3892	4.66622	5.02573	9.96378	47.6556		TC04G001260 Putative Probable long-chain-alcohol O-fatty-acyltransferase 5
TC01G028390	4.78051	4.82603	5.49697	10.3376	47.0815		TC01G028390 Heat stress transcription factor A-6b
TC09G003940	7.53292	10.1244	12.3021	13.0797	46.7463		TC09G003940 Putative Carotenoid 9,10(9,10)-cleavage dioxygenase 1
TC01G034720	7.68331	9.39822	11.6665	13.2208	46.4458		TC01G034720 Hydroquinone glucosyltransferase
TC00G048680	6.52536	7.44139	8.10328	12.0479	45.9675		TC00G048680 Putative Cytochrome P450 94A1
TC05G008190	9.91498	10.6958	11.3696	15.437	45.9513		TC05G008190 Predicted protein
TC00G085330	4.72692	5.54319	5.32183	10.2468	45.8833		TC00G085330 Hypothetical protein
TC00G086170	6.142	8.57351	11.28	11.6602	45.829		TC00G086170 Predicted protein
TC05G021810	5.42193	8.60077	10.9129	10.9401	45.8282		TC05G021810 Hypothetical protein
TC04G001280	4.69338	4.85883	5.94805	10.2026	45.5433		TC04G001280 Putative Probable long-chain-alcohol O-fatty-acyltransferase 1
TC02G026000	5.73932	5.65409	6.52249	11.2451	45.4363		TC02G026000 Putative Small heat shock protein, chloroplastic
TC01G000560	6.40042	9.90169	10.9788	11.9019	45.3028		TC01G000560 Catalase isozyme 2
TC02G003320	7.32269	7.66635	7.82539	12.8215	45.2181		TC02G003320 Predicted protein
TC09G005040	5.91412	7.55188	9.32705	11.4065	45.0155		TC09G005040 Heat shock factor protein HSF30
TC08G000660	4.56249	5.23542	6.56174	10.0525	44.9412		TC08G000660 Putative uncharacterized protein
TC01G023610	7.34389	10.3445	11.5578	12.8315	44.8669		TC01G023610 Predicted protein
TC09G029650	6.6084	6.53971	9.66534	12.0869	44.586		TC09G029650 Asparagine synthetase [glutamine-hydrolyzing]
TC02G030460	4.96959	5.49145	8.85066	10.4438	44.4536		TC02G030460 Isocitrate lyase
TC05G031800	9.92015	13.668	14.6237	15.3752	43.8666		TC05G031800 Hydrophobic protein LTI6A
TC06G017530	5.4167	5.50933	6.70485	10.8698	43.807		TC06G017530 Hypothetical protein
TC09G030700	9.88863	12.0559	12.3002	15.34	43.7537		TC09G030700 17.3 kDa class I heat shock protein
TC09G030760	5.7161	6.47761	7.08745	11.1522	43.2944		TC09G030760 17.3 kDa class I heat shock protein
TC05G018840	10.3478	14.1441	14.0724	15.7813	43.2149		TC05G018840 18 kDa seed maturation protein
TC00G012350	4.5083	4.68597	4.97588	9.94074	43.1845		TC00G012350 Putative Predicted protein
TC10G002040	9.03781	12.4631	14.3939	14.4646	43.0148		TC10G002040 Putative Uncharacterized acetyltransferase At3g50280
TC01G032290	6.81118	7.3254	9.20981	12.214	42.3074		TC01G032290 Predicted protein
TC08G000390	5.03238	4.68428	4.75956	10.4267	42.059		TC08G000390 ABSCISIC ACID-INSENSITIVE 5-like protein 5
TC01G010830	5.32919	5.58667	6.21864	10.7228	42.0376		TC01G010830 Structural molecule, putative
TC09G021970	4.93103	5.57581	5.95154	10.3167	41.8069		TC09G021970 Hypothetical protein
TC00G092400	9.09607	13.2084	14.731	14.4816	41.8017		TC00G092400 Hypothetical protein
TC02G011560	5.01221	7.15199	9.72804	10.3892	41.5567		TC02G011560 Putative 1-aminocyclopropane-1-carboxylate oxidase homolog 1
TC02G012000	7.14264	10.6376	9.59334	12.5108	41.3014		TC02G012000 Cationic peroxidase 2
TC00G075710	4.85442	5.27105	4.90934	10.209	40.9162		TC00G075710 Putative Anthocyanin 5-aromatic acyltransferase
TC09G000480	8.259	7.20297	7.49564	13.6135	40.914		TC09G000480 Putative uncharacterized protein
TC07G016500	4.91736	5.80204	6.00946	10.2475	40.228		TC07G016500 Hypothetical protein
TC10G007160	5.85777	9.23288	9.85127	11.1826	40.0802		TC10G007160 Hypothetical protein
TC05G006130	6.01861	6.57347	7.59083	11.3202	39.4394		TC05G006130 Putative uncharacterized protein
TC09G010080	5.29473	4.8695	4.90957	10.5754	38.872		TC09G010080 Probable sulfate transporter 3.5
TC05G010460	5.85528	5.65534	5.29799	11.1274	38.643		TC05G010460 Transcription factor, putative
TC06G021020	4.60669	5.08986	5.58437	9.87677	38.588		TC06G021020 Predicted protein
TC00G047270	5.27342	5.00581	5.29115	10.54	38.4949		TC00G047270 WRKY DNA binding protein
TC04G028540	5.82174	5.26386	5.82247	11.0853	38.4134		TC04G028540 Hypothetical protein
TC00G008060	9.35946	14.0784	15.25	14.5985	37.7669		TC00G008060 Putative Jasmonate O-methyltransferase
TC03G029390	8.90439	9.08566	12.044	14.124	37.2619		TC03G029390 Putative Protein RUPTURED POLLEN GRAIN 1
TC01G005170	7.68144	9.48994	8.1461	12.8987	37.1995		TC01G005170 Predicted protein
TC01G013150	4.88813	5.55118	7.66364	10.0834	36.6371		TC01G013150 Chloride channel protein CLC-c
TC05G002410	5.11331	7.13668	8.36824	10.2985	36.3833		TC05G002410 Putative Leucoanthocyanidin dioxygenase
TC09G024900	5.91041	6.61431	7.69812	11.085	36.1162		TC09G024900 Putative Epoxide hydrolase 2
TC06G015580	4.5151	5.31524	5.705	9.67949	35.862		TC06G015580 Putative Desiccation-related protein PCC3-06
TC03G021710	6.19512	6.41459	7.13456	11.3549	35.7471		TC03G021710 Putative uncharacterized protein
TC04G023510	8.04977	14.038	15.7407	13.1971	35.4399		TC04G023510 Putative Uncharacterized protein C24B11.05
TC05G026770	4.69157	8.26361	9.37259	9.82705	35.1507		TC05G026770 Putative Ankyrin repeat-containing protein At5g02620
TC02G020590	5.86619	8.05203	8.63201	10.9959	35.0111		TC02G020590 Predicted protein
TC03G012600	4.8379	9.18561	10.1045	9.96244	34.8851		TC03G012600 Hypothetical protein
TC00G009610	5.48384	6.18412	7.1535	10.6043	34.786		TC00G009610 Predicted protein
TC02G008770	4.93434	5.14256	6.88115	10.0538	34.7634		TC02G008770 Abscisic acid 8-hydroxylase 4
TC01G038460	9.56086	10.7018	11.5611	14.6781	34.7095		TC01G038460 Putative uncharacterized protein
TC04G026620	4.75609	4.9373	5.58264	9.86189	34.435		TC04G026620 Predicted protein
TC03G026380	6.08679	7.91413	9.77808	11.1753	34.0238		TC03G026380 Putative Transcription factor bHLH120
TC05G003590	9.23132	11.0189	12.4309	14.3035	33.6417		TC05G003590 Putative uncharacterized protein
TC04G015510	10.4296	14.714	15.1775	15.4953	33.4904		TC04G015510 Defensin-like protein 1
TC09G003460	9.12559	9.32658	8.17559	14.1865	33.3802		TC09G003460 Dehydration-responsive protein RD22
TC01G004230	5.18148	4.95015	5.71776	10.2418	33.367		TC01G004230 GDSL esterase/lipase At2g23540
TC06G017020	8.05293	8.80298	10.8266	13.112	33.3368		TC06G017020 Predicted protein
TC01G000310	5.57994	5.78979	7.6031	10.6189	32.8768		TC01G000310 Auxin:hydrogen symporter, putative
TC03G021520	6.24065	9.87892	11.2136	11.2774	32.8265		TC03G021520 Homeobox protein, putative
TC03G023770	6.66613	6.85277	7.16752	11.6983	32.7207		TC03G023770 Putative invertase inhibitor
TC01G001800	8.24563	9.06337	10.0797	13.2756	32.6726		TC01G001800 Predicted protein
TC02G011540	7.76022	9.80374	12.3958	12.7789	32.417		TC02G011540 Putative 1-aminocyclopropane-1-carboxylate oxidase homolog 1
TC00G090310	5.17518	6.67793	8.17119	10.1876	32.2774		TC00G090310 Hypothetical protein
TC00G060610	6.40459	8.40762	10.031	11.4134	32.1953		TC00G060610 Hypothetical protein
TC07G003910	7.21051	9.01324	10.9075	12.2178	32.1624		TC07G003910 Hypothetical protein
TC01G018970	5.38035	6.05273	6.3849	10.3726	31.8296		TC01G018970 Hypothetical protein
TC09G030740	5.15821	5.28683	5.86841	10.1375	31.5433		TC09G030740 18.2 kDa class I heat shock protein
TC07G012640	6.69435	7.4078	7.94531	11.653	31.0961		TC07G012640 Gibberellin 2-beta-dioxygenase 1
TC00G022630	8.80539	11.6825	11.5215	13.762	31.0528		TC00G022630 Putative Uncharacterized protein At3g50808
TC02G011670	7.42288	8.25291	9.44927	12.3788	31.0361		TC02G011670 Alternative oxidase, mitochondrial
TC00G022640	8.95193	10.8956	11.1492	13.9043	30.9618		TC00G022640 UPF0131 protein At3g02910
TC08G000620	5.79118	8.49646	9.26027	10.7276	30.6207		TC08G000620 Putative uncharacterized protein
TC05G017310	5.34048	5.35591	5.76577	10.2744	30.5684		TC05G017310 Zeatin O-glucosyltransferase
TC09G025280	8.24183	10.5497	10.9068	13.1682	30.4073		TC09G025280 Copper ion binding protein, putative
TC03G024390	7.28543	8.0912	11.4093	12.2107	30.3855		TC03G024390 Putative Sugar phosphate exchanger 2
TC08G002290	9.98852	10.1151	10.7592	14.9074	30.2494		TC08G002290 Predicted protein
TC09G014630	6.08095	6.93827	7.27422	10.9994	30.2407		TC09G014630 Hypothetical protein
TC08G005120	8.88518	10.6812	11.1479	13.7921	30.0004		TC08G005120 12-oxophytodienoate reductase 2
TC05G027230	8.72938	14.5857	15.2733	13.6357	29.9873		TC05G027230 Pathogenesis-related protein P2
TC00G044180	8.16285	12.2507	13.687	13.059	29.7765		TC00G044180 Putative Jasmonate O-methyltransferase
TC03G015140	5.08846	4.89007	5.38593	9.96675	29.4112		TC03G015140 WRKY-type DNA binding protein 1
TC01G001630	7.1682	6.82254	9.25737	12.044	29.3613		TC01G001630 Chaperone protein dnaJ 11, chloroplastic
TC06G018270	7.34406	9.29139	10.8983	12.2152	29.2665		TC06G018270 Cysteine-rich receptor-like protein kinase 10
TC04G023170	5.07839	7.82735	9.71979	9.94808	29.2363		TC04G023170 Glucose and ribitol dehydrogenase
TC09G029310	8.43711	10.6967	12.1465	13.2973	29.0437		TC09G029310 Predicted protein
TC03G005950	9.63251	11.3937	11.8976	14.4907	29.0032		TC03G005950 Glutamine synthetase cytosolic isozyme 2
TC07G007130	5.81414	7.57293	8.29863	10.6489	28.536		TC07G007130 Predicted protein
TC09G014090	7.39176	9.85016	10.0218	12.2077	28.168		TC09G014090 Sterol regulatory element-binding protein site 2 protease, putative
TC01G029020	6.54745	6.63775	7.0262	11.3624	28.1474		TC01G029020 Auxin-binding protein T85
TC00G035520	6.33632	6.97705	7.80965	11.1484	28.0918		TC00G035520 DNA binding protein, putative
TC01G030590	8.20773	9.4722	10.3602	13.0191	28.0786		TC01G030590 Putative Monoglyceride lipase
TC02G009100	4.99297	4.95102	6.02051	9.78936	27.788		TC02G009100 Putative Anthocyanin 3-O-beta-glucosyltransferase
TC01G017560	6.83067	5.11542	5.57211	11.6248	27.745		TC01G017560 Putative Cellulose synthase-like protein H1
TC02G004890	7.02158	6.66702	8.89457	11.8063	27.5638		TC02G004890 Glycerate dehydrogenase
TC04G006900	9.0311	14.9504	15.1237	13.8044	27.3478		TC04G006900 Glutathione S-transferase
TC02G022620	6.8201	7.66411	7.79862	11.5906	27.2934		TC02G022620 Hypothetical protein
TC09G011660	4.69242	4.73223	4.82118	9.46155	27.2679		TC09G011660 Hypothetical protein
TC03G024270	6.18519	6.87441	8.34482	10.9536	27.2545		TC03G024270 Expansin-like B1
TC00G089700	5.51828	6.11509	6.70616	10.2785	27.1003		TC00G089700 Putative Peptide transporter PTR1
TC00G004680	5.6899	5.69473	6.68995	10.4484	27.0674		TC00G004680 Kiwellin
TC06G010840	10.7569	12.7462	13.8944	15.5142	27.0458		TC06G010840 Hypothetical protein
TC04G028530	4.9845	4.56167	5.75373	9.73916	26.9957		TC04G028530 Putative uncharacterized protein
TC01G034860	6.69108	7.59217	8.86992	11.4454	26.989		TC01G034860 Putative Solute carrier family 25 member 40
TC01G014700	4.41818	4.74721	5.43558	9.17083	26.9582		TC01G014700 Putative Zinc transport protein zntB
TC07G002220	5.78329	8.44506	10.9902	10.5358	26.9558		TC07G002220 Sodium/hydrogen exchanger 4
TC06G016080	6.38	9.04036	7.77945	11.1221	26.7626		TC06G016080 Putative uncharacterized protein
TC03G002240	6.01673	9.32048	10.3803	10.7559	26.7066		TC03G002240 Putative uncharacterized protein
TC00G012130	9.76185	10.6937	10.8569	14.4965	26.6247		TC00G012130 Light-regulated protein, putative
TC00G057870	7.32002	8.49762	8.79812	12.0497	26.5323		TC00G057870 Uncharacterized oxidoreductase At4g09670
TC09G003450	6.27088	6.31969	6.07358	10.9928	26.3909		TC09G003450 Putative Dehydration-responsive protein RD22
TC00G086150	6.01865	8.76289	9.25757	10.7405	26.3889		TC00G086150 Hypothetical protein
TC06G001140	5.71574	6.44185	6.9008	10.436	26.3594		TC06G001140 Putative disease resistance protein RGA3
TC00G062780	7.68275	9.45736	10.3964	12.3926	26.1707		TC00G062780 Peroxisomal 2,4-dienoyl-CoA reductase
TC07G010390	5.94741	6.33155	6.32441	10.6528	26.0886		TC07G010390 Hypothetical protein
TC08G008810	8.72589	10.6608	10.2998	13.4259	25.9924		TC08G008810 Predicted protein
TC07G004000	4.511	6.43225	7.39713	9.20924	25.9603		TC07G004000 Disease resistance protein RGA2, putative
TC09G001190	7.69922	9.66836	11.6198	12.3772	25.5978		TC09G001190 Putative Uncharacterized vacuolar membrane protein YML018C
TC00G012990	10.8525	12.6839	11.7225	15.5281	25.5553		TC00G012990 Putative 5-AMP-activated protein kinase subunit gamma-3
TC09G014190	5.96489	5.87538	7.00245	10.6283	25.3417		TC09G014190 Putative uncharacterized protein
TC05G007400	5.00022	5.15321	7.07949	9.66297	25.3296		TC05G007400 Cytokinin-O-glucosyltransferase 1
TC01G019890	8.01622	7.06095	8.48972	12.668	25.1381		TC01G019890 dCTP pyrophosphatase 1
TC03G028200	8.57728	7.77913	8.10333	13.2285	25.1276		TC03G028200 ATP binding protein, putative
TC08G002600	8.47962	8.76576	10.3859	13.1291	25.0983		TC08G002600 Putative Ocs element-binding factor 1
TC05G029320	6.29356	7.20498	9.09168	10.9383	25.0147		TC05G029320 Pentatricopeptide repeat-containing protein, putative
TC00G082900	6.09173	6.2552	8.71232	10.7259	24.8325		TC00G082900 AP2/ERF domain-containing transcription factor
TC04G013390	6.45061	7.00655	8.55313	11.079	24.7338		TC04G013390 Cytochrome P450 71D9
TC08G004040	4.39772	4.84108	7.69435	9.02593	24.7303		TC08G004040 Putative UPF0496 protein At1g20180
TC05G013070	5.44571	5.60614	7.32775	10.0704	24.6697		TC05G013070 NAC domain-containing protein, putative
TC02G032090	6.66434	6.9033	5.91563	11.2786	24.4933		TC02G032090 Ureide permease 2
TC09G021400	5.78669	6.71772	7.59154	10.3985	24.4512		TC09G021400 Predicted protein
TC02G006400	9.87859	12.6889	14.0216	14.4862	24.3797		TC02G006400 Probable fructose-bisphosphate aldolase 1, chloroplastic
TC01G010020	6.16217	6.62486	6.60302	10.766	24.3156		TC01G010020 Putative uncharacterized protein
TC07G003160	5.95585	6.67596	8.69376	10.5539	24.2179		TC07G003160 Putative Polyprenyl synthetase
TC03G026750	6.43689	6.54	10.7899	11.0315	24.1605		TC03G026750 Transcriptional corepressor SEUSS, putative
TC00G047870	8.62762	10.5011	9.72926	13.2167	24.0692		TC00G047870 Hypothetical protein
TC05G007280	5.11977	4.75096	5.73675	9.7035	23.9794		TC05G007280 Cytokinin-O-glucosyltransferase 3
TC08G007660	6.84457	7.06151	10.3022	11.4252	23.9282		TC08G007660 Putative Ribosomal protein S14
TC02G019660	5.54148	6.5398	6.74667	10.118	23.8603		TC02G019660 Hypothetical protein
TC00G001600	6.59908	7.66418	7.87855	11.1688	23.7482		TC00G001600 Hypothetical protein
TC08G002700	5.97425	7.02077	8.8552	10.5437	23.743		TC08G002700 Putative BEL1-like homeodomain protein 3
TC06G011020	7.89713	8.05308	7.49608	12.4551	23.5558		TC06G011020 Predicted protein
TC05G029650	11.0927	14.9597	15.723	15.6505	23.5522		TC05G029650 Putative Basic 7S globulin
TC00G038070	6.67612	7.15682	8.9563	11.2305	23.4968		TC00G038070 Putative uncharacterized protein
TC09G005650	9.68227	10.3512	12.0009	14.2366	23.4963		TC09G005650 Putative uncharacterized protein
TC09G010980	6.97187	7.85453	11.0967	11.524	23.4607		TC09G010980 Putative uncharacterized protein
TC08G001390	4.97235	5.35768	5.31041	9.51	23.2256		TC08G001390 Cytochrome P450 82A3
TC00G022370	6.64016	10.0143	11.5805	11.1641	23.0058		TC00G022370 Hypothetical protein
TC10G014720	6.80322	9.10987	9.77511	11.3256	22.9818		TC10G014720 Transcription factor, putative
TC05G014000	5.4585	6.53146	6.40375	9.97602	22.9038		TC05G014000 PsbP domain-containing protein 6, chloroplastic
TC06G011810	6.05642	8.22832	9.19494	10.5631	22.7323		TC06G011810 Putative Protein PHLOEM PROTEIN 2-LIKE A9
TC03G015200	11.2597	15.327	15.1859	15.7624	22.6711		TC03G015200 Putative Hydroxysteroid 11-beta-dehydrogenase 1-like protein
TC09G031080	4.94915	4.57914	5.57844	9.44899	22.6249		TC09G031080 Tropinone reductase 1
TC01G032420	6.71348	5.14041	6.08237	11.2131	22.6208		TC01G032420 GDSL esterase/lipase At1g09390
TC05G029170	5.17803	4.85497	5.00836	9.67487	22.5779		TC05G029170 Hypothetical protein
TC08G011230	5.52433	5.34524	6.04026	10.0132	22.4533		TC08G011230 Hypothetical protein
TC09G002610	4.67139	5.37835	7.51624	9.15752	22.4108		TC09G002610 Putative Protein YIF1B
TC02G031490	9.96016	9.56724	11.5259	14.4302	22.1619		TC02G031490 Putative Secologanin synthase
TC05G001590	5.72575	6.81145	7.24922	10.1842	21.9853		TC05G001590 Putative Macrophage migration inhibitory factor homolog
TC01G017540	6.68354	5.46848	6.30378	11.1385	21.9325		TC01G017540 Cellulose synthase-like protein H1
TC02G001560	7.11135	7.05833	8.66848	11.5658	21.9241		TC02G001560 ATP binding protein, putative
TC06G006130	7.7499	9.17479	8.64842	12.1992	21.8454		TC06G006130 Hypothetical protein
TC03G020810	10.5245	12.3061	14.0712	14.9729	21.832		TC03G020810 Putative 3-hexulose-6-phosphate isomerase
TC04G002450	5.3088	5.5824	6.07482	9.7509	21.7374		TC04G002450 Hypothetical protein
TC07G006790	6.43369	7.33151	7.62016	10.8716	21.6739		TC07G006790 NAC domain-containing protein 18
TC06G008090	4.50537	4.8422	5.25661	8.94154	21.6482		TC06G008090 Hypothetical protein
TC05G021910	7.05974	9.92935	11.6544	11.4924	21.5954		TC05G021910 Putative uncharacterized protein
TC04G000770	4.70375	6.77582	6.99781	9.13157	21.5233		TC04G000770 Homeobox-leucine zipper protein HAT5
TC09G001600	8.41435	9.18441	10.5007	12.8407	21.5013		TC09G001600 Chaperone protein clpB 2
TC04G023620	8.11639	8.87659	9.60693	12.5333	21.3607		TC04G023620 Predicted protein
TC06G002930	7.84867	9.65089	10.9864	12.2528	21.1734		TC06G002930 Putative E3 ubiquitin-protein ligase KEG
TC06G020760	6.76147	6.62802	7.27853	11.1655	21.171		TC06G020760 Predicted protein
TC05G029220	4.96164	5.46951	6.07414	9.36411	21.1483		TC05G029220 Hypothetical protein
TC01G036220	5.11988	5.99728	7.97398	9.51532	21.0455		TC01G036220 Putative ripening-related protein 2
TC03G028720	7.44439	9.3076	11.5615	11.8348	20.9716		TC03G028720 Putative uncharacterized protein
TC05G006380	9.29868	11.5874	13.0648	13.6874	20.9477		TC05G006380 Aquaporin PIP2-2
TC05G019310	5.4678	4.55417	5.44141	9.85619	20.943		TC05G019310 Putative uncharacterized protein
TC09G007420	7.87649	9.353	10.5831	12.2647	20.9409		TC09G007420 Putative Cleavage and polyadenylation specificity factor subunit 5
TC02G024960	5.97017	7.73643	8.59071	10.3558	20.9034		TC02G024960 Hypothetical protein
TC05G027250	5.74119	9.90754	11.2355	10.1131	20.7047		TC05G027250 Pathogenesis-related protein P2
TC02G008290	9.53185	11.2747	12.514	13.9037	20.7034		TC02G008290 Predicted protein
TC00G062520	6.14518	6.46247	7.17474	10.5166	20.6982		TC00G062520 Hypothetical protein
TC09G006400	4.3152	4.87727	8.5876	8.67705	20.5612		TC09G006400 Respiratory burst oxidase homolog protein E
TC02G021310	5.31054	4.93101	4.60658	9.67129	20.5454		TC02G021310 Ribulose bisphosphate carboxylase small chain, chloroplastic
TC02G023650	9.32393	9.44858	10.2646	13.6799	20.4774		TC02G023650 Quinone oxidoreductase-like protein At1g23740, chloroplastic
TC03G025740	4.91379	5.12696	4.80622	9.2617	20.3634		TC03G025740 Putative Cytochrome P450 76C1
TC10G003850	6.24981	9.27133	8.97705	10.5923	20.2874		TC10G003850 Predicted protein
TC04G025410	5.2754	5.0516	4.71072	9.61416	20.2346		TC04G025410 Ethylene-responsive transcription factor 1B
TC07G001220	5.38505	4.96895	5.61395	9.72221	20.2122		TC07G001220 Nudix hydrolase 10
TC03G025820	6.69593	7.08495	8.61065	11.0282	20.1437		TC03G025820 Primary amine oxidase
TC05G017170	5.11082	4.83019	5.48308	9.43729	20.0631		TC05G017170 Putative Agamous-like MADS-box protein AGL15
TC00G081350	9.97447	11.2517	11.5349	14.2912	19.9275		TC00G081350 Probable galactinol--sucrose galactosyltransferase 2
TC05G025040	5.53739	6.4383	6.17877	9.85166	19.8942		TC05G025040 NAC domain-containing protein 29
TC02G030700	10.5355	11.5013	12.4492	14.8366	19.713		TC02G030700 Aconitate hydratase 2, mitochondrial
TC00G023880	6.73704	5.72617	5.37782	11.0313	19.6206		TC00G023880 Hypothetical protein
TC01G006130	4.9586	4.51101	4.67236	9.24478	19.5105		TC01G006130 Putative Sigma factor sigB regulation protein rsbQ
TC04G010450	4.30048	4.53373	4.82595	8.58434	19.4792		TC04G010450 Putative Cytokinin-O-glucosyltransferase 2
TC05G003600	9.2393	10.0318	10.3438	13.5223	19.4675		TC05G003600 Putative uncharacterized protein
TC04G003040	4.64602	4.88397	5.13963	8.92754	19.4476		TC04G003040 Putative Probable calcium-binding protein CML10
TC01G035030	7.49984	7.60777	9.82885	11.7802	19.4324		TC01G035030 Putative uncharacterized protein
TC01G003280	9.82644	11.0742	10.317	14.1067	19.4304		TC01G003280 Putative uncharacterized protein
TC08G005830	4.6065	4.61614	5.03153	8.88648	19.4268		TC08G005830 Carbonic anhydrase 2 (Fragment)
TC00G078360	8.82644	9.83765	11.9708	13.1042	19.3976		TC00G078360 Hypothetical protein
TC08G004140	7.42533	9.94216	9.39903	11.6926	19.2562		TC08G004140 Putative Nucleoredoxin
TC05G026780	4.68366	5.4421	7.4241	8.94012	19.1128		TC05G026780 Putative Receptor-interacting serine/threonine-protein kinase 4
TC05G027220	11.2948	15.385	15.643	15.5427	18.999		TC05G027220 Pathogenesis-related protein P2
TC00G006210	10.9849	14.5028	15.3819	15.2321	18.9904		TC00G006210 Putative Hydroxysteroid 11-beta-dehydrogenase 1-like protein
TC08G000500	5.55918	6.5078	6.31787	9.80621	18.9882		TC08G000500 Alpha-amylase
TC02G027370	6.74502	8.19552	7.69208	10.9822	18.859		TC02G027370 Putative uncharacterized protein
TC03G000910	8.7261	9.19097	10.1437	12.9604	18.8212		TC03G000910 Aldehyde dehydrogenase family 2 member B4, mitochondrial
TC06G015310	10.0973	12.1577	13.1559	14.3201	18.6725		TC06G015310 Putative DnaJ homolog subfamily B member 4
TC00G064080	6.26333	7.02774	7.99799	10.485	18.6574		TC00G064080 Putative Uncharacterized membrane protein At3g27390
TC08G009220	6.67962	7.35513	8.02828	10.9013	18.657		TC08G009220 Carbohydrate transporter, putative
TC01G027300	6.02195	6.71825	7.20889	10.2405	18.617		TC01G027300 Cytochrome P450 94A1
TC05G007470	10.2896	10.084	10.6115	14.5027	18.5476		TC05G007470 Putative Caffeic acid 3-O-methyltransferase
TC05G021210	4.73396	4.95117	5.44238	8.94203	18.4822		TC05G021210 Putative Omega-hydroxypalmitate O-feruloyl transferase
TC04G029910	6.54053	6.8938	7.55298	10.7402	18.3748		TC04G029910 Putative Poly(A) polymerase
TC01G023140	4.82979	5.79243	7.57089	9.01932	18.2463		TC01G023140 Hypothetical protein
TC03G014400	9.91533	13.4439	14.3662	14.1012	18.1997		TC03G014400 Glyceraldehyde-3-phosphate dehydrogenase, cytosolic
TC03G004250	8.89773	12.2923	11.1938	13.0787	18.1383		TC03G004250 Probable non-specific lipid-transfer protein AKCS9
TC09G024830	10.2444	12.4066	13.314	14.4245	18.1277		TC09G024830 Putative Epoxide hydrolase 2
TC09G007670	11.2122	12.2	12.4309	15.3896	18.0936		TC09G007670 Heat shock factor protein HSF30, putative
TC06G018050	11.1181	12.2048	12.5251	15.2889	18.012		TC06G018050 Predicted protein
TC02G006480	11.3651	14.9562	14.8467	15.5298	17.9346		TC02G006480 Putative Late embryogenesis abundant protein
TC09G012420	10.8366	11.0158	11.3546	15.0002	17.9215		TC09G012420 Putative Insulin-like growth factor-binding protein complex acid labile subunit
TC04G000320	7.45707	10.1658	10.1037	11.6196	17.9076		TC04G000320 Zinc finger AN1 domain-containing stress-associated protein 12
TC02G013500	6.53242	5.36161	5.73347	10.6937	17.8926		TC02G013500 Momilactone A synthase
TC02G027870	6.29236	5.0054	4.95635	10.4505	17.8541		TC02G027870 Predicted protein
TC02G010730	6.69491	9.72961	9.2061	10.8503	17.8195		TC02G010730 Putative IgA FC receptor
TC08G011030	9.81432	12.8082	12.5481	13.9648	17.7591		TC08G011030 NAC domain-containing protein 2
TC09G006530	5.59254	6.46914	6.99856	9.74253	17.753		TC09G006530 Hypothetical protein
TC03G025600	5.43285	6.05147	7.59691	9.58033	17.722		TC03G025600 Putative 21 kDa protein
TC09G015640	6.64518	8.46043	7.04267	10.7891	17.6789		TC09G015640 Probable alpha,alpha-trehalose-phosphate synthase [UDP-forming] 11
TC07G000720	5.42351	5.66044	5.38971	9.56352	17.6306		TC07G000720 Putative uncharacterized protein
TC01G040100	7.33499	9.53939	10.5403	11.4704	17.5749		TC01G040100 Lactoylglutathione lyase, putative
TC03G015350	5.40225	5.13274	7.07237	9.53135	17.4978		TC03G015350 Omega-hydroxypalmitate O-feruloyl transferase
TC06G017920	5.0927	5.59401	5.59159	9.21758	17.4467		TC06G017920 Putative Linalool synthase, chloroplastic
TC04G007490	8.44581	7.70659	6.88858	12.5674	17.4072		TC04G007490 Hypothetical protein
TC04G020340	10.6068	12.308	13.5832	14.7283	17.406		TC04G020340 Putative selenium-binding protein
TC02G034030	5.12409	5.02271	4.81708	9.24358	17.3816		TC02G034030 Putative Alpha-amylase isozyme 3E
TC03G016810	4.71896	4.98171	5.28907	8.83222	17.3066		TC03G016810 Hexose carrier protein HEX6
TC03G016100	9.78419	13.8242	14.5853	13.8947	17.2738		TC03G016100 Putative Glutamyl-tRNA(Gln) amidotransferase subunit A
TC01G038590	4.71038	4.7103	5.26692	8.81882	17.249		TC01G038590 Carotenoid cleavage dioxygenase 7, chloroplastic
TC02G026400	6.2857	5.14587	5.81273	10.3903	17.2033		TC02G026400 ABC transporter C family member 3
TC09G002520	6.0727	8.34511	10.634	10.1707	17.1249		TC09G002520 Putative Anthranilate N-benzoyltransferase protein 2
TC02G032450	10.5266	12.5317	14.157	14.6238	17.115		TC02G032450 Predicted protein
TC06G014920	4.70184	5.57622	4.8911	8.79414	17.057		TC06G014920 Putative Glutamate receptor 2.7
TC00G003550	5.32004	6.10953	6.03262	9.40704	16.9946		TC00G003550 Hypothetical protein
TC05G022070	5.88566	7.26977	7.79729	9.97216	16.9887		TC05G022070 Putative S-norcoclaurine synthase
TC06G011890	5.64295	6.69646	7.91485	9.71686	16.8411		TC06G011890 Putative Protein PHLOEM PROTEIN 2-LIKE A9
TC00G089300	8.18627	8.74312	8.95315	12.2569	16.8031		TC00G089300 Heat shock protein 101
TC03G022890	9.45296	11.4729	12.5881	13.5165	16.7205		TC03G022890 Putative Methionine gamma-lyase
TC01G009590	8.60323	10.3799	11.335	12.6633	16.6809		TC01G009590 Protein kinase, putative
TC04G017120	8.25131	8.99084	9.69205	12.3106	16.6712		TC04G017120 Protein binding protein, putative
TC04G014920	5.88047	5.65611	6.32306	9.93764	16.6468		TC04G014920 Putative Predicted protein
TC03G020490	8.26482	11.1135	11.0599	12.3216	16.6426		TC03G020490 Putative peroxisomal-coenzyme A synthetase
TC05G003030	4.32858	4.71641	4.64131	8.38347	16.6205		TC05G003030 Putative uncharacterized protein
TC03G002060	7.54601	9.22569	9.41174	11.5948	16.5504		TC03G002060 Galactinol--sucrose galactosyltransferase
TC06G011770	4.76368	7.95276	8.07747	8.81077	16.5309		TC06G011770 Hypothetical protein
TC05G003980	6.30955	7.81634	8.73556	10.3553	16.5151		TC05G003980 Putative Probable E3 ubiquitin-protein ligase HERC1
TC08G005150	5.3601	5.30037	5.35648	9.40031	16.4523		TC08G005150 Putative Cytochrome P450 93A1
TC01G017320	7.604	8.29985	10.179	11.6397	16.4005		TC01G017320 Putative uncharacterized protein
TC01G033280	9.68629	11.2139	12.0993	13.7199	16.3775		TC01G033280 GEM-like protein 2
TC07G003340	5.70601	6.51853	8.6979	9.7385	16.3644		TC07G003340 Putative receptor protein kinase ZmPK1
TC09G034520	7.41432	7.7909	9.72624	11.4444	16.3369		TC09G034520 Putative Uncharacterized UDP-glucosyltransferase At1g05670
TC01G000970	9.5294	10.7758	10.692	13.5584	16.3246		TC01G000970 Predicted protein
TC03G025670	10.7571	9.64682	10.0868	14.7682	16.1237		TC03G025670 21 kDa protein
TC08G006890	5.00472	4.76944	6.16281	9.00248	15.9752		TC08G006890 Branched-chain-amino-acid aminotransferase 2, chloroplastic
TC03G024290	5.83836	6.84233	8.07879	9.83543	15.9676		TC03G024290 Expansin-like B1
TC05G024510	5.82213	5.56716	6.47316	9.81405	15.9106		TC05G024510 Putative Beta-hexosaminidase
TC00G015360	6.20302	6.91029	8.63945	10.194	15.9008		TC00G015360 Hypothetical protein
TC07G013720	5.13373	5.51612	5.85297	9.116	15.8046		TC07G013720 Hypothetical protein
TC01G029690	6.40718	5.61373	5.53592	10.3865	15.7727		TC01G029690 Putative Zinc finger protein CONSTANS-LIKE 13
TC03G021840	4.65358	4.45568	4.56464	8.63279	15.7711		TC03G021840 Putative Flavanone 3-dioxygenase
TC06G015990	8.7847	10.9419	13.087	12.7556	15.6805		TC06G015990 Stem-specific protein TSJT1
TC01G040610	8.64301	10.2923	13.1993	12.608	15.6159		TC01G040610 Carotenoid 9,10(9,10)-cleavage dioxygenase 1
TC09G035070	6.24663	7.2858	6.28306	10.2017	15.5097		TC09G035070 Probable serine/threonine-protein kinase WNK4
TC06G004330	9.07667	10.4756	11.6209	13.03	15.4904		TC06G004330 Putative uncharacterized protein
TC05G020330	8.54649	8.95662	9.86801	12.4971	15.4619		TC05G020330 F-box family protein
TC00G085870	5.97391	5.98379	6.93077	9.91934	15.4062		TC00G085870 Putative Probable ADP-ribosylation factor GTPase-activating protein AGD11
TC01G034420	7.08469	7.80042	7.38556	11.0282	15.386		TC01G034420 Putative O-acyltransferase WSD1
TC01G015090	8.65665	7.90042	7.82016	12.5993	15.3763		TC01G015090 Phytoene synthase, chloroplastic
TC03G029250	7.78679	10.4134	8.53986	11.7184	15.2595		TC03G029250 Electron transporter, putative
TC01G005690	9.56751	10.1202	11.1872	13.4988	15.2559		TC01G005690 Putative UPF0673 membrane protein C1F5.03c
TC06G016090	10.5832	11.5283	11.1419	14.5019	15.1235		TC06G016090 Putative Stem-specific protein TSJT1
TC04G024150	5.23258	5.60029	7.28944	9.14902	15.0996		TC04G024150 Homocysteine S-methyltransferase 3
TC01G038520	4.41437	5.0664	8.53446	8.32599	15.0492		TC01G038520 Malate dehydrogenase, cytoplasmic
TC02G007030	7.32413	10.1224	11.4207	11.2339	15.0304		TC02G007030 Predicted protein
TC00G080540	5.8935	6.56728	6.89429	9.80072	15.0034		TC00G080540 Hypothetical protein
TC05G008870	9.04137	10.9952	11.5806	12.9452	14.9684		TC05G008870 Putative Protein ABSCISIC ACID-INSENSITIVE 5
TC00G026860	8.64647	11.385	10.9685	12.5501	14.9665		TC00G026860 Hypothetical protein
TC04G024760	7.19882	7.80112	7.62347	11.1011	14.9517		TC04G024760 Putative uncharacterized protein
TC06G001700	11.0901	12.5494	13.3015	14.9876	14.9034		TC06G001700 Putative uncharacterized protein
TC05G031210	9.24792	10.7404	11.9556	13.141	14.8566		TC05G031210 Predicted protein
TC01G036820	5.42512	6.15883	5.73392	9.31063	14.7793		TC01G036820 Putative uncharacterized protein
TC01G033080	8.71143	9.38481	9.16613	12.5968	14.7778		TC01G033080 Predicted protein
TC05G028120	7.06545	9.58013	9.36413	10.9487	14.7559		TC05G028120 Late embryogenesis abundant protein D-34
TC05G002740	5.03365	5.35564	6.67581	8.9135	14.7215		TC05G002740 Lactosylceramide 4-alpha-galactosyltransferase, putative
TC00G060660	6.45872	8.47971	9.91695	10.3368	14.7036		TC00G060660 Putative Cytochrome P450 71A1
TC03G014460	11.5014	13.7114	14.2988	15.3787	14.6952		TC03G014460 Malate synthase, glyoxysomal
TC03G020150	9.60161	9.81052	10.6965	13.4736	14.642		TC03G020150 Putative uncharacterized protein
TC06G012320	6.55048	5.46904	6.87533	10.42	14.6163		TC06G012320 Glutaredoxin, grx, putative
TC03G030350	9.60003	12.4068	13.1565	13.4665	14.5861		TC03G030350 Phosphoribulokinase, chloroplastic
TC06G020400	5.37934	5.38659	5.26109	9.24327	14.56		TC06G020400 Tonoplast dicarboxylate transporter
TC09G029330	8.21038	9.06877	9.91804	12.0723	14.5392		TC09G029330 Putative RING-H2 finger protein ATL2E
TC00G055420	5.25669	9.59557	11.199	9.11385	14.4918		TC00G055420 Indole-3-acetic acid-amido synthetase GH3.17
TC03G028770	7.01948	9.89841	8.72123	10.8698	14.4236		TC03G028770 Hypothetical protein
TC08G007950	10.1456	13.0141	12.7403	13.9924	14.3878		TC08G007950 Putative uncharacterized protein
TC05G003370	5.96358	6.26384	7.77083	9.79874	14.2724		TC05G003370 Putative Cytokinin-O-glucosyltransferase 2
TC03G009530	8.25631	8.95283	9.82941	12.0868	14.2265		TC03G009530 Predicted protein
TC06G006940	6.95601	7.25218	7.42558	10.7795	14.1574		TC06G006940 Gibberellin 3-beta-dioxygenase 1
TC10G007720	5.82304	5.37923	5.74722	9.64525	14.145		TC10G007720 Non-symbiotic hemoglobin 2
TC09G016270	8.21002	6.35681	6.06609	12.0313	14.1354		TC09G016270 Zinc finger protein CONSTANS-LIKE 5
TC08G010570	6.05502	6.23139	5.93587	9.87593	14.1321		TC08G010570 NAD(P)H-quinone oxidoreductase subunit M, chloroplastic
TC05G021410	9.05452	9.68823	10.0234	12.8727	14.1051		TC05G021410 Putative zinc finger A20 and AN1 domain-containing stress-associated protein 8
TC06G012230	4.82594	5.08669	5.76617	8.63344	14.0014		TC06G012230 Predicted protein
TC09G019880	5.52968	6.77761	8.12861	9.33692	13.9989		TC09G019880 Neutral amino acid transport protein
TC01G032360	8.8744	9.37916	9.89931	12.6786	13.9699		TC01G032360 Putative Glycogenin-2
TC05G003450	6.86759	8.08091	10.0139	10.6642	13.8964		TC05G003450 Putative Predicted protein
TC00G012980	5.37101	5.88112	6.7951	9.16592	13.8798		TC00G012980 Pro-hevein
TC09G021700	7.2616	8.13339	8.53087	11.0543	13.8581		TC09G021700 UPF0717 protein At5g11950
TC00G063330	6.36397	9.64512	11.7336	10.1556	13.8479		TC00G063330 Beta-amylase
TC03G001120	4.49161	5.22785	6.27004	8.28089	13.8256		TC03G001120 Carbonic anhydrase 2
TC05G023470	5.44432	5.63493	6.69498	9.23327	13.8226		TC05G023470 Uncharacterized protein At5g17780.2
TC00G009780	7.479	9.99095	11.9021	11.2655	13.7991		TC00G009780 Putative uncharacterized protein
TC05G003580	6.14455	9.88145	11.6818	9.9308	13.7968		TC05G003580 Predicted protein
TC08G002950	6.3921	5.9275	6.50413	10.1769	13.7827		TC08G002950 Floral homeotic protein DEFICIENS
TC09G035180	5.33816	6.73019	7.71873	9.11992	13.7538		TC09G035180 RING-H2 finger protein ATL5B
TC01G037470	8.08546	10.4083	11.9868	11.8653	13.7355		TC01G037470 LOB domain-containing protein 18
TC00G045810	6.29374	8.4754	10.6999	10.0727	13.7274		TC00G045810 Putative metal tolerance protein C3
TC00G090040	7.33838	8.60835	11.2242	11.1142	13.6969		TC00G090040 1,4-alpha-glucan-branching enzyme 2, chloroplastic/amyloplastic
TC01G006440	8.18311	8.45403	9.47359	11.9551	13.6609		TC01G006440 Putative uncharacterized protein (Fragment)
TC00G065070	5.17441	6.81394	6.24939	8.94593	13.6566		TC00G065070 Hypothetical protein
TC09G024240	5.3242	8.42263	10.8692	9.09069	13.609		TC09G024240 Flavonoid 3,5-hydroxylase 1
TC03G028850	7.28767	7.99803	9.05374	11.0536	13.6037		TC03G028850 Putative Ethylene-responsive transcription factor ERF061
TC06G003440	7.18159	8.21833	9.54583	10.9456	13.5857		TC06G003440 Putative F-box/LRR-repeat protein 14
TC00G013730	8.12551	7.67535	8.06176	11.8821	13.5158		TC00G013730 Hypothetical protein
TC06G007240	6.20572	7.21048	6.03135	9.96202	13.5132		TC06G007240 Putative uncharacterized protein
TC01G008500	10.1578	11.7581	12.1784	13.914	13.5127		TC01G008500 Putative LanC-like protein 2
TC06G020710	6.28997	8.43905	9.40743	10.0427	13.4801		TC06G020710 Putative uncharacterized protein
TC07G012670	5.99764	5.50305	5.17858	9.74834	13.4608		TC07G012670 Putative Predicted protein
TC03G006290	8.24196	9.2389	10.0139	11.9917	13.4517		TC03G006290 Predicted protein
TC03G025470	7.75239	9.70255	10.4707	11.4999	13.4314		TC03G025470 Trehalose-6-phosphate synthase, putative
TC06G011680	4.73857	4.35787	4.51927	8.47698	13.3467		TC06G011680 Probable zinc transporter 10
TC10G001290	11.9138	14.5013	14.7359	15.6429	13.2611		TC10G001290 Late embryogenesis abundant protein D-19
TC05G024140	5.3904	7.21244	8.67265	9.11156	13.1881		TC05G024140 Transcription repressor MYB5
TC09G025090	8.74271	7.86227	9.61268	12.4622	13.1732		TC09G025090 F-box protein At2g32560
TC09G004840	7.78855	8.82956	10.1483	11.5043	13.139		TC09G004840 Putative uncharacterized protein
TC05G003550	5.34092	9.25902	10.8014	9.05552	13.1282		TC05G003550 Predicted protein
TC00G033790	7.67289	9.43095	10.8733	11.3847	13.1026		TC00G033790 4-methyl-5(B-hydroxyethyl)-thiazole monophosphate biosynthesis protein, putative
TC04G004010	5.96447	5.06721	5.84713	9.66861	13.0334		TC04G004010 GRAS family transcription factor
TC01G006790	6.5997	6.83981	6.82493	10.3012	13.0097		TC01G006790 Putative [Protein-PII] uridylyltransferase
TC08G001380	4.55823	5.01776	4.9142	8.25579	12.9741		TC08G001380 Putative Cytochrome P450 82A3
TC01G040650	9.67437	12.6123	13.074	13.3711	12.9667		TC01G040650 Predicted protein
TC09G031960	9.80467	10.9091	12.2105	13.5014	12.9663		TC09G031960 Heat shock cognate 70 kDa protein
TC01G012550	7.46552	7.95799	9.32323	11.162	12.9646		TC01G012550 PAD4
TC06G018590	7.7176	9.54034	11.0513	11.4131	12.9557		TC06G018590 Predicted protein
TC04G015140	10.2385	10.5106	11.5476	13.9273	12.8952		TC04G015140 Putative Probable E3 ubiquitin-protein ligase HERC4
TC00G050800	5.62695	7.2322	8.85993	9.31549	12.8932		TC00G050800 Putative uncharacterized protein
TC09G014150	4.94526	5.16272	4.5381	8.63002	12.8595		TC09G014150 Putative Predicted protein
TC01G034060	6.14921	5.99583	7.23127	9.82271	12.7595		TC01G034060 Predicted protein
TC09G014140	7.14722	7.05718	8.67831	10.82	12.7533		TC09G014140 Putative uncharacterized protein
TC02G015610	9.51168	11.1283	11.1903	13.18	12.7135		TC02G015610 Predicted protein
TC01G005300	7.34332	8.88776	9.65161	11.0111	12.709		TC01G005300 F-box protein At5g67140
TC05G020940	6.65407	7.23768	7.68471	10.3199	12.6919		TC05G020940 Miraculin
TC02G027940	7.99474	9.14237	9.1643	11.6565	12.6561		TC02G027940 Putative 1-aminocyclopropane-1-carboxylate oxidase homolog 1
TC08G015450	7.0102	8.02658	9.10026	10.6716	12.6526		TC08G015450 Putative Uncharacterized MFS-type transporter C19orf28
TC08G015000	7.0254	9.35611	10.5423	10.6841	12.6292		TC08G015000 Synaptotagmin, putative
TC08G004750	8.8714	9.82696	10.2911	12.5278	12.6095		TC08G004750 Putative uncharacterized protein
TC01G010500	9.36395	9.95832	9.54831	13.0192	12.5988		TC01G010500 DNA binding protein, putative
TC00G092080	9.26745	11.9012	11.9609	12.9144	12.5264		TC00G092080 Putative uncharacterized protein
TC00G007590	8.32433	10.5871	10.0706	11.9666	12.4862		TC00G007590 Putative uncharacterized protein
TC00G050390	6.1024	7.46479	9.69391	9.73988	12.4449		TC00G050390 Hypothetical protein
TC08G001300	4.72526	4.78013	4.58576	8.361	12.4298		TC08G001300 Cytochrome P450 82A3
TC04G020310	5.51033	6.18476	6.55289	9.14497	12.4204		TC04G020310 Probable glucan endo-1,3-beta-glucosidase A6
TC00G044630	7.972	8.13077	9.1397	11.6013	12.3745		TC00G044630 Cytochrome P450 71D10
TC08G000640	4.7059	4.81453	4.83866	8.33158	12.3435		TC08G000640 Predicted protein
TC08G003900	8.94538	11.1468	11.7855	12.569	12.3261		TC08G003900 Putative uncharacterized protein
TC04G009590	10.6014	11.4587	12.4602	14.2229	12.3076		TC04G009590 Pectinesterase 31
TC00G037430	7.34661	6.30643	6.78829	10.966	12.29		TC00G037430 Putative 3-oxo-5-alpha-steroid 4-dehydrogenase 1
TC01G035580	4.82534	4.74349	4.4786	8.43808	12.2333		TC01G035580 Putative Anthocyanidin 3-O-glucosyltransferase
TC01G005480	10.003	10.8366	12.3277	13.6136	12.2156		TC01G005480 Ethylene-responsive transcription factor ERF010
TC04G001310	4.41743	4.64946	5.28184	8.02806	12.2154		TC04G001310 Putative Triose phosphate/phosphate translocator, non-green plastid, chloroplastic
TC04G025570	10.0838	10.8389	10.6608	13.6915	12.1904		TC04G025570 Probable glutathione S-transferase
TC09G012830	6.16637	6.8374	6.39088	9.77259	12.1782		TC09G012830 Putative uncharacterized protein
TC04G008920	5.24746	4.81941	5.06863	8.85298	12.1722		TC04G008920 Putative Vacuolar amino acid transporter 1
TC03G027020	5.85899	5.84589	6.25037	9.46158	12.1476		TC03G027020 Putative Thaumatin%2C pathogenesis-related
TC02G029830	5.17049	6.11607	6.93881	8.77189	12.1376		TC02G029830 Hypothetical protein
TC05G015710	7.42791	9.59085	9.97864	11.0289	12.1339		TC05G015710 Predicted protein
TC09G009540	9.16013	10.6944	11.5988	12.7605	12.1288		TC09G009540 Peroxisomal fatty acid beta-oxidation multifunctional protein
TC01G010300	9.1405	8.65959	9.43368	12.7391	12.1143		TC01G010300 Predicted protein
TC02G034350	5.8161	10.5736	10.9992	9.4145	12.1123		TC02G034350 Hypothetical protein
TC02G012300	9.79704	13.3089	14.7601	13.3937	12.0978		TC02G012300 Dehydrodolichyl diphosphate synthase 6
TC01G021550	7.32279	7.60487	8.33793	10.9189	12.0935		TC01G021550 Predicted protein
TC01G032500	10.3093	10.9937	11.4437	13.9013	12.059		TC01G032500 Probable protein phosphatase 2C 49
TC01G033850	5.03384	6.47232	7.64106	8.61959	12.0066		TC01G033850 3-ketoacyl-CoA synthase 1
TC02G010470	9.29095	11.0991	12.7174	12.8688	11.9406		TC02G010470 Methylmalonate-semialdehyde dehydrogenase [acylating], mitochondrial
TC03G021530	5.6215	5.93646	6.39418	9.19366	11.894		TC03G021530 Predicted protein
TC03G030950	6.45578	7.46781	8.08776	10.0198	11.8269		TC03G030950 Predicted protein
TC05G017570	8.79108	8.67862	9.18392	12.3531	11.811		TC05G017570 Predicted protein
TC02G023680	9.52031	12.2182	13.3262	13.0822	11.8093		TC02G023680 Carbonic anhydrase, chloroplastic
TC09G009730	6.52914	7.07256	8.78489	10.0799	11.7192		TC09G009730 Probable chlorophyll(ide) b reductase NYC1, chloroplastic
TC01G006880	7.02538	9.35828	10.4363	10.5746	11.7063		TC01G006880 Putative UPF0308 protein At2g37240, chloroplastic
TC03G021720	5.3593	5.57667	5.99403	8.90787	11.7011		TC03G021720 Putative uncharacterized protein
TC08G001110	7.13279	6.55558	6.97275	10.6812	11.6997		TC08G001110 Probable disease resistance protein At4g33300
TC00G047160	6.39221	6.60874	7.517	9.93665	11.6677		TC00G047160 Polygalacturonase
TC00G030370	7.03186	6.75987	8.51404	10.569	11.6084		TC00G030370 Putative Zinc-binding alcohol dehydrogenase domain-containing protein 2
TC06G014210	9.06011	12.3659	14.3621	12.5951	11.5912		TC06G014210 Putative TGACG-sequence-specific DNA-binding protein TGA-2.1
TC03G014450	11.9232	12.4554	12.5691	15.4539	11.5572		TC03G014450 Predicted protein
TC00G050930	7.17499	8.38311	8.19434	10.7049	11.551		TC00G050930 Hypothetical protein
TC00G092260	8.3112	6.22927	7.96453	11.8376	11.5227		TC00G092260 Putative uncharacterized protein
TC03G012620	6.30435	9.57981	10.0202	9.82655	11.4891		TC03G012620 Agamous-like MADS-box protein AGL8 homolog
TC01G029220	10.7973	11.8205	12.9781	14.3179	11.4765		TC01G029220 Probable gibberellin receptor GID1L2
TC01G025940	5.33494	4.9572	6.14198	8.85391	11.4635		TC01G025940 Putative Cysteine-rich repeat secretory protein 56
TC08G001330	5.70102	5.95771	6.17445	9.21992	11.4629		TC08G001330 Cytochrome P450 82A3
TC01G007730	7.75341	9.57084	9.30696	11.2715	11.4563		TC01G007730 Probable mannitol dehydrogenase
TC02G028560	9.11116	11.3155	11.5328	12.6278	11.4447		TC02G028560 Putative Probable ADP-ribosylation factor GTPase-activating protein AGD11
TC08G002020	6.22895	7.57498	7.19537	9.74317	11.4257		TC08G002020 Respiratory burst oxidase homolog protein D
TC00G066050	5.8406	5.55968	6.91463	9.34948	11.3835		TC00G066050 Putative DnaJ homolog subfamily B member 4
TC10G017000	6.03116	6.57177	7.88369	9.5308	11.3109		TC10G017000 Hydrolase, putative
TC04G008940	4.63028	5.37735	5.41632	8.12791	11.2952		TC04G008940 Cell division protease ftsH homolog 6, chloroplastic
TC01G012530	9.38692	9.40438	10.2967	12.8766	11.2328		TC01G012530 PAD4
TC01G018980	8.41354	9.41814	9.65886	11.9031	11.2318		TC01G018980 Putative uncharacterized protein
TC03G026370	5.13269	6.01359	4.7668	8.61342	11.1636		TC03G026370 Putative Predicted protein
TC06G014320	6.87841	7.99888	8.21169	10.3573	11.1495		TC06G014320 Predicted protein (Fragment)
TC02G003040	8.58087	7.86014	8.91897	12.0501	11.0753		TC02G003040 Predicted protein
TC02G014630	10.3064	11.5665	11.9559	13.7749	11.0697		TC02G014630 Putative uncharacterized protein
TC06G015270	5.77275	7.29263	8.38447	9.23837	11.0472		TC06G015270 Predicted protein
TC01G034940	7.34945	9.10386	9.38704	10.8113	11.0187		TC01G034940 GDSL esterase/lipase At4g01130
TC08G006850	5.19657	7.15408	8.31438	8.65432	10.9871		TC08G006850 Hypothetical protein
TC03G000440	4.93648	6.93859	4.67616	8.39358	10.9823		TC03G000440 Predicted protein
TC01G002710	10.364	10.4933	10.4519	13.8144	10.9314		TC01G002710 Putative UPF0261 protein SACE_5696
TC00G018470	6.16597	9.20403	7.13352	9.61336	10.9086		TC00G018470 Putative uncharacterized protein
TC00G088460	6.77352	6.01549	6.2348	10.2207	10.907		TC00G088460 Putative Monoglyceride lipase
TC01G005550	5.05709	5.41565	4.77898	8.50111	10.8831		TC01G005550 Putative Probable iron/ascorbate oxidoreductase DDBG0283291
TC09G012320	5.82768	5.54859	9.07212	9.26854	10.8593		TC09G012320 Putative Protein SRG1
TC01G008270	7.07057	6.05325	6.61586	10.5099	10.8478		TC01G008270 Putative Protein TRANSPARENT TESTA 12
TC00G055740	10.4077	10.7216	11.8036	13.8461	10.8406		TC00G055740 Putative Universal stress protein A-like protein
TC01G021590	4.74461	5.62988	5.59898	8.18171	10.8311		TC01G021590 Hypothetical protein
TC03G027980	7.03753	9.03159	9.67414	10.4711	10.8049		TC03G027980 1-aminocyclopropane-1-carboxylate synthase
TC10G005890	5.02916	4.69287	5.36695	8.45665	10.7591		TC10G005890 Glu S.griseus protease inhibitor
TC08G001310	5.05688	5.02901	4.94342	8.48254	10.7455		TC08G001310 Cytochrome P450 82A4
TC01G010660	4.94536	4.82074	4.90557	8.36862	10.7277		TC01G010660 Citrate-binding protein
TC04G024040	5.39537	6.22116	6.66262	8.8178	10.7214		TC04G024040 Lipid binding protein, putative
TC08G001320	7.62849	8.89339	10.4964	11.05	10.7143		TC08G001320 Cytochrome P450 82A3
TC00G036420	5.27438	5.33179	5.54089	8.6923	10.688		TC00G036420 Hypothetical protein
TC01G032460	7.69952	7.82835	9.69607	11.1145	10.6659		TC01G032460 Predicted protein
TC00G017780	7.00978	7.64062	7.93862	10.4238	10.6593		TC00G017780 Hypothetical protein
TC09G009630	5.60118	6.09138	6.57111	9.01415	10.6514		TC09G009630 Putative uncharacterized protein
TC07G006250	5.45375	6.16964	6.77397	8.86647	10.6496		TC07G006250 Putative F-box/FBD/LRR-repeat protein At4g26340
TC10G001980	4.47749	5.85381	7.42667	7.88876	10.6388		TC10G001980 Putative Probable LRR receptor-like serine/threonine-protein kinase At3g47570
TC01G009110	6.36139	10.8631	12.5529	9.76959	10.6163		TC01G009110 Succinate dehydrogenase [ubiquinone] iron-sulfur subunit 3, mitochondrial
TC00G031270	6.49052	7.45361	8.32029	9.89759	10.6079		TC00G031270 Hypothetical protein
TC05G003200	8.45388	9.39922	9.10124	11.8595	10.5971		TC05G003200 Putative Heme-binding-like protein At3g10130, chloroplastic
TC00G025680	10.228	10.8273	11.2842	13.6334	10.5958		TC00G025680 Chaperone clpb, putative
TC00G078070	10.884	13.5143	14.6345	14.2881	10.586		TC00G078070 Putative uncharacterized protein
TC05G007590	9.87293	10.8159	10.9908	13.2737	10.5617		TC05G007590 Predicted protein (Fragment)
TC09G012670	12.2027	15.4463	15.5897	15.6034	10.561		TC09G012670 Hypothetical protein
TC01G006370	6.78498	6.40716	9.04621	10.1844	10.5516		TC01G006370 N-acetyltransferase, putative
TC02G034220	5.31035	5.14749	5.12763	8.70947	10.5497		TC02G034220 Putative Peptide transporter PTR5
TC04G012170	5.13718	7.58287	6.5887	8.53625	10.5492		TC04G012170 Putative TMV resistance protein N
TC03G023310	5.4841	6.37439	6.50096	8.87892	10.5182		TC03G023310 Putative uncharacterized protein
TC09G009250	5.21317	5.49467	5.64469	8.6079	10.5176		TC09G009250 RING-H2 finger protein ATL4J
TC01G035400	9.61371	10.5543	11.0759	13.0072	10.5083		TC01G035400 Predicted protein
TC05G030000	6.08508	5.3904	5.69948	9.47769	10.5021		TC05G030000 Predicted protein
TC05G006340	9.20773	10.5957	11.733	12.5974	10.4806		TC05G006340 Aquaporin PIP2-1
TC01G030160	6.16001	5.70858	5.81792	9.54484	10.4456		TC01G030160 Predicted protein
TC06G011900	5.48232	5.22969	7.55749	8.86562	10.4346		TC06G011900 Putative Protein PHLOEM PROTEIN 2-LIKE A1
TC00G017110	8.35212	10.2934	11.4504	11.7352	10.4332		TC00G017110 Hypothetical protein
TC08G002840	9.14065	12.6095	12.4735	12.521	10.4135		TC08G002840 Purple acid phosphatase
TC02G009130	10.9308	11.4527	11.7581	14.3108	10.4107		TC02G009130 Anthocyanin 3-O-beta-glucosyltransferase
TC07G000590	6.89671	7.67722	8.77335	10.2746	10.3955		TC07G000590 Fructose-bisphosphate aldolase, cytoplasmic isozyme 1
TC09G030280	11.5154	14.0511	14.2797	14.8834	10.3246		TC09G030280 Phosphomethylpyrimidine synthase
TC03G003610	7.26183	6.04757	5.78331	10.6225	10.2724		TC03G003610 F-box protein At2g32560
TC01G033560	10.4355	11.1897	9.96844	13.7935	10.2533		TC01G033560 Putative Protein LHY
TC10G002130	5.37087	6.46616	8.15441	8.72602	10.2329		TC10G002130 MYB transcription factor MYB75
TC04G029900	7.47949	7.67025	7.71235	10.8325	10.2178		TC04G029900 Putative Pectinesterase inhibitor
TC01G003820	8.69307	7.67717	9.07629	12.0453	10.2122		TC01G003820 Putative Protein RTC2
TC04G028750	7.95072	10.6874	10.7257	11.3021	10.2061		TC04G028750 Putative Major allergen Pru av 1
TC03G027930	6.11392	5.61091	6.00021	9.46274	10.1882		TC03G027930 Putative Pentatricopeptide repeat-containing protein At4g21300
TC05G031430	7.66973	8.04826	8.03902	11.0131	10.1496		TC05G031430 Beta-fructofuranosidase, putative
TC03G029000	10.6916	12.0839	13.0385	14.0311	10.1224		TC03G029000 Putative uncharacterized protein
TC07G008420	9.78796	12.1455	14.5872	13.124	10.098		TC07G008420 Probable protein phosphatase 2C 39
TC02G016600	11.8386	14.1622	14.7939	15.1744	10.0973		TC02G016600 Putative Zinc finger CCCH domain-containing protein 2
TC00G043680	5.53574	5.52665	7.16494	8.87093	10.0924		TC00G043680 Cytochrome P450, putative
TC00G046010	6.3551	6.83458	9.00281	9.69004	10.0906		TC00G046010 Putative Disease resistance protein RPP13
TC02G028480	5.34669	7.05481	8.13472	8.68143	10.0892		TC02G028480 Putative uncharacterized protein
TC06G002110	5.15843	5.60539	5.32659	8.49013	10.0679		TC06G002110 Hypothetical protein
TC01G034610	10.8072	10.6629	11.8834	14.1342	10.0349		TC01G034610 Abscisic acid receptor PYL9
TC09G012680	7.41901	8.74273	9.91556	10.7436	10.0186		TC09G012680 Hypothetical protein
TC03G027070	5.64962	6.38029	8.04609	8.9733	10.0121		TC03G027070 Predicted protein
TC02G012370	12.184	14.3987	13.9539	15.5075	10.0114		TC02G012370 EC protein homolog 1
TC04G014250	7.49271	11.7303	12.2156	10.814	9.99523		TC04G014250 Transcription factor MYB113
TC08G008030	4.61999	5.12378	5.75402	7.93804	9.97314		TC08G008030 Putative Isoflavone 2-hydroxylase
TC01G017080	4.6764	4.5283	4.68004	7.99196	9.95592		TC01G017080 At3g22210
TC00G057280	6.07293	6.77064	6.55694	9.38674	9.94388		TC00G057280 Hypothetical protein
TC08G008550	7.6875	6.97017	7.41488	10.9999	9.93419		TC08G008550 Putative 28 kDa ribonucleoprotein, chloroplastic
TC03G025550	10.8716	13.9821	14.4142	14.1833	9.92902		TC03G025550 Vacuolar-processing enzyme
TC00G018690	8.71831	8.94398	9.44557	12.0279	9.91479		TC00G018690 Squalene monooxygenase
TC09G028870	6.39458	7.81776	7.04481	9.70348	9.91008		TC09G028870 Hypothetical protein
TC02G011080	6.68756	6.63875	7.55144	9.99517	9.90124		TC02G011080 Hypothetical protein
TC09G011440	7.59138	7.33125	10.5291	10.8984	9.89739		TC09G011440 EIN3-binding F-box protein 1
TC09G011230	7.05833	8.13041	8.27177	10.3614	9.86991		TC09G011230 Nitrate/chlorate transporter
TC07G002240	7.38098	9.36524	10.6333	10.6824	9.85914		TC07G002240 Fimbrin-1
TC02G011030	5.25732	5.57979	7.2213	8.55772	9.85189		TC02G011030 Predicted protein
TC06G003360	6.65617	9.16675	11.942	9.95578	9.8465		TC06G003360 Putative Protein SRG1
TC00G026840	5.94649	7.40681	8.82928	9.24252	9.82209		TC00G026840 Putative Predicted protein
TC00G047330	6.89055	9.04144	9.9909	10.1823	9.79313		TC00G047330 Flavonoid 3-hydroxylase, putative
TC01G029710	8.4882	8.99039	9.70269	11.7758	9.76486		TC01G029710 Membrane-anchored ubiquitin-fold protein 3
TC00G057730	7.89608	8.66482	8.80815	11.1799	9.73932		TC00G057730 Putative Aspartic proteinase nepenthesin-2
TC08G000110	5.52571	5.3539	6.54515	8.80032	9.67735		TC08G000110 Putative uncharacterized protein
TC06G016710	10.9903	11.3434	12.5795	14.2643	9.67371		TC06G016710 Hypothetical protein
TC05G003530	11.3547	12.2226	12.4592	14.6263	9.65682		TC05G003530 Probable glutathione S-transferase
TC01G019270	11.313	12.2767	13.617	14.5827	9.6446		TC01G019270 Putative uncharacterized protein
TC02G002180	5.56935	6.84142	8.70971	8.83774	9.63571		TC02G002180 Putative Anthocyanin 5-O-glucosyltransferase
TC01G008390	6.58653	7.19257	8.44208	9.8549	9.63555		TC01G008390 Putative uncharacterized protein
TC02G010260	6.25934	7.50923	9.37419	9.52456	9.6146		TC02G010260 Predicted protein
TC07G003170	5.15017	6.94319	7.51643	8.41368	9.60317		TC07G003170 Putative uncharacterized protein
TC09G030680	12.2082	12.6677	13.5622	15.4705	9.59506		TC09G030680 18.5 kDa class I heat shock protein
TC01G001220	10.6757	8.01503	8.50203	13.9377	9.59346		TC01G001220 Aquaporin PIP2-7
TC09G005050	5.06706	4.91823	5.29061	8.32863	9.59028		TC09G005050 Putative Thromboxane-A synthase
TC01G007340	10.2816	11.7923	12.2041	13.543	9.58893		TC01G007340 Phosphoenolpyruvate carboxykinase [ATP]
TC00G013410	4.74578	4.64536	4.84524	8.00495	9.57435		TC00G013410 Putative uncharacterized protein
TC05G021500	7.02646	7.12267	7.63843	10.284	9.56368		TC05G021500 Transporter, putative
TC05G024860	7.95747	10.4589	11.5878	11.2125	9.54709		TC05G024860 Hypothetical protein
TC09G007600	10.5842	10.929	12.8383	13.8382	9.54004		TC09G007600 Putative Diacylglycerol O-acyltransferase 1
TC00G020450	10.324	14.9694	15.3044	13.5766	9.53071		TC00G020450 Putative Metallothiol transferase fosB
TC03G023580	9.47241	10.0155	11.6456	12.7237	9.5223		TC03G023580 Ribose-phosphate pyrophosphokinase 1
TC00G055690	6.04403	7.37362	8.4489	9.28947	9.48361		TC00G055690 Cytochrome P450 82A3
TC09G030370	5.22654	5.42662	5.18684	8.47105	9.47748		TC09G030370 Peptide transporter PTR1
TC08G011800	9.70899	10.7324	10.6115	12.9513	9.46286		TC08G011800 Hypothetical protein
TC04G015150	7.40972	8.46016	9.18178	10.6497	9.44785		TC04G015150 Predicted protein
TC03G020290	8.50723	8.3116	8.87171	11.7454	9.43565		TC03G020290 Predicted protein
TC09G034230	5.84912	5.34721	6.68334	9.0832	9.40922		TC09G034230 Predicted protein
TC09G034320	9.45267	10.4791	11.8157	12.6831	9.38561		TC09G034320 Pentatricopeptide repeat-containing protein At2g30100, chloroplastic
TC08G014450	6.74394	8.51594	9.04452	9.96937	9.35298		TC08G014450 ABC transporter G family member 25
TC03G018100	4.66591	4.93775	4.90885	7.88795	9.33105		TC03G018100 Putative uncharacterized protein
TC01G004970	7.13769	8.5718	6.83797	10.3592	9.32772		TC01G004970 Heat shock factor protein HSF24
TC10G010250	10.1365	11.2288	11.6209	13.3526	9.29288		TC10G010250 Predicted protein
TC08G010980	4.48966	4.51799	4.83665	7.70578	9.29283		TC08G010980 Beta-galactosidase 16
TC09G001410	9.09286	9.40094	13.5641	12.308	9.28632		TC09G001410 Putative uncharacterized protein
TC00G070880	4.77381	6.04788	7.00059	7.98599	9.26747		TC00G070880 Hypothetical protein
TC09G014640	5.22935	5.18414	5.526	8.44017	9.25878		TC09G014640 Putative Predicted protein
TC02G024620	5.73908	6.85141	6.3805	8.94777	9.24513		TC02G024620 Hypothetical protein
TC03G015210	4.55959	5.38224	6.87552	7.76826	9.24497		TC03G015210 Hypothetical protein
TC01G008300	8.19157	8.55479	8.68009	11.3994	9.23992		TC01G008300 Putative RING-H2 finger protein ATL3B
TC01G021510	6.17718	6.72649	6.98599	9.38185	9.21937		TC01G021510 Xyloglucan endotransglucosylase/hydrolase protein 2
TC02G000790	5.4319	5.43893	6.51358	8.63607	9.21621		TC02G000790 Hypothetical protein
TC01G040930	8.96774	8.57113	9.14077	12.1706	9.20804		TC01G040930 Putative Transcription factor bHLH130
TC04G018250	5.20461	5.5344	6.00783	8.40548	9.19512		TC04G018250 DEAD-box ATP-dependent RNA helicase 21
TC04G009040	9.16293	10.2924	11.1308	12.3615	9.18047		TC04G009040 Predicted protein (Fragment)
TC06G019350	6.29172	5.04253	5.02288	9.48969	9.17664		TC06G019350 DNA binding protein, putative
TC04G023230	8.56673	8.56597	9.79759	11.7632	9.16722		TC04G023230 Putative Peroxisomal membrane protein PMP34
TC04G003260	12.0764	13.1926	14.4437	15.2724	9.16475		TC04G003260 B2 protein, putative
TC08G015220	6.92993	7.62306	9.42565	10.1247	9.15624		TC08G015220 Putative Peptide transporter PTR2
TC00G021600	6.08309	5.79947	5.75146	9.27695	9.15055		TC00G021600 Hypothetical protein
TC01G029160	7.94647	6.76126	7.23932	11.137	9.12949		TC01G029160 Predicted protein
TC00G033720	11.6232	12.8163	14.1146	14.809	9.0996		TC00G033720 Putative Protein thiJ
TC08G007190	4.98596	5.13781	4.73145	8.17003	9.08869		TC08G007190 Putative Group XV phospholipase A2
TC03G026900	9.39925	10.7976	11.0176	12.5823	9.08246		TC03G026900 Heat stress transcription factor B-2b
TC01G030310	11.5627	13.6517	13.9949	14.7447	9.07565		TC01G030310 Stress-related protein
TC00G083800	5.23501	5.30905	5.66007	8.41569	9.0674		TC00G083800 Putative Bifunctional monodehydroascorbate reductase and carbonic anhydrase nectarin-3
TC04G015180	11.6298	13.0973	12.8463	14.8066	9.0432		TC04G015180 ERD15
TC03G026810	6.4634	5.15314	5.11879	9.63906	9.03585		TC03G026810 Map3k delta-1 protein kinase, putative
TC00G022390	4.78093	6.32554	7.43312	7.94582	8.96861		TC00G022390 Putative Uncharacterised protein family UPF0114
TC07G008580	8.98393	10.1198	10.979	12.1488	8.96839		TC07G008580 Putative uncharacterized protein
TC08G005090	7.57939	9.51571	9.22596	10.7433	8.96273		TC08G005090 Putative Ser/Thr-rich protein T10 in DGCR region
TC06G015730	5.7394	7.03484	7.08822	8.90237	8.95672		TC06G015730 Putative Lectin-domain containing receptor kinase A4.2
TC10G012630	8.69917	9.84764	10.4627	11.8585	8.93437		TC10G012630 Hypothetical protein
TC04G023320	5.52071	5.48411	5.48136	8.67625	8.91068		TC04G023320 Catalytic, putative
TC03G020660	11.0182	11.4403	12.1812	14.173	8.9062		TC03G020660 Remorin
TC00G045560	9.29644	9.92135	9.84928	12.4496	8.89631		TC00G045560 Alanine--glyoxylate aminotransferase 2 homolog 3, mitochondrial
TC09G011290	6.81782	8.64034	9.04797	9.97003	8.89018		TC09G011290 Putative Probable NADP-dependent oxidoreductase P1
TC06G013390	7.02866	7.52847	8.4549	10.179	8.87846		TC06G013390 Protein SRG1
TC05G009360	8.89814	6.69435	6.44832	12.0468	8.86811		TC05G009360 Predicted protein
TC04G025560	8.88295	9.27834	9.03466	12.0312	8.86602		TC04G025560 Probable glutathione S-transferase
TC05G001640	6.44301	8.49488	7.37315	9.59127	8.86584		TC05G001640 Hypothetical protein
TC01G013950	9.71111	10.6907	11.5268	12.8574	8.85382		TC01G013950 Small heat-shock protein, putative
TC02G034310	10.3408	10.3268	11.6742	13.4865	8.85014		TC02G034310 Plastid-specific 30S ribosomal protein 3, chloroplast, putative
TC00G013720	5.30551	5.29866	5.43814	8.44533	8.81417		TC00G013720 BHLH family protein, putative, expressed
TC00G008000	8.76433	9.47035	10.1044	11.9006	8.79223		TC00G008000 Thioredoxin-like 5, chloroplastic
TC06G019930	9.52355	10.4551	9.96731	12.6594	8.78973		TC06G019930 Plastid-lipid-associated protein, chloroplastic
TC10G005080	8.34648	10.0885	8.59653	11.4817	8.78602		TC10G005080 Putative Predicted protein
TC04G029040	5.66514	6.58507	6.59497	8.79436	8.74961		TC04G029040 Putative uncharacterized protein
TC02G015960	5.07419	5.7168	6.91178	8.19791	8.71632		TC02G015960 (R,S)-reticuline 7-O-methyltransferase
TC03G015700	10.2108	10.7581	11.8484	13.3345	8.71631		TC03G015700 ATP-dependent Clp protease ATP-binding subunit clpC homolog, chloroplastic
TC10G006730	8.19178	7.41161	7.98665	11.3154	8.71569		TC10G006730 Predicted protein
TC00G078190	7.61838	7.29789	8.68749	10.7415	8.71274		TC00G078190 Ribulose bisphosphate carboxylase/oxygenase activase 2, chloroplastic
TC06G015410	9.45193	9.46764	9.95151	12.5723	8.69634		TC06G015410 Protein DEHYDRATION-INDUCED 19
TC09G006250	7.16382	8.41813	8.18869	10.284	8.69496		TC09G006250 Predicted protein
TC07G009480	5.00337	5.20749	5.2447	8.12327	8.69328		TC07G009480 Predicted protein
TC09G030000	4.44338	4.39305	4.55487	7.5622	8.68681		TC09G030000 Predicted protein (Fragment)
TC01G023950	5.4579	6.12415	7.38719	8.57257	8.66181		TC01G023950 Hypothetical protein
TC04G003490	6.01407	8.3595	9.9269	9.12702	8.6515		TC04G003490 Triacylglycerol lipase 2
TC01G003980	7.98962	8.68404	9.24726	11.1013	8.64382		TC01G003980 UPF0497 membrane protein At3g50810
TC02G001910	9.79402	10.0816	10.9504	12.9055	8.64277		TC02G001910 NifU-like protein 2, chloroplastic
TC00G059000	7.4507	8.1806	7.74424	10.5597	8.62754		TC00G059000 Hypothetical protein
TC02G028130	6.4113	7.61943	6.17042	9.52001	8.62614		TC02G028130 Uncharacterized protein At1g14870
TC10G002760	9.60232	10.908	10.7093	12.7051	8.59085		TC10G002760 Hypothetical protein
TC10G003080	4.75965	4.46033	4.44104	7.86161	8.58587		TC10G003080 Predicted protein
TC02G024370	7.67024	8.92402	9.03657	10.7712	8.58015		TC02G024370 Alpha-glucan water dikinase, chloroplastic
TC05G007390	4.84623	4.64288	4.5138	7.94679	8.57751		TC05G007390 Cytokinin-O-glucosyltransferase 3
TC09G002480	5.97977	7.03937	7.67351	9.07973	8.57392		TC09G002480 Putative Predicted protein
TC00G022430	8.75251	9.42022	10.6282	11.8465	8.53839		TC00G022430 Predicted protein
TC02G009600	7.47756	5.43	6.45741	10.5698	8.5284		TC02G009600 Putative uncharacterized protein
TC01G016220	5.81983	6.05927	5.89751	8.90701	8.49833		TC01G016220 Putative uncharacterized protein
TC07G007920	6.50323	7.3906	8.38838	9.58922	8.49134		TC07G007920 Putative Predicted protein
TC02G008210	10.4681	11.1176	11.4766	13.5526	8.48236		TC02G008210 Predicted protein
TC04G000090	6.66157	6.71861	6.60306	9.74508	8.47674		TC04G000090 2,3-bisphosphoglycerate-independent phosphoglycerate mutase
TC10G006410	8.54357	8.47098	8.64282	11.6271	8.47672		TC10G006410 Putative Dehydration-responsive element-binding protein 2C
TC04G004320	10.121	11.1483	13.3847	13.2032	8.46927		TC04G004320 Putative uncharacterized protein
TC07G002700	9.93331	11.5655	12.447	13.0139	8.4598		TC07G002700 Hypothetical protein
TC01G024270	11.8705	12.9323	14.0685	14.9481	8.44194		TC01G024270 Eukaryotic peptide chain release factor subunit 1-3
TC01G026130	9.78972	10.2831	11.7688	12.8671	8.44062		TC01G026130 Auxin-responsive protein IAA11
TC03G026760	8.99196	10.3159	11.8886	12.0656	8.41915		TC03G026760 F-box protein PP2-A12
TC00G079470	5.72039	5.70188	5.77142	8.79197	8.40688		TC00G079470 SAUR family protein
TC00G019890	6.79348	7.25326	8.89534	9.86436	8.4029		TC00G019890 Cytochrome P450 81F1
TC00G013310	5.50016	5.48561	6.41233	8.56674	8.37789		TC00G013310 Nodulation-signaling pathway 1 protein
TC05G023720	12.6817	12.598	11.4298	15.7469	8.36967		TC05G023720 Hypothetical protein
TC00G074030	7.83477	8.77188	8.0598	10.8955	8.344		TC00G074030 AP2 domain transcription factor RAP2.3, putative
TC04G014110	5.90984	7.43906	8.09843	8.96634	8.3195		TC04G014110 Predicted protein
TC07G013070	7.98628	8.69259	8.97335	11.0421	8.31534		TC07G013070 Molybdenum cofactor sulfurase
TC01G007160	9.45199	8.81888	9.67927	12.5065	8.30786		TC01G007160 Mads box protein, putative
TC06G007990	10.3124	12.6968	11.606	13.3667	8.30639		TC06G007990 Aquaporin TIP2-1
TC03G015990	7.83254	7.73912	9.99033	10.8717	8.22037		TC03G015990 Putative Rubredoxin
TC05G022720	6.01735	6.63268	7.53034	9.05492	8.21107		TC05G022720 Putative F-box/kelch-repeat protein SKIP25
TC00G073730	5.40454	6.551	6.54196	8.43599	8.1763		TC00G073730 Hypothetical protein
TC09G009030	10.0283	10.6432	9.71984	13.0541	8.14444		TC09G009030 NADP-dependent malic enzyme
TC00G007710	11.8642	13.2349	14.0389	14.8878	8.13196		TC00G007710 Regulator of ribonuclease-like protein 3
TC02G007880	7.5643	8.81911	9.38846	10.5854	8.11758		TC02G007880 Putative uncharacterized protein
TC02G016200	5.06921	6.1578	7.38903	8.08887	8.10979		TC02G016200 Predicted protein
TC09G030690	5.24026	5.76356	5.90539	8.25971	8.10856		TC09G030690 Putative Cytokinin-N-glucosyltransferase 1
TC05G030320	11.5833	12.15	12.4103	14.6007	8.09706		TC05G030320 Putative uncharacterized protein
TC01G031460	9.49788	9.26004	10.1553	12.5145	8.09244		TC01G031460 MYB-like DNA-binding domain protein
TC03G022610	10.0366	10.5013	11.6242	13.052	8.08593		TC03G022610 Phosphatidylcholine transfer protein, putative
TC00G019130	6.15413	6.30605	7.01361	9.16891	8.08243		TC00G019130 Hypothetical protein
TC07G001020	6.38301	6.70295	7.20077	9.39561	8.0702		TC07G001020 Cellulose synthase-like protein E1
TC09G011120	7.96956	7.76958	10.0161	10.9782	8.04832		TC09G011120 Putative uncharacterized protein
TC09G023530	9.576	10.6981	12.2654	12.5843	8.0464		TC09G023530 Transcription initiation factor IIB
TC09G024520	11.3681	12.6829	13.4794	14.3762	8.04512		TC09G024520 Predicted protein
TC05G009100	8.6424	9.08761	9.37483	11.6499	8.0416		TC05G009100 Heme-binding-like protein At3g10130, chloroplastic
TC03G025800	4.76416	5.16294	5.59309	7.76949	8.02959		TC03G025800 Hypothetical protein
TC00G068860	4.68123	5.48392	5.00857	7.68469	8.01918		TC00G068860 Hypothetical protein
TC00G010080	4.66417	5.47041	5.01884	7.66531	8.00631		TC00G010080 Uncharacterized aarF domain-containing protein kinase At1g71810, chloroplastic
TC04G003500	10.9333	11.5569	12.365	13.9262	7.96053		TC04G003500 Putative uncharacterized protein
TC01G019400	9.11059	9.77775	10.3503	12.1026	7.95594		TC01G019400 Predicted protein
TC04G025290	9.43103	10.5967	11.3697	12.4229	7.95523		TC04G025290 1-aminocyclopropane-1-carboxylate oxidase homolog 1
TC07G009410	8.44594	8.96698	9.15905	11.4375	7.95333		TC07G009410 Fiber protein Fb32
TC05G014480	5.48332	6.06753	5.83441	8.47408	7.94893		TC05G014480 Hypothetical protein
TC04G000110	7.5173	6.46304	6.91871	10.5067	7.94137		TC04G000110 Putative uncharacterized protein
TC01G027970	6.94432	9.90667	10.7423	9.93175	7.93062		TC01G027970 Late embryogenesis abundant protein D-34
TC05G005970	7.82608	8.64979	10.0806	10.8131	7.92844		TC05G005970 Predicted protein
TC09G031070	5.00415	4.44914	4.83223	7.98712	7.90617		TC09G031070 Tropinone reductase homolog At1g07440
TC06G013140	6.80726	6.37333	7.68773	9.78968	7.90312		TC06G013140 Probable calcium-activated outward-rectifying potassium channel 6
TC00G011270	5.61548	4.7001	5.06748	8.59407	7.88215		TC00G011270 MADS1
TC00G030720	5.00642	6.27355	6.75514	7.98358	7.87436		TC00G030720 Ethylene-responsive transcription factor 1B
TC02G003540	5.59676	5.30987	6.81957	8.57305	7.8696		TC02G003540 U-box domain-containing protein 15
TC09G032340	10.0132	10.5597	11.0216	12.9891	7.86735		TC09G032340 Putative Glutelin type-B 5
TC00G035780	9.76009	10.3871	11.0772	12.7314	7.84224		TC00G035780 Serine/threonine-protein kinase CTR1
TC04G017130	5.93625	6.0642	5.86985	8.90731	7.84112		TC04G017130 Hypothetical protein
TC02G028790	7.36806	7.21139	7.24008	10.3374	7.83171		TC02G028790 Predicted protein
TC00G023400	9.92534	10.391	10.8191	12.8934	7.82492		TC00G023400 3-hydroxyisobutyryl-CoA hydrolase 1
TC08G011380	5.08315	4.83493	4.76417	8.04776	7.80615		TC08G011380 Photosystem II 22 kDa protein, chloroplastic
TC01G036320	11.2076	10.8631	11.7265	14.1721	7.80559		TC01G036320 Remorin
TC01G004130	4.84806	4.7194	5.14981	7.81063	7.79511		TC01G004130 Cytochrome P450 82A3
TC09G009950	9.70668	10.9497	12.3197	12.6681	7.78909		TC09G009950 Predicted protein
TC06G014760	9.48337	8.48586	9.27682	12.4382	7.75363		TC06G014760 GDSL esterase/lipase At5g45920
TC01G028070	5.58454	6.02499	6.05893	8.53791	7.74556		TC01G028070 Putative Non-specific lipid-transfer protein-like protein At2g13820
TC00G087900	4.98143	4.91303	4.78103	7.93458	7.7444		TC00G087900 NAC domain protein, IPR003441
TC01G036450	9.59082	10.5141	11.6429	12.5418	7.7329		TC01G036450 ( )-neomenthol dehydrogenase
TC04G027030	11.6469	14.2998	14.5561	14.5967	7.72655		TC04G027030 Pyruvate, phosphate dikinase, chloroplastic
TC00G045200	4.89079	5.97297	6.30119	7.83639	7.70399		TC00G045200 Predicted protein
TC10G004780	4.93704	5.60036	6.45187	7.88177	7.6993		TC10G004780 Hypothetical protein
TC00G033030	10.3223	11.1763	11.5596	13.2642	7.68381		TC00G033030 Putative Laccase-15
TC03G019280	11.509	12.7527	13.4392	14.4506	7.6823		TC03G019280 L-idonate 5-dehydrogenase
TC03G023560	5.5828	6.40271	7.39881	8.52398	7.68038		TC03G023560 Putative Protein of unknown function DUF1278
TC01G002900	10.0438	10.5715	10.7217	12.9831	7.67028		TC01G002900 Putative uncharacterized protein
TC08G011830	6.01654	5.67008	7.81295	8.95315	7.65607		TC08G011830 Pentatricopeptide repeat-containing protein At1g43980, mitochondrial
TC04G000930	9.41166	10.0542	10.8398	12.3438	7.63262		TC04G000930 GDSL esterase/lipase At3g27950
TC04G007000	5.38374	6.24555	6.04408	8.31102	7.60677		TC04G007000 Hypothetical protein
TC05G030110	7.42836	8.4904	10.103	10.3549	7.60274		TC05G030110 Luminal-binding protein 5
TC06G015760	8.02074	8.4995	9.78244	10.9472	7.60256		TC06G015760 Putative uncharacterized protein
TC05G002930	7.27696	8.93105	9.43378	10.2028	7.59924		TC05G002930 Putative uncharacterized protein
TC09G027050	6.94681	6.80815	6.44707	9.87199	7.59566		TC09G027050 Aldehyde oxidase 2
TC02G008260	10.7379	12.2452	13.2968	13.6611	7.58488		TC02G008260 Putative Protein SRG1
TC01G031750	7.42228	8.00347	9.24109	10.3444	7.57959		TC01G031750 Histone-lysine N-methyltransferase EZA1
TC04G010290	5.89826	6.27944	8.19214	8.81965	7.57574		TC04G010290 Hypothetical protein
TC06G014670	4.4159	4.79447	5.25863	7.33663	7.57229		TC06G014670 Predicted protein
TC02G030080	10.0192	11.0146	12.5139	12.9388	7.5664		TC02G030080 Alpha,alpha-trehalose-phosphate synthase [UDP-forming] 6
TC09G005310	12.4332	14.3439	14.7868	15.3507	7.55519		TC09G005310 17.9 kDa class II heat shock protein
TC04G012630	9.99619	11.6487	12.5485	12.9093	7.53226		TC04G012630 Predicted protein
TC05G009130	9.37955	9.16567	9.2899	12.2908	7.52257		TC05G009130 Putative uncharacterized protein (Fragment)
TC00G060510	6.11548	7.72374	7.47032	9.02586	7.51818		TC00G060510 Predicted protein
TC02G014240	6.39687	10.2837	11.823	9.30673	7.51545		TC02G014240 Predicted protein
TC04G014240	6.81289	10.3814	10.5566	9.72273	7.51533		TC04G014240 Hypothetical protein
TC01G034350	7.49052	7.56375	9.15809	10.3976	7.50098		TC01G034350 Putative uncharacterized protein
TC09G001210	5.55215	5.805	6.6707	8.45892	7.49942		TC09G001210 Putative uncharacterized protein
TC03G028410	5.02052	5.06832	5.59367	7.92219	7.47288		TC03G028410 Putative glucose-6-phosphate 1-epimerase
TC04G029920	8.25541	8.38108	8.23293	11.1556	7.4652		TC04G029920 Predicted protein
TC01G029610	5.7002	6.18866	5.5065	8.60024	7.46447		TC01G029610 Hypothetical protein
TC00G014390	8.24784	8.0455	8.88446	11.1476	7.46295		TC00G014390 Putative Cytokinin-O-glucosyltransferase 2
TC02G032100	4.73849	4.91128	5.88497	7.63608	7.45176		TC02G032100 Hypothetical protein
TC00G044920	6.44288	6.40208	6.82506	9.33869	7.44264		TC00G044920 Putative Reticuline oxidase-like protein
TC03G022840	4.66443	6.76783	7.62453	7.55881	7.43522		TC03G022840 Putative Transcription factor bHLH28
TC02G013150	8.10513	9.09831	10.8091	10.9969	7.42197		TC02G013150 Predicted protein
TC09G008720	7.92021	9.34444	9.5173	10.8113	7.4185		TC09G008720 Putative uncharacterized protein
TC00G051880	7.56546	8.34665	9.01712	10.4556	7.41344		TC00G051880 Probable alpha,alpha-trehalose-phosphate synthase [UDP-forming] 9
TC01G007450	9.55919	10.9446	11.9542	12.4489	7.41109		TC01G007450 Predicted protein (Fragment)
TC08G008200	9.20374	9.04219	10.2743	12.0932	7.41016		TC08G008200 Predicted protein
TC04G021380	8.03676	8.41294	8.88392	10.9231	7.39366		TC04G021380 Putative Non-lysosomal glucosylceramidase
TC04G026600	12.8767	15.2486	15.0619	15.7603	7.37987		TC04G026600 Predicted protein
TC02G024970	10.2986	11.6865	12.0146	13.1785	7.361		TC02G024970 Protein binding protein, putative
TC04G005270	8.08575	9.21803	9.62192	10.9633	7.34882		TC04G005270 Putative uncharacterized protein
TC04G013840	8.51462	9.03192	10.294	11.3921	7.34862		TC04G013840 Putative Predicted protein
TC04G025240	5.9852	6.67048	7.42694	8.86257	7.34811		TC04G025240 1-aminocyclopropane-1-carboxylate oxidase homolog 1
TC00G085630	5.62007	7.42639	8.84322	8.49636	7.34258		TC00G085630 Polyadenylate-binding protein 3
TC00G048920	7.66432	8.26486	9.27436	10.5399	7.33897		TC00G048920 Hypothetical protein
TC03G021690	6.19275	5.62959	6.17684	9.06783	7.33647		TC03G021690 60s acidic ribosomal protein P1
TC04G019760	8.15755	9.39515	10.4734	11.0305	7.32536		TC04G019760 Putative uncharacterized protein
TC00G005620	10.6007	11.5895	12.9668	13.471	7.31228		TC00G005620 Putative Apoptosis-inducing factor homolog A
TC09G030730	4.93997	4.87963	5.59821	7.80962	7.3089		TC09G030730 18.5 kDa class I heat shock protein
TC00G004530	8.97573	9.71615	10.9913	11.8453	7.30828		TC00G004530 Transcription factor bHLH35
TC02G002570	6.54644	7.45437	8.82945	9.41512	7.30395		TC02G002570 Receptor-like protein kinase HAIKU2
TC02G034060	10.4636	10.9624	10.45	13.3303	7.29365		TC02G034060 Putative uncharacterized protein
TC05G006680	9.28824	9.43281	10.7185	12.1525	7.28172		TC05G006680 Putative RNA polymerase sigma factor rpoD
TC00G074390	8.10753	7.52871	8.56097	10.9707	7.27619		TC00G074390 Putative uncharacterized protein
TC09G024780	9.20105	9.52801	10.861	12.0602	7.25588		TC09G024780 Putative 1-aminocyclopropane-1-carboxylate oxidase homolog 1
TC04G020640	7.72103	7.14233	8.00875	10.5763	7.2364		TC04G020640 Zinc finger CCCH domain-containing protein 1
TC01G001540	9.19914	9.03105	9.77538	12.0542	7.23551		TC01G001540 Putative uncharacterized protein
TC09G000550	8.61956	8.79812	9.56284	11.4744	7.23448		TC09G000550 Uncharacterized aarF domain-containing protein kinase At4g31390, chloroplastic
TC09G003140	5.99248	5.52763	5.37845	8.84635	7.22937		TC09G003140 Predicted protein
TC10G010400	10.7073	11.657	12.2095	13.5611	7.22902		TC10G010400 Putative uncharacterized protein
TC02G032700	10.0915	11.539	12.4454	12.9451	7.22798		TC02G032700 Predicted protein
TC00G073130	6.08751	6.24552	7.68437	8.93939	7.21942		TC00G073130 Hypothetical protein
TC09G002530	9.73714	10.2406	11.4566	12.5865	7.20696		TC09G002530 Putative Anthranilate N-benzoyltransferase protein 1
TC05G007880	8.5424	10.1586	9.8044	11.3905	7.20062		TC05G007880 Putative Embryonic protein DC-8
TC03G002070	7.98174	8.26115	9.0991	10.8289	7.19562		TC03G002070 Predicted protein
TC02G006250	9.8815	9.38971	11.2995	12.7282	7.19356		TC02G006250 Amidophosphoribosyltransferase, chloroplastic
TC03G030020	6.17281	8.09097	8.30272	9.01891	7.19057		TC03G030020 Probable xyloglucan endotransglucosylase/hydrolase protein 30
TC08G012740	6.5384	6.84839	7.15706	9.38235	7.17981		TC08G012740 PsbP domain-containing protein 4, chloroplastic
TC01G005470	12.3112	12.9871	13.655	15.1548	7.17844		TC01G005470 Putative Uncharacterized protein MJ1426
TC00G023300	7.55159	9.6416	10.8609	10.3947	7.17563		TC00G023300 RNA binding protein, putative
TC00G014430	6.09164	6.57394	7.45087	8.93343	7.16907		TC00G014430 Hypothetical protein
TC03G022640	11.2757	13.0245	14.3979	14.1168	7.16568		TC03G022640 Granule-bound starch synthase 1, chloroplastic/amyloplastic
TC08G004030	10.8861	10.0045	11.2551	13.7188	7.12441		TC08G004030 Probable cinnamyl alcohol dehydrogenase 6
TC05G002270	12.0293	13.1841	13.9127	14.8619	7.12354		TC05G002270 Acyl-coenzyme A oxidase 4, peroxisomal
TC07G016910	10.7025	10.5353	10.5563	13.5344	7.11989		TC07G016910 Putative metal tolerance protein C3
TC03G028480	6.35831	6.48663	6.87434	9.1893	7.11561		TC03G028480 Putative uncharacterized protein
TC01G004400	10.5692	11.7579	11.6603	13.3949	7.08983		TC01G004400 Putative Polyneuridine-aldehyde esterase
TC07G001410	7.86785	10.0368	9.97737	10.6886	7.06548		TC07G001410 Putative uncharacterized protein
TC08G009320	12.1912	14.0983	14.6867	15.0104	7.05776		TC08G009320 Putative Uncharacterized WD repeat-containing protein C2A9.03
TC03G015180	12.6621	13.8359	12.8688	15.4789	7.04608		TC03G015180 HVA22-like protein e
TC01G037300	4.59515	4.49019	4.97257	7.41113	7.04198		TC01G037300 Putative Cytochrome P450 704C1
TC00G007720	10.1486	11.2986	11.1586	12.9638	7.03832		TC00G007720 NADH-ubiquinone oxidoreductase chain 4L
TC09G012510	7.52909	7.31409	8.57675	10.3424	7.029		TC09G012510 Zinc finger protein, putative
TC06G020290	10.6658	9.65609	9.35651	13.4782	7.02436		TC06G020290 Rho GDP-dissociation inhibitor 1
TC01G040710	10.2371	11.6981	11.7367	13.0479	7.01692		TC01G040710 Putative uncharacterized protein
TC02G010800	6.24511	9.47074	9.82546	9.05525	7.01348		TC02G010800 Hypothetical protein
TC00G022670	7.44838	7.47041	8.86776	10.2571	7.00683		TC00G022670 Putative Alcohol dehydrogenase-like 5
TC09G000380	7.01484	8.19072	9.35768	9.82152	6.99672		TC09G000380 Ubiquinone biosynthesis protein coq-8, putative
TC05G003510	11.0293	11.4181	11.6292	13.8321	6.97792		TC05G003510 Probable glutathione S-transferase
TC05G024250	8.93753	9.34615	9.26521	11.7383	6.96818		TC05G024250 Predicted protein
TC04G000870	10.0461	10.5905	11.1687	12.8439	6.9541		TC04G000870 Protein farnesyltransferase subunit beta
TC02G024240	7.72408	7.56249	8.11396	10.5211	6.95008		TC02G024240 Cysteine-rich receptor-like protein kinase 2
TC01G040310	5.23799	5.11611	5.14128	8.03495	6.94974		TC01G040310 Putative Bifunctional dihydroflavonol 4-reductase/flavanone 4-reductase
TC04G020200	11.4588	12.0276	12.5641	14.2557	6.94947		TC04G020200 Brassinosteroid-regulated protein BRU1
TC08G001560	6.62623	10.1886	11.2596	9.42036	6.93612		TC08G001560 Putative Protein TRANSPARENT TESTA 12
TC03G022200	10.0997	11.3168	11.107	12.8933	6.9338		TC03G022200 Probable aquaporin NIP5-1
TC01G005060	6.78504	6.23263	7.128	9.57778	6.92941		TC01G005060 Zeaxanthin epoxidase, chloroplastic
TC02G001510	10.9724	11.4193	12.4458	13.7641	6.92427		TC02G001510 KH domain-containing protein At1g09660
TC09G000650	8.2941	9.68826	10.5589	11.0815	6.90361		TC09G000650 Ring finger protein, putative
TC09G034610	4.96189	8.49797	8.09335	7.74731	6.89439		TC09G034610 Putative Uncharacterized protein At1g18480
TC03G018970	6.52571	11.4314	12.434	9.3108	6.89284		TC03G018970 Hypothetical protein
TC00G059950	7.27827	7.55965	9.93031	10.0612	6.88255		TC00G059950 Putative Predicted protein
TC01G037420	8.18927	8.22373	9.60896	10.9719	6.88094		TC01G037420 Armadillo repeat-containing kinesin-like protein 2
TC02G013120	7.72745	9.03431	9.48262	10.5079	6.87052		TC02G013120 Predicted protein
TC05G004090	8.81141	8.56114	9.51986	11.5908	6.86575		TC05G004090 Ribulose bisphosphate carboxylase/oxygenase activase 1, chloroplastic
TC03G026920	9.24859	10.0873	10.7029	12.0272	6.86177		TC03G026920 DEAD-box ATP-dependent RNA helicase 47
TC01G012750	8.16776	9.2324	9.96021	10.9459	6.85969		TC01G012750 Aldehyde dehydrogenase family 3 member I1, chloroplastic
TC04G010110	10.1215	10.2343	9.91417	12.8962	6.84352		TC04G010110 Chaperone protein clpB 2
TC01G028790	9.66792	9.85758	7.81121	12.442	6.84052		TC01G028790 Putative uncharacterized protein
TC04G029650	11.2393	12.5895	13.0544	14.0128	6.8375		TC04G029650 Putative 3-hydroxybutyryl-CoA dehydratase
TC09G021890	5.71321	5.88858	7.28102	8.48292	6.81973		TC09G021890 Predicted protein
TC09G005330	6.15336	7.05361	7.55793	8.92146	6.81209		TC09G005330 Putative Ankyrin repeat-containing protein At3g12360
TC00G090100	7.92742	9.07185	9.76456	10.6953	6.81124		TC00G090100 Predicted protein
TC04G019110	10.008	10.6086	11.941	12.7747	6.80551		TC04G019110 Predicted protein
TC01G036800	11.4083	12.3939	13.1987	14.1749	6.80477		TC01G036800 Peroxisomal membrane protein 11D
TC09G002120	7.70784	8.27033	10.3397	10.4743	6.80417		TC09G002120 Ubiquitin-protein ligase BRE1A, putative
TC05G028470	6.30755	5.87274	5.74232	9.07341	6.80154		TC05G028470 Putative uncharacterized protein
TC01G003870	8.82283	10.6247	11.4582	11.5881	6.79892		TC01G003870 LIM and UIM domain-containing At1g19270
TC05G000240	9.4325	10.6504	11.1973	12.1977	6.79846		TC05G000240 Probable inositol transporter 1
TC00G010150	5.70989	8.49803	10.0356	8.47397	6.79313		TC00G010150 Hypothetical protein
TC05G004490	8.45556	9.71304	10.6931	11.2165	6.77819		TC05G004490 ABC transporter I family member 20
TC09G007510	4.92232	5.23054	6.40655	7.68214	6.77311		TC09G007510 Putative Anthocyanidin 3-O-glucosyltransferase
TC05G005840	5.45144	5.26433	6.667	8.21018	6.76804		TC05G005840 L-ascorbate peroxidase 2, cytosolic
TC08G001660	5.90343	5.68765	5.8093	8.66027	6.75915		TC08G001660 Probable 1-acyl-sn-glycerol-3-phosphate acyltransferase 4
TC08G011990	11.4336	11.9016	11.6431	14.189	6.75206		TC08G011990 F-box/LRR-repeat protein 5
TC04G004790	9.25256	10.1154	11.5686	12.0058	6.7425		TC04G004790 Putative Zinc finger protein CONSTANS-LIKE 14
TC08G002530	7.78298	9.14056	10.0938	10.5288	6.70792		TC08G002530 Phosphatidylinositol transporter, putative
TC03G021990	5.98205	6.08372	5.53908	8.72704	6.70382		TC03G021990 Uncharacterized calcium-binding protein At1g02270
TC09G002280	9.56241	9.21373	11.716	12.3027	6.68199		TC09G002280 EIN3-binding F-box protein 1
TC05G014900	5.05727	6.08636	6.43373	7.79649	6.67708		TC05G014900 Putative uncharacterized protein
TC03G017000	9.21688	11.0606	10.8906	11.956	6.67673		TC03G017000 Predicted protein
TC00G072480	8.90027	10.0981	10.3086	11.6386	6.67281		TC00G072480 Fructose-1,6-bisphosphatase, cytosolic
TC05G008570	5.65891	7.71849	8.60984	8.39586	6.66658		TC05G008570 Putative UPF0481 protein At3g47200
TC06G009680	6.37697	6.61081	7.43264	9.11319	6.66323		TC06G009680 Putative Uncharacterized acetyltransferase At3g50280
TC09G012560	9.76345	9.11325	8.49889	12.4994	6.66175		TC09G012560 Homeobox protein knotted-1-like 3
TC06G009970	10.8155	10.4733	10.4482	13.5507	6.65852		TC06G009970 Putative Solute carrier family 25 member 44
TC04G018690	11.6196	12.2056	12.9288	14.3547	6.65849		TC04G018690 2-isopropylmalate synthase 2, chloroplastic
TC09G018410	12.0666	12.4759	14.2378	14.8003	6.65156		TC09G018410 Yth domain-containing protein, putative
TC06G015530	11.3851	12.3057	12.59	14.1167	6.64212		TC06G015530 Predicted protein
TC03G021030	10.4929	11.3723	11.8635	13.2227	6.6339		TC03G021030 PP2A regulatory subunit TAP46
TC01G015990	7.823	9.02832	10.3458	10.5523	6.63137		TC01G015990 Putative Allene oxide synthase, chloroplastic
TC09G020540	6.84662	6.04319	7.91145	9.57571	6.63034		TC09G020540 Putative MLO-like protein 12
TC01G036350	5.6167	6.54404	8.19882	8.34481	6.62586		TC01G036350 Acetyl-coenzyme A carboxylase carboxyl transferase subunit alpha, chloroplastic
TC00G046860	10.8722	12.7329	13.3359	13.5994	6.62182		TC00G046860 Predicted protein
TC00G091950	11.4583	11.8006	11.2721	14.1835	6.61256		TC00G091950 Putative Uncharacterized protein At3g50808
TC03G022030	7.22536	7.08277	8.96893	9.95024	6.61105		TC03G022030 Putative Lectin-domain containing receptor kinase A4.2
TC09G018920	7.34846	7.72662	6.769	10.0732	6.6104		TC09G018920 Hypothetical protein
TC06G014430	6.42463	6.29664	7.92693	9.14905	6.60892		TC06G014430 Catalytic, putative
TC09G026340	9.08804	9.63145	9.53597	11.8111	6.60269		TC09G026340 Isovaleryl-CoA dehydrogenase 1, mitochondrial
TC06G015920	10.12	10.3008	11.1918	12.8402	6.58964		TC06G015920 Rnf5, putative
TC05G011860	5.47979	5.38969	5.3354	8.19697	6.57585		TC05G011860 Momilactone A synthase
TC09G030560	5.61566	6.70849	7.30585	8.33191	6.57162		TC09G030560 Putative Cytochrome P450 87A3
TC09G011060	5.0794	4.85781	5.38051	7.79314	6.5602		TC09G011060 Putative Glyoxalase domain-containing protein 5
TC02G031440	5.87317	8.45713	9.96522	8.58255	6.5404		TC02G031440 Flavonol sulfotransferase-like
TC02G002100	8.81071	9.2653	9.80914	11.5196	6.53837		TC02G002100 COR413-PM2, putative
TC08G013980	9.5322	9.84877	10.9554	12.2406	6.53579		TC08G013980 Putative uncharacterized protein
TC03G029720	9.46466	10.1889	11.1387	12.1723	6.53232		TC03G029720 Putative E3 ubiquitin-protein ligase RNF14
TC01G010820	12.0281	13.0563	13.8163	14.7356	6.53214		TC01G010820 Putative BolA-like protein 2
TC00G024960	6.6295	7.65742	8.71165	9.335	6.52285		TC00G024960 Guanosine-3,5-bis(Diphosphate) 3-pyrophosphohydrolase, putative
TC05G018170	9.00191	9.50486	9.86442	11.7066	6.51896		TC05G018170 Transcription factor bHLH130
TC06G015870	6.71034	6.70583	6.05308	9.41058	6.49907		TC06G015870 Putative Probable phosphoglycerate mutase gpmB
TC03G022160	11.3101	13.3231	13.7125	14.0041	6.47126		TC03G022160 UP-9A
TC05G008420	5.24663	5.4611	5.56002	7.93923	6.46479		TC05G008420 PAN domain-containing protein At5g03700
TC09G004600	5.34062	5.07954	5.36331	8.03301	6.46383		TC09G004600 Probable protein phosphatase 2C 72
TC08G005810	12.1754	12.0024	12.1552	14.8663	6.45749		TC08G005810 Predicted protein
TC09G033410	10.2901	10.8885	10.6886	12.9798	6.45211		TC09G033410 Probable aquaporin PIP2-2
TC03G020180	7.69017	8.53053	9.32819	10.3789	6.44761		TC03G020180 Putative uncharacterized protein
TC06G007140	5.13235	6.201	5.72089	7.81947	6.44027		TC06G007140 Hypothetical protein
TC09G008500	9.34084	7.78599	8.35272	12.0271	6.43653		TC09G008500 Zinc finger CCCH domain-containing protein 49
TC00G034760	7.29014	8.26347	7.59935	9.97001	6.40795		TC00G034760 Hypothetical protein
TC06G002460	5.90337	7.93513	8.26019	8.5832	6.40777		TC06G002460 Putative Peptide transporter PTR1
TC06G019360	7.7272	5.72974	5.96475	10.4049	6.39856		TC06G019360 Hypothetical protein
TC01G002410	8.42376	8.78598	10.3845	11.0995	6.38963		TC01G002410 Cytochrome P450 90C1
TC04G007940	5.88439	6.06864	5.49197	8.55555	6.36941		TC04G007940 Hypothetical protein
TC01G001100	9.58955	10.3063	11.1358	12.2602	6.36716		TC01G001100 Aconitate hydratase 1
TC09G014920	6.5272	7.48185	7.35604	9.19511	6.35507		TC09G014920 Putative U-box domain-containing protein 13
TC09G004090	8.57434	9.40244	10.0051	11.242	6.35388		TC09G004090 Putative Probable E3 ubiquitin-protein ligase HERC4
TC04G019410	12.2774	12.6626	13.9793	14.9446	6.35215		TC04G019410 Acetolactate synthase 2, chloroplastic
TC06G010690	5.23872	5.60208	5.57558	7.90572	6.35105		TC06G010690 Putative Late embryogenesis abundant protein Lea5
TC01G022640	8.64757	9.356	10.7607	11.3144	6.35043		TC01G022640 Purple acid phosphatase 15
TC01G040380	6.11674	6.70324	7.85961	8.7826	6.34606		TC01G040380 Pentatricopeptide repeat-containing protein At3g53170
TC01G036990	9.3231	10.2019	10.5437	11.987	6.33731		TC01G036990 Transcription factor TCP9
TC09G003320	11.3794	11.4234	13.5659	14.043	6.33625		TC09G003320 Putative uncharacterized protein
TC01G008510	8.92899	10.6308	11.4029	11.5898	6.32376		TC01G008510 Serine/threonine-protein kinase SAPK2
TC04G001340	5.68904	5.05262	5.17198	8.34733	6.31287		TC04G001340 Predicted protein
TC09G031350	6.2374	7.09086	6.15491	8.89479	6.30891		TC09G031350 Zinc transporter 2
TC10G002610	10.2677	10.6702	10.6008	12.9248	6.30769		TC10G002610 Predicted protein
TC03G014760	6.2091	6.48317	7.50701	8.86255	6.29172		TC03G014760 DNA binding protein, putative
TC00G050170	7.6854	11.0939	11.6915	10.3379	6.28775		TC00G050170 Transcription repressor MYB6
TC01G038600	7.02856	6.79351	7.36335	9.68007	6.28326		TC01G038600 Pentatricopeptide repeat-containing protein At1g02060, chloroplastic
TC06G012380	10.6353	11.0802	11.1799	13.2865	6.28201		TC06G012380 Probable ornithine aminotransferase
TC01G030440	12.5225	14.2724	15.1461	15.1705	6.26775		TC01G030440 Putative Universal stress protein A-like protein
TC01G021090	9.37676	9.67751	10.1886	12.0239	6.2643		TC01G021090 Putative uncharacterized protein
TC01G029200	8.97135	10.1743	10.942	11.6173	6.2592		TC01G029200 LEC14B protein
TC10G001840	12.7976	14.7168	15.2059	15.4428	6.25557		TC10G001840 Probable aquaporin PIP-type 7a
TC10G016610	11.7514	12.4086	12.4326	14.3962	6.25448		TC10G016610 Hypothetical protein
TC10G001800	11.0806	12.7324	14.3765	13.7248	6.25182		TC10G001800 Putative Benzoate carboxyl methyltransferase
TC01G027850	10.2528	10.8299	11.7766	12.8965	6.24938		TC01G027850 WD repeat-containing protein 5
TC01G005660	5.09112	5.25675	5.61336	7.73319	6.24226		TC01G005660 ADP-ribosylation factor 1
TC02G005830	8.46923	7.60539	9.4346	11.1076	6.22634		TC02G005830 Auxin-induced protein X10A
TC02G033080	7.95347	9.3896	9.95412	10.5915	6.225		TC02G033080 Putative uncharacterized protein
TC09G031060	10.6494	12.4604	13.9377	13.2859	6.21791		TC09G031060 Predicted protein
TC02G008860	7.59413	7.62427	7.6412	10.2282	6.20766		TC02G008860 Putative uncharacterized protein
TC05G006790	5.80744	5.77147	4.89248	8.43985	6.20061		TC05G006790 Putative Auxin responsive SAUR protein
TC09G018610	9.8363	10.0453	10.5128	12.4676	6.1959		TC09G018610 Uncharacterized methyltransferase WBSCR22
TC04G027730	5.11979	5.86959	6.37051	7.74979	6.19025		TC04G027730 Putative Ethylene-responsive transcription factor ERF086
TC08G004400	10.5797	11.1079	11.9956	13.2086	6.18546		TC08G004400 Predicted protein
TC02G032800	8.0024	7.62555	6.77349	10.6305	6.18227		TC02G032800 Putative uncharacterized protein
TC01G038170	9.79566	11.0033	12.0931	12.4233	6.17997		TC01G038170 Putative uncharacterized protein
TC06G013700	5.83989	7.66146	8.94547	8.46716	6.17856		TC06G013700 Probable LRR receptor-like serine/threonine-protein kinase RFK1
TC09G033900	11.9335	12.0701	13.3806	14.5547	6.1523		TC09G033900 ABC transporter F family member 1
TC00G046840	5.75696	6.8633	5.86147	8.3776	6.15021		TC00G046840 Hypothetical protein
TC05G001100	7.59912	7.99554	8.29828	10.2194	6.14852		TC05G001100 Hypothetical protein
TC02G000990	7.986	8.64853	10.3597	10.6035	6.13691		TC02G000990 ABC transporter C family member 2
TC10G002990	10.043	11.0098	11.7663	12.654	6.10906		TC10G002990 Protein phosphatase 2C 37
TC07G006800	6.17876	7.4623	6.5338	8.78849	6.10388		TC07G006800 Putative uncharacterized protein
TC09G029920	7.63601	6.08251	7.38795	10.243	6.09216		TC09G029920 Putative Protein of unknown function DUF1313
TC05G003040	10.111	10.6459	10.9622	12.7177	6.09138		TC05G003040 Probable steroid reductase DET2
TC08G001470	9.50984	9.47414	11.371	12.1163	6.09012		TC08G001470 Putative uncharacterized protein
TC09G007920	6.86537	7.0724	6.53711	9.47088	6.08608		TC09G007920 Beta-galactosidase
TC05G022570	8.42012	8.04494	9.16285	11.0254	6.08509		TC05G022570 Putative uncharacterized protein
TC01G033640	12.374	14.7402	15.3764	14.9757	6.07026		TC01G033640 Putative uncharacterized protein
TC01G034390	5.17472	4.50979	4.87435	7.77574	6.06716		TC01G034390 Putative Calcineurin B-like protein 4
TC09G009130	10.7294	11.2812	12.4282	13.3297	6.06403		TC09G009130 SNW domain-containing protein 1
TC03G003980	8.4872	8.8927	9.72411	11.0812	6.03768		TC03G003980 Predicted protein
TC09G020790	8.39174	8.31617	9.39279	10.9846	6.03284		TC09G020790 Putative uncharacterized protein At4g31040
TC04G026550	8.19154	8.96337	11.031	10.7842	6.03228		TC04G026550 Putative Uncharacterized protein L728
TC00G019820	8.18657	8.86555	9.90234	10.7784	6.02842		TC00G019820 Cytochrome P450 81D1
TC05G031070	6.23856	9.02396	8.34966	8.8297	6.02575		TC05G031070 Pyrophosphate-energized vacuolar membrane proton pump
TC06G019170	9.86398	12.4371	12.727	12.4521	6.01333		TC06G019170 Triptychon and cpc, putative
TC06G010070	11.0558	11.91	13.266	13.6436	6.01192		TC06G010070 Protein phosphatase 2C 16
TC02G003030	9.13945	9.56312	10.1824	11.7265	6.00866		TC02G003030 Putative uncharacterized protein
TC03G022000	5.89516	5.49664	5.7313	8.48149	6.00572		TC03G022000 Predicted protein
TC03G007870	10.534	11.5038	11.3498	13.119	6.00008		TC03G007870 Mitogen-activated protein kinase kinase 5
TC01G014200	10.398	11.6168	11.7795	12.9829	5.99935		TC01G014200 Citrate synthase 2, peroxisomal
TC01G030720	11.8848	13.0167	11.0094	14.4676	5.99071		TC01G030720 Indole-3-acetic acid-induced protein ARG2
TC04G029700	10.4316	11.3984	9.41191	13.0121	5.98147		TC04G029700 Putative Calmodulin-4
TC00G038050	6.07973	7.26119	6.42872	8.65895	5.97617		TC00G038050 Hypothetical protein
TC06G008490	6.8718	6.73421	6.8986	9.4481	5.96411		TC06G008490 Putative At1g15230/F9L1_18
TC02G024270	7.15605	6.71942	8.67952	9.73191	5.96225		TC02G024270 Hypothetical protein
TC03G030510	8.49979	9.01544	10.5381	11.0741	5.95595		TC03G030510 Putative uncharacterized protein F3C3.9
TC02G020210	12.2915	12.4599	12.3084	14.8652	5.9536		TC02G020210 REF/SRPP-like protein At1g67360
TC02G020310	9.33793	9.23426	10.6059	11.9103	5.94791		TC02G020310 F-box protein At1g67340
TC01G008280	8.57651	8.77771	9.66308	11.1482	5.9449		TC01G008280 Putative clathrin assembly protein At4g40080
TC00G054520	9.40675	10.2333	10.0742	11.978	5.94307		TC00G054520 Putative uncharacterized protein
TC03G019850	9.94644	10.5934	11.5957	12.5168	5.93964		TC03G019850 DNA binding protein, putative
TC10G003040	7.69531	9.70923	7.66925	10.265	5.93691		TC10G003040 Putative Probable E3 ubiquitin-protein ligase HERC2
TC00G020670	7.53188	7.65703	8.96643	10.0985	5.92428		TC00G020670 Predicted protein
TC09G008850	12.4546	12.1299	12.3717	15.0197	5.91805		TC09G008850 Hexokinase-1
TC09G023050	6.42288	6.85395	7.60007	8.98712	5.91445		TC09G023050 Putative Transcription factor bHLH130
TC06G001160	7.7572	7.28743	6.46412	10.3195	5.90667		TC06G001160 Predicted protein
TC02G008840	9.44542	8.89598	8.04017	12.0048	5.89466		TC02G008840 ABSCISIC ACID-INSENSITIVE 5-like protein 6
TC09G010220	9.77674	10.9223	10.4992	12.3352	5.89062		TC09G010220 Putative DVL
TC00G035070	5.57165	6.43294	6.24848	8.12628	5.87514		TC00G035070 Putative Secologanin synthase
TC03G020970	10.9867	11.3805	12.2118	13.541	5.87372		TC03G020970 Putative F-box/kelch-repeat protein At3g06240
TC10G008750	8.63718	8.88476	9.95927	11.1905	5.86991		TC10G008750 Predicted protein
TC01G005190	5.91596	9.28774	8.84161	8.46786	5.86408		TC01G005190 ATP binding protein, putative
TC09G024690	6.76053	6.44104	6.37099	9.30697	5.84193		TC09G024690 Putative Tyrosine-specific transport protein
TC01G011600	6.74118	9.51495	9.67525	9.28707	5.8397		TC01G011600 Cysteine desulfurylase, putative
TC06G021120	12.3006	14.1252	14.4223	14.8462	5.83846		TC06G021120 6-phosphofructokinase 2
TC09G012300	5.9218	6.64084	5.74548	8.4657	5.83162		TC09G012300 Putative Protein SRG1
TC06G019740	7.93914	8.29855	9.53096	10.4821	5.82773		TC06G019740 Putative Malonyl-CoA decarboxylase, mitochondrial
TC01G004730	6.40027	6.31338	6.99428	8.94319	5.82764		TC01G004730 Predicted protein
TC02G019260	5.04134	5.01031	5.50533	7.5823	5.81977		TC02G019260 Hypothetical protein
TC09G012190	7.37896	6.89609	7.5762	9.91971	5.81891		TC09G012190 Putative Uncharacterized vacuolar membrane protein YML018C
TC01G028000	9.76907	11.2711	11.2633	12.3076	5.81009		TC01G028000 Putative uncharacterized protein
TC01G030890	10.1409	11.2014	12.1597	12.6789	5.80761		TC01G030890 Sucrose synthase 2
TC08G010040	9.79929	10.5954	11.9339	12.3339	5.79417		TC08G010040 Predicted protein
TC01G033270	11.9567	12.2104	13.2386	14.4902	5.78976		TC01G033270 Putative Cathepsin B
TC05G004060	7.93101	7.7901	8.60478	10.4581	5.76394		TC05G004060 Ribulose bisphosphate carboxylase/oxygenase activase 1, chloroplast, putative
TC04G020680	9.19876	9.84594	10.7994	11.7255	5.76266		TC04G020680 Putative F-box protein At4g12560
TC05G021570	7.63768	7.99425	8.90096	10.1611	5.74942		TC05G021570 Cytochrome P450 89A2
TC08G004990	12.886	14.0544	13.4874	15.4078	5.74331		TC08G004990 Catalase isozyme 1
TC06G003560	8.8105	9.54102	10.6418	11.332	5.74164		TC06G003560 CTV.22
TC06G012090	8.18605	8.52007	9.77168	10.7063	5.73678		TC06G012090 Putative uncharacterized protein
TC09G031240	5.27763	5.59408	7.96141	7.79759	5.73565		TC09G031240 Putative Lectin-domain containing receptor kinase A4.3
TC03G001700	11.8066	13.1584	13.5836	14.3256	5.73173		TC03G001700 Heme-binding protein, putative
TC00G010710	7.11435	8.23965	7.98017	9.6324	5.72808		TC00G010710 NAD(P)H-quinone oxidoreductase subunit 1, chloroplastic
TC10G006340	8.23485	8.6758	8.56734	10.7516	5.7231		TC10G006340 Glycerol-3-phosphate dehydrogenase SDP6, mitochondrial
TC09G005080	10.7056	11.1179	11.5541	13.2219	5.72111		TC09G005080 Putative Graves disease carrier protein
TC03G019540	9.26933	9.61203	10.24	11.7846	5.71713		TC03G019540 Predicted protein
TC00G063690	6.03953	9.00458	9.59671	8.55391	5.71351		TC00G063690 Cysteine-rich receptor-like protein kinase 10
TC04G001480	10.079	11.0474	11.5155	12.5927	5.71084		TC04G001480 Predicted protein
TC01G030360	10.7224	10.6197	11.4143	13.2352	5.70709		TC01G030360 Hypothetical protein
TC06G017500	4.86149	4.95229	4.82424	7.37408	5.70644		TC06G017500 Linalool synthase, chloroplastic
TC09G014030	6.94386	7.98989	9.21463	9.45593	5.7044		TC09G014030 Inositol-tetrakisphosphate 1-kinase 2
TC08G000610	4.63368	5.42307	5.66872	7.14361	5.6959		TC08G000610 Putative uncharacterized protein
TC01G018510	10.7964	10.9442	11.8587	13.3057	5.69369		TC01G018510 Protein binding protein, putative
TC03G029010	8.38508	8.68221	9.27121	10.8942	5.69282		TC03G029010 Putative uncharacterized protein
TC03G000930	5.82027	5.50308	5.64444	8.32834	5.68856		TC03G000930 Putative U-box domain-containing protein 19
TC03G017500	4.81293	5.21535	5.21555	7.32088	5.6881		TC03G017500 Putative uncharacterized protein
TC00G051860	7.26974	7.97225	9.67925	9.77706	5.68563		TC00G051860 Potassium transporter 6
TC08G006090	7.18906	6.20153	6.00995	9.69619	5.68488		TC08G006090 Map3k delta-1 protein kinase, putative
TC03G027210	8.85425	10.5296	11.3448	11.3603	5.68052		TC03G027210 Putative KTEL motif-containing protein 1
TC03G017400	6.20118	8.09	6.84004	8.70553	5.67391		TC03G017400 Protein phosphatase 2c, putative
TC03G014470	9.97473	10.192	11.4388	12.4779	5.66934		TC03G014470 Cyclin-dependent kinase G-2
TC08G006640	4.65534	4.68702	5.9009	7.15727	5.66443		TC08G006640 Putative Receptor-like protein kinase HSL1
TC09G033150	12.4468	13.4015	13.9575	14.9484	5.66313		TC09G033150 Protein ETHYLENE INSENSITIVE 3
TC08G007590	7.91549	8.46047	9.2701	10.416	5.65901		TC08G007590 Predicted protein
TC02G004350	7.25304	8.52557	9.67365	9.75104	5.64901		TC02G004350 Pentatricopeptide repeat-containing protein At2g17033
TC08G007220	9.40622	10.4157	11.5723	11.9034	5.64574		TC08G007220 70 kDa peptidyl-prolyl isomerase
TC00G076510	6.86568	6.84703	8.39826	9.36122	5.6394		TC00G076510 Putative Alpha-glucosidase 2
TC05G000570	5.96478	6.26066	6.5492	8.45872	5.63315		TC05G000570 Hypothetical protein
TC03G004960	6.02567	6.37263	6.89454	8.51884	5.63015		TC03G004960 Hypothetical protein
TC00G035550	12.3181	12.8847	13.6939	14.8112	5.63013		TC00G035550 Putative Prefoldin subunit 1
TC02G024820	10.2878	11.4722	11.7942	12.7807	5.6291		TC02G024820 Putative uncharacterized protein
TC06G008440	10.6408	10.3828	10.7548	13.1327	5.62491		TC06G008440 Putative Genomic DNA, chromosome 3, P1 clone: MMJ24
TC06G008570	11.7275	11.7081	12.3836	14.2187	5.62229		TC06G008570 Probable pyridoxal biosynthesis protein PDX1.2
TC09G019200	8.89441	9.90782	11.2542	11.3852	5.62067		TC09G019200 Predicted protein
TC02G016300	8.86228	9.94346	11.5433	11.3468	5.59659		TC02G016300 Predicted protein
TC00G040010	9.73194	9.82511	11.1662	12.2158	5.59384		TC00G040010 UPF0051 protein ABCI8, chloroplastic
TC01G021720	7.13726	9.06652	9.9451	9.61997	5.58945		TC01G021720 Hypothetical protein
TC09G029110	8.11179	9.96799	10.4368	10.5942	5.58844		TC09G029110 Putative Phospholipid:diacylglycerol acyltransferase
TC00G028090	4.78466	4.91823	5.25355	7.26644	5.58587		TC00G028090 Hypothetical protein
TC10G005960	5.20168	6.21298	7.00213	7.68331	5.58528		TC10G005960 Protein kinase APK1A, chloroplast, putative
TC04G011600	6.64375	7.6665	8.85277	9.12276	5.57517		TC04G011600 Putative Beta-galactosidase
TC08G015260	10.9139	11.7484	11.6548	13.392	5.57171		TC08G015260 Patellin-3, putative
TC08G005400	5.91114	7.18862	7.84845	8.38926	5.57168		TC08G005400 RING-H2 finger protein ATL1N
TC05G002320	6.30708	7.41754	7.62861	8.78399	5.56703		TC05G002320 Hypothetical protein
TC03G027740	8.63442	9.37028	10.9944	11.111	5.56582		TC03G027740 DNA repair helicase XPB1
TC04G004670	9.25191	9.9192	10.7088	11.7269	5.5598		TC04G004670 Transcription factor, putative
TC03G025900	10.7406	11.53	11.9296	13.2156	5.55974		TC03G025900 Putative transferase C1orf69 homolog, mitochondrial
TC06G012460	7.37217	11.8719	13.2783	9.84697	5.55893		TC06G012460 Putative Protein TIFY 5A
TC02G028170	6.81986	7.69566	6.50037	9.29311	5.55295		TC02G028170 Uncharacterized protein At1g14870
TC00G015000	7.32433	8.29696	7.26192	9.79554	5.54509		TC00G015000 Hypothetical protein
TC09G032580	12.4359	12.8748	12.7043	14.9064	5.54244		TC09G032580 18.5 kDa class I heat shock protein
TC05G002690	10.5583	9.58522	8.9518	13.0283	5.54041		TC05G002690 Putative uncharacterized protein
TC03G024440	11.0974	11.4637	12.8224	13.5672	5.53947		TC03G024440 Putative uncharacterized protein
TC00G081400	9.2427	10.2699	11.2906	11.7122	5.53852		TC00G081400 GTP-binding protein TypA/BipA homolog
TC04G005150	4.71999	4.89073	5.30831	7.1881	5.53317		TC04G005150 Light-regulated protein, putative
TC00G048490	7.8576	9.60521	10.3399	10.3246	5.52901		TC00G048490 Putative B3 domain-containing transcription factor NGA1
TC04G004100	8.69405	8.89718	9.62639	11.1606	5.52717		TC04G004100 Putative [Protein-PII] uridylyltransferase
TC05G001930	5.54189	9.76515	10.5152	8.00821	5.52632		TC05G001930 Hypothetical protein
TC02G026600	8.04943	8.23877	10.7547	10.5138	5.51887		TC02G026600 Urease
TC04G016530	7.86868	9.05295	9.83701	10.3326	5.517		TC04G016530 Predicted protein
TC00G074660	4.82058	5.12649	6.44807	7.28266	5.5101		TC00G074660 ( )-neomenthol dehydrogenase
TC03G021890	9.58233	9.94906	11.4763	12.0433	5.50601		TC03G021890 Putative uncharacterized protein
TC00G014650	6.62637	9.20457	10.9199	9.08655	5.50287		TC00G014650 Predicted protein
TC05G003610	10.8047	11.3448	11.95	13.2633	5.49679		TC05G003610 Probable proteasome inhibitor
TC00G081720	7.08002	7.06702	6.05169	9.53759	5.4929		TC00G081720 4-coumarate--CoA ligase 1
TC09G013940	5.36243	5.62848	6.35288	7.81999	5.49286		TC09G013940 Putative uncharacterized protein
TC08G004410	6.9586	7.04952	8.40524	9.41346	5.48259		TC08G004410 Putative F-box protein SKIP23
TC04G001040	8.93871	10.9394	10.809	11.3923	5.47778		TC04G001040 Putative Dihydroflavonol-4-reductase
TC08G006330	8.88171	8.45817	9.98657	11.3351	5.47701		TC08G006330 Pentatricopeptide repeat-containing protein At1g09900
TC00G067240	5.21588	8.10226	10.5605	7.66862	5.47456		TC00G067240 21 kDa seed protein
TC09G000760	10.8111	11.6554	12.3932	13.263	5.47142		TC09G000760 Putative Predicted protein
TC00G059170	6.28524	6.39239	7.20201	8.73544	5.46491		TC00G059170 Protein DEHYDRATION-INDUCED 19
TC01G034780	8.08713	8.42157	8.89723	10.5365	5.46191		TC01G034780 Probable indole-3-acetic acid-amido synthetase GH3.5
TC00G058800	4.38081	5.5391	8.47828	6.83009	5.46144		TC00G058800 Putative Fringe-like
TC04G009220	6.52448	5.99055	6.13684	8.97369	5.46119		TC04G009220 NAC domain protein
TC06G008190	9.4282	9.87105	10.5547	11.8768	5.45904		TC06G008190 Putative Acyl-CoA synthetase family member 3, mitochondrial
TC08G000070	11.8935	12.4569	13.1805	14.3415	5.4566		TC08G000070 Putative uncharacterized protein
TC00G006240	7.70667	8.22153	9.4474	10.1518	5.44568		TC00G006240 Pentatricopeptide repeat-containing protein At1g06270
TC01G008990	10.9921	11.2978	12.5118	13.4368	5.44422		TC01G008990 Putative 18.5 kDa class IV heat shock protein
TC09G011140	8.91234	9.03848	10.5502	11.3567	5.44296		TC09G011140 Protein brittle-1, chloroplastic/amyloplastic
TC02G031510	7.34816	6.49408	8.65398	9.79204	5.44103		TC02G031510 Putative Secologanin synthase
TC06G013400	10.4195	11.3488	12.4777	12.8618	5.43509		TC06G013400 Protein SRG1
TC02G015780	5.42171	7.12996	10.1773	7.86283	5.43061		TC02G015780 Putative Epoxide hydrolase 2
TC08G003550	9.01454	10.2174	10.767	11.4555	5.43013		TC08G003550 Putative Predicted protein
TC06G004270	7.99504	9.2479	8.46979	10.435	5.42614		TC06G004270 Hypothetical protein
TC00G027780	8.72616	9.47975	10.1817	11.1658	5.42505		TC00G027780 Putative uncharacterized protein
TC01G004380	10.0394	10.5645	11.1454	12.4782	5.42184		TC01G004380 Polyneuridine-aldehyde esterase
TC03G016040	6.91891	7.47283	6.37507	9.35722	5.42007		TC03G016040 Predicted protein
TC03G013840	4.46046	7.6729	7.83863	6.89469	5.40473		TC03G013840 Putative uncharacterized protein
TC05G011430	5.28808	6.11797	6.36781	7.72214	5.40413		TC05G011430 Hypothetical protein
TC00G006460	9.79634	12.7833	12.9003	12.2289	5.39836		TC00G006460 Putative Predicted protein
TC04G005170	9.16092	9.52358	10.8957	11.5932	5.3976		TC04G005170 Putative uncharacterized protein
TC05G019510	6.62683	7.08054	8.45304	9.05445	5.38002		TC05G019510 Putative pentatricopeptide repeat-containing protein At1g12700, mitochondrial
TC06G015910	8.94073	9.07385	8.95722	11.3683	5.37979		TC06G015910 Putative uncharacterized protein
TC06G008790	9.60872	10.1125	10.9717	12.0347	5.37374		TC06G008790 Nuclear acid binding protein, putative
TC06G020620	8.72665	9.46135	11.0307	11.1522	5.37236		TC06G020620 Putative Cytosolic Fe-S cluster assembly factor NARFL
TC04G026080	11.3239	12.0635	13.0428	13.7492	5.37127		TC04G026080 Predicted protein
TC08G000800	5.05243	5.03768	5.45073	7.47482	5.36057		TC08G000800 Putative Probable gibberellin receptor GID1L1
TC00G061970	11.0452	10.7333	11.3894	13.4674	5.35971		TC00G061970 Putative uncharacterized protein
TC04G001690	9.73262	13.7617	15.0683	12.154	5.35697		TC04G001690 Hypothetical protein
TC00G069130	5.79759	6.25955	6.03779	8.21774	5.35226		TC00G069130 Hypothetical protein
TC03G019690	7.35493	7.29502	7.79766	9.77502	5.35203		TC03G019690 Putative Multidrug and toxin extrusion protein 1
TC06G015980	6.92679	7.4064	7.85413	9.34675	5.35156		TC06G015980 Hypothetical protein
TC02G011510	7.35382	8.36276	8.34532	9.77244	5.34659		TC02G011510 Putative RING-H2 finger protein ATL1O
TC03G022250	6.77174	8.32065	9.13281	9.18928	5.34259		TC03G022250 Transcription factor, putative
TC08G005840	5.26833	4.89032	5.34664	7.6855	5.34122		TC08G005840 Putative Carbonic anhydrase
TC03G023890	10.9357	11.1472	11.6135	13.3525	5.33986		TC03G023890 Vacuolar protein sorting-associated protein, putative
TC00G037140	9.77348	8.13319	8.62565	12.1879	5.33088		TC00G037140 Two-component response regulator ARR4
TC01G002430	7.06411	8.27282	8.82673	9.47829	5.33018		TC01G002430 D-2-hydroxyglutarate dehydrogenase, mitochondrial
TC04G011840	5.61271	5.87071	7.5171	8.02647	5.32863		TC04G011840 Putative 6-phosphogluconate dehydrogenase, decarboxylating
TC06G013740	7.54628	8.59908	8.38988	9.95903	5.3249		TC06G013740 Aquaporin NIP1-2
TC01G006890	9.57572	11.2476	11.6906	11.9885	5.32489		TC01G006890 Putative UPF0308 protein At2g37240, chloroplastic
TC03G017640	9.81125	9.52914	10.4605	12.2224	5.31897		TC03G017640 Putative Ethylene-responsive transcription factor CRF4
TC02G033610	8.71997	9.21834	9.93689	11.131	5.31873		TC02G033610 F-box/kelch-repeat protein SKIP11
TC03G027890	8.22547	9.59363	9.16326	10.633	5.3057		TC03G027890 Predicted protein
TC01G019370	9.33469	8.59886	8.40545	11.7421	5.30537		TC01G019370 Hypothetical protein
TC01G012050	8.02446	7.83642	8.22564	10.4313	5.30313		TC01G012050 2-oxoisovalerate dehydrogenase subunit alpha, mitochondrial
TC00G013350	9.4834	10.5284	10.801	11.8889	5.2981		TC00G013350 Predicted protein (Fragment)
TC00G057650	11.9401	12.7033	12.4404	14.3454	5.29732		TC00G057650 15.7 kDa heat shock protein, peroxisomal
TC01G007810	8.1537	9.0963	10.618	10.5563	5.28761		TC01G007810 Probable 1-deoxy-D-xylulose-5-phosphate synthase, chloroplastic
TC00G019140	7.42256	8.28225	9.74843	9.82509	5.28729		TC00G019140 Formate--tetrahydrofolate ligase
TC01G012640	11.9794	13.2084	13.9784	14.3816	5.28606		TC01G012640 Putative Predicted protein
TC02G031980	7.17305	7.92384	8.57236	9.57451	5.2834		TC02G031980 UPF0737 protein AFP2
TC01G025500	7.04737	7.16427	7.73158	9.44872	5.28297		TC01G025500 Calcium ion binding protein, putative
TC04G005280	5.9674	6.95872	7.62637	8.36814	5.28073		TC04G005280 Putative uncharacterized protein
TC07G002070	11.265	11.1086	11.7717	13.6643	5.2755		TC07G002070 Putative uncharacterized protein
TC01G018000	11.6554	12.4843	13.4301	14.0538	5.27203		TC01G018000 Putative Ubiquitin and WLM domain-containing protein C1442.07c
TC00G000010	5.08195	5.20164	5.45471	7.47998	5.27081		TC00G000010 Hypothetical protein
TC07G003020	8.10303	8.38799	9.49806	10.4993	5.26451		TC07G003020 GDSL esterase/lipase At5g55050
TC03G011840	8.14813	8.52997	10.2852	10.5433	5.26056		TC03G011840 Putative uncharacterized protein
TC06G003130	6.28424	6.79092	7.93788	8.67906	5.25912		TC06G003130 Putative uncharacterized protein
TC00G018530	10.7768	11.2325	11.3211	13.1702	5.25423		TC00G018530 3-hydroxyisobutyryl-CoA hydrolase 1
TC00G042410	6.22883	6.92175	8.14691	8.62224	5.25401		TC00G042410 Putative Protein split ends
TC05G009210	10.474	11.1622	12.1257	12.8673	5.2533		TC05G009210 Putative F-box/kelch-repeat protein At1g57790
TC03G012220	8.90897	9.78511	11.142	11.3019	5.25238		TC03G012220 Putative UPF0737 protein AFP3
TC00G027470	8.38244	8.13389	8.24482	10.7747	5.2499		TC00G027470 Putative Predicted protein
TC04G029240	6.52939	7.07865	8.67847	8.92075	5.24651		TC04G029240 Putative Serine/threonine-protein phosphatase 4 regulatory subunit 3
TC00G008650	10.4451	11.2261	11.624	12.8339	5.23726		TC00G008650 Putative uncharacterized protein
TC08G005930	8.30194	9.24981	9.96941	10.6906	5.23666		TC08G005930 Putative uncharacterized protein
TC06G019990	9.7263	11.0083	11.5548	12.1141	5.23363		TC06G019990 Alternative oxidase 4, chloroplastic/chromoplastic
TC03G001220	10.4825	11.5663	12.1352	12.87	5.23224		TC03G001220 Putative uncharacterized protein
TC08G008610	8.12035	6.86514	7.65073	10.5065	5.22775		TC08G008610 Queuine tRNA-ribosyltransferase
TC10G001550	12.4736	14.0512	15.0441	14.8594	5.22652		TC10G001550 Putative uncharacterized protein
TC03G015030	6.30177	5.18137	5.60484	8.68615	5.22118		TC03G015030 Putative uncharacterized protein
TC09G000350	5.668	6.14619	7.91219	8.04948	5.21071		TC09G000350 Putative uncharacterized protein
TC07G003890	5.3765	9.51024	12.1706	7.75649	5.2053		TC07G003890 Putative Protein synthesis inhibitor II
TC04G027690	10.7193	11.3493	11.9052	13.0986	5.20302		TC04G027690 Putative E3 ubiquitin-protein ligase Topors
TC04G018000	9.99974	10.1962	10.4504	12.3791	5.20293		TC04G018000 Predicted protein
TC09G011790	11.174	11.7434	13.6681	13.5527	5.20081		TC09G011790 Predicted protein
TC09G031210	8.85555	10.048	11.6674	11.2329	5.19589		TC09G031210 D-xylose-proton symporter-like 3
TC03G014440	8.8751	9.33971	10.7613	11.2522	5.19474		TC03G014440 Bromodomain-containing protein, putative
TC03G025810	6.04066	8.49952	9.61894	8.41548	5.18671		TC03G025810 Putative Flavonoid 3-monooxygenase
TC08G006630	9.53936	10.5993	11.7068	11.9141	5.18652		TC08G006630 Receptor-like protein kinase HAIKU2
TC05G007830	6.91689	7.58615	7.3633	9.29149	5.18591		TC05G007830 Putative Embryonic protein DC-8
TC06G008680	5.73662	5.23081	5.27965	8.11122	5.18591		TC06G008680 Putative disease resistance protein RGA3
TC00G058990	6.77421	7.27796	7.0932	9.14668	5.17829		TC00G058990 Hypothetical protein
TC09G026820	7.46159	7.39849	6.94777	9.83264	5.17317		TC09G026820 Predicted protein
TC03G000560	6.6823	7.96483	8.35461	9.05334	5.17313		TC03G000560 Putative N-hydroxythioamide S-beta-glucosyltransferase
TC01G017730	9.00125	9.48047	10.3407	11.3706	5.16705		TC01G017730 E3 ubiquitin-protein ligase COP1
TC06G010520	9.79887	10.2912	11.2903	12.168	5.16634		TC06G010520 Predicted protein
TC01G021990	9.7454	9.9025	9.78569	12.1118	5.15646		TC01G021990 Predicted protein
TC09G005940	9.80501	10.7418	11.7585	12.1711	5.15528		TC09G005940 Putative uncharacterized protein
TC01G006260	8.43857	6.93537	7.66276	10.8039	5.15258		TC01G006260 Putative BTB/POZ domain-containing protein At5g48800
TC00G031790	6.50417	7.32707	7.39943	8.86583	5.1396		TC00G031790 HVA22-like protein d
TC01G018880	10.2332	10.8447	10.7058	12.592	5.12935		TC01G018880 Predicted protein
TC08G000330	8.87651	10.674	11.2111	11.2321	5.11804		TC08G000330 Transcription factor, putative
TC05G002070	5.91863	6.24649	7.38979	8.27421	5.118		TC05G002070 Putative protein disulfide-isomerase DDBG0275025
TC00G091580	9.7009	9.83016	11.4323	12.0556	5.11488		TC00G091580 Dynein light chain LC6, flagellar outer arm
TC00G014260	8.14722	9.78123	10.0832	10.5015	5.11342		TC00G014260 Predicted protein
TC05G006660	10.7038	11.0261	11.3421	13.0558	5.10516		TC05G006660 Predicted protein
TC10G016780	7.76188	8.94004	10.1975	10.1133	5.10323		TC10G016780 Putative WD repeat domain phosphoinositide-interacting protein 3
TC06G002970	13.0763	13.5478	14.1173	15.4277	5.10315		TC06G002970 Putative uncharacterized protein
TC00G005580	7.98475	8.18796	8.89261	10.3328	5.09143		TC00G005580 Histone deacetylase 8
TC05G002600	9.7195	6.6299	6.59843	12.0652	5.08311		TC05G002600 Chlorophyll a-b binding protein CP29.2, chloroplastic
TC00G052720	5.23947	7.20987	6.54656	7.58453	5.08081		TC00G052720 Pathogen-related protein
TC03G015670	9.02064	9.5249	10.3408	11.365	5.07824		TC03G015670 Putative uncharacterized protein
TC03G025420	7.59097	8.48108	9.80391	9.93383	5.07308		TC03G025420 Flavin-containing monooxygenase FMO GS-OX5
TC05G027210	6.02644	6.36195	8.47898	8.36697	5.0649		TC05G027210 Pathogenesis-related protein PR-4B
TC03G018030	6.61142	6.36292	7.11426	8.95132	5.06266		TC03G018030 Hypothetical protein
TC00G014760	5.29406	5.91122	6.45704	7.63374	5.06189		TC00G014760 Hypothetical protein
TC08G000160	8.2972	6.96221	7.17572	10.6361	5.05932		TC08G000160 Putative Uncharacterized acetyltransferase At3g50280
TC03G030970	10.5128	10.8119	12.1175	12.8516	5.05858		TC03G030970 Putative AT4g19390/T5K18_170
TC04G019290	7.59914	8.10885	8.94252	9.93745	5.0571		TC04G019290 Putative Puff-specific protein Bx42
TC02G030450	6.81293	6.74933	7.24011	9.1501	5.0531		TC02G030450 Hypothetical protein
TC03G026940	10.3895	11.1297	11.7484	12.7261	5.05115		TC03G026940 UDP-glucose 4-epimerase 1
TC03G003070	10.7039	11.1027	11.9496	13.04	5.04923		TC03G003070 Predicted protein
TC08G004960	10.9998	11.1676	11.5934	13.3353	5.04745		TC08G004960 Predicted protein
TC02G005700	9.07836	10.683	10.2051	11.4133	5.0452		TC02G005700 Calcium ion binding protein, putative
TC06G004300	5.29071	5.60828	5.8458	7.62402	5.03961		TC06G004300 Putative Predicted protein
TC03G014220	6.45108	6.89691	8.02924	8.78354	5.03663		TC03G014220 Putative uncharacterized protein
TC02G023810	11.7368	13.1541	12.9366	14.0689	5.03551		TC02G023810 Putative Nucleoredoxin
TC02G006710	9.37353	9.0812	8.71429	11.7051	5.03347		TC02G006710 Putative uncharacterized protein
TC09G009310	5.94662	6.15365	6.65482	8.27672	5.02841		TC09G009310 Hypothetical protein
TC00G083410	12.0935	12.7681	13.2006	14.4233	5.02728		TC00G083410 Predicted protein
TC05G010830	8.24073	9.24705	9.3981	10.5704	5.02696		TC05G010830 BEL1-like homeodomain protein 1
TC10G013640	10.6484	10.1547	8.43682	12.9762	5.02055		TC10G013640 Putative Predicted protein
TC04G003710	7.99002	8.73989	8.6766	10.3178	5.02041		TC04G003710 NAD(P)H-quinone oxidoreductase subunit I, chloroplastic
TC05G014950	5.86819	6.55864	6.0806	8.19581	5.01974		TC05G014950 Hypothetical protein
TC00G010100	7.77479	7.82415	7.56516	10.1013	5.01596		TC00G010100 Uncharacterized aarF domain-containing protein kinase At1g71810, chloroplastic
TC10G016820	7.39236	6.92709	7.7183	9.71828	5.01384		TC10G016820 Predicted protein
TC04G009480	9.4271	9.73683	10.1853	11.7528	5.01313		TC04G009480 Xenotropic and polytropic murine leukemia virus receptor ids-4, putative
TC02G029170	8.83063	9.37976	10.5934	11.1557	5.01096		TC02G029170 Putative SWI/SNF-related matrix-associated actin-dependent regulator of chromatin subfamily A containing DEAD/H box 1
TC04G030010	6.02713	5.42514	5.53655	8.34918	5.00041		TC04G030010 Putative uncharacterized protein
TC07G011740	6.85126	8.08878	9.44506	9.17251	4.99765		TC07G011740 Hypothetical protein
TC01G012700	6.96204	7.63436	7.1939	9.28318	4.99726		TC01G012700 Beta-galactosidase 6
TC01G004740	4.93583	5.30876	5.12587	7.25683	4.99675		TC01G004740 Putative Rapid ALkalinization Factor
TC01G027890	9.80553	10.3707	11.1748	12.1255	4.99335		TC01G027890 Putative Protein of unknown function DUF926
TC08G007820	7.50872	6.91054	7.01427	9.82687	4.98694		TC08G007820 Putative Isoflavone 2-hydroxylase
TC06G008000	9.24445	10.1915	11.1037	11.5586	4.97301		TC06G008000 Putative Activating signal cointegrator 1 complex subunit 1
TC08G005000	7.09088	7.39198	8.07902	9.40488	4.97261		TC08G005000 Predicted protein
TC07G003320	5.10213	5.48257	7.7623	7.41534	4.96986		TC07G003320 Putative receptor protein kinase ZmPK1
TC09G001540	11.1862	10.9672	11.0045	13.4973	4.96255		TC09G001540 CBL-interacting serine/threonine-protein kinase 25
TC10G014420	8.0142	7.92099	8.15306	10.3237	4.95715		TC10G014420 Hypothetical protein
TC03G010620	9.63454	9.96743	9.03882	11.9424	4.95155		TC03G010620 Putative LON peptidase N-terminal domain and RING finger protein 3
TC03G026840	11.4926	11.293	11.5435	13.8002	4.95053		TC03G026840 Predicted protein
TC07G007210	10.8952	12.0835	13.1858	13.2025	4.94963		TC07G007210 Cyclic nucleotide-gated ion channel 4
TC04G011720	11.6478	12.6964	13.7316	13.9551	4.94951		TC04G011720 Formate--tetrahydrofolate ligase
TC04G003820	11.4922	12.0998	11.6697	13.7967	4.93976		TC04G003820 ATP-dependent Clp protease proteolytic subunit
TC08G009800	9.94438	10.0559	10.5487	12.2485	4.93858		TC08G009800 Predicted protein
TC02G004290	10.8865	10.7131	11.1778	13.1897	4.93574		TC02G004290 Geranylgeranyl pyrophosphate synthase-related protein, chloroplastic
TC05G006160	8.21879	9.1055	10.48	10.5218	4.93477		TC05G006160 Protein binding protein, putative
TC03G028890	7.46843	7.44796	7.83029	9.77132	4.93446		TC03G028890 Putative F-box/LRR-repeat protein 13
TC05G028810	7.38337	7.77098	9.21599	9.68413	4.92718		TC05G028810 Breast carcinoma amplified sequence, putative
TC01G013490	5.40705	7.64679	11.6907	7.70756	4.92632		TC01G013490 Predicted protein
TC02G010120	8.7509	10.8714	9.0133	11.0512	4.92563		TC02G010120 Putative uncharacterized protein
TC00G011500	10.5621	11.3058	12.25	12.8619	4.92398		TC00G011500 Putative uncharacterized protein
TC04G024730	7.69082	8.25368	9.83803	9.99004	4.92192		TC04G024730 Putative uncharacterized protein
TC00G070150	4.94092	4.62304	4.97553	7.24013	4.92187		TC00G070150 Hypothetical protein
TC00G006250	5.97221	6.2939	6.78259	8.27079	4.91972		TC00G006250 Predicted protein
TC07G012900	8.90657	9.65726	10.3229	11.2047	4.91823		TC07G012900 Peptide methionine sulfoxide reductase msrB
TC09G032160	9.7966	9.63462	10.8485	12.0936	4.91419		TC09G032160 Putative Cold-inducible RNA-binding protein
TC03G016370	6.36292	7.75003	7.90547	8.65983	4.91405		TC03G016370 Hypothetical protein
TC00G054560	7.93022	8.56275	9.98948	10.224	4.90355		TC00G054560 Putative uncharacterized protein
TC00G019860	9.44581	10.3505	10.7736	11.7395	4.90321		TC00G019860 Cytochrome P450 81D1
TC01G019150	5.01476	5.03412	5.12934	7.30758	4.90013		TC01G019150 Hypothetical protein
TC08G008370	10.9583	11.9959	12.7928	13.2485	4.89115		TC08G008370 Putative Bifunctional dihydroflavonol 4-reductase/flavanone 4-reductase
TC02G033360	5.23325	5.56136	6.03999	7.52317	4.8903		TC02G033360 Putative uncharacterized protein
TC00G067420	4.72291	4.71704	4.60582	7.00932	4.87843		TC00G067420 Putative Myrcene synthase, chloroplastic
TC07G012870	11.6665	12.7732	12.9431	13.9525	4.87707		TC07G012870 Putative uncharacterized protein
TC05G030620	5.50769	5.72962	8.89562	7.7933	4.8757		TC05G030620 Phospholipase D p1
TC05G030050	9.33867	9.77122	9.77931	11.6234	4.87256		TC05G030050 Putative WD repeat domain phosphoinositide-interacting protein 3
TC10G014730	7.38106	9.28656	10.2385	9.66566	4.87227		TC10G014730 Putative Protein of unknown function DUF1278
TC00G058610	8.40874	11.8574	12.2553	10.692	4.86779		TC00G058610 Myb-like transcription factor 6
TC01G039150	9.53137	10.0252	10.665	11.8144	4.86716		TC01G039150 Putative UPF0565 protein C2orf69 homolog
TC04G020050	10.2797	10.832	11.6141	12.5628	4.86713		TC04G020050 70 kDa peptidyl-prolyl isomerase
TC03G023800	7.61605	8.71938	9.52863	9.89651	4.85833		TC03G023800 Predicted protein
TC03G004790	6.08501	6.81963	7.0122	8.36362	4.85208		TC03G004790 Predicted protein
TC00G026240	10.4461	11.8034	12.2535	12.7235	4.84804		TC00G026240 Putative Transcription factor PIF1
TC08G004160	4.70369	5.29407	5.32039	6.98098	4.84765		TC08G004160 Putative RING-H2 finger protein ATL4M
TC03G015550	8.01264	9.14959	10.373	10.2897	4.84702		TC03G015550 Putative uncharacterized protein
TC04G001010	8.36404	7.77488	9.64569	10.641	4.8466		TC04G001010 Putative phospholipid-transporting ATPase 8
TC08G015190	6.08542	7.73429	8.05457	8.36186	4.84481		TC08G015190 Putative Peptide transporter PTR1
TC00G074120	4.45393	4.55449	4.6433	6.72939	4.84151		TC00G074120 Hypothetical protein
TC10G004970	7.06679	7.30629	7.89756	9.34084	4.83682		TC10G004970 Putative ureidoglycolate hydrolase
TC06G015540	8.44126	8.71208	8.88684	10.7143	4.8333		TC06G015540 Putative Mitochondrial substrate carrier family protein S
TC00G090060	8.57532	9.48542	9.89287	10.8481	4.83269		TC00G090060 Predicted protein
TC00G057520	9.42938	10.5029	10.7976	11.7018	4.83134		TC00G057520 Putative uncharacterized protein
TC08G009020	9.44655	8.07698	9.20032	11.7186	4.83		TC08G009020 Putative uncharacterized protein
TC01G023530	11.3871	11.2984	11.8166	13.659	4.82957		TC01G023530 Putative Protein OPI10 homolog
TC04G024020	5.74026	5.57714	5.55571	8.01175	4.82822		TC04G024020 Putative Non-specific lipid-transfer protein-like protein At2g13820
TC01G014950	10.2319	10.341	11.5316	12.5031	4.82736		TC01G014950 Probable polyamine oxidase 2
TC04G009710	9.72461	10.4191	10.2589	11.9927	4.81691		TC04G009710 Probable WRKY transcription factor 3
TC05G021080	6.37711	6.67082	7.52531	8.64478	4.81543		TC05G021080 Hypothetical protein
TC09G031510	8.15977	8.22876	9.50832	10.4238	4.8032		TC09G031510 Scarecrow-like protein 14
TC10G000630	7.18375	7.42663	9.00197	9.44759	4.80267		TC10G000630 Putative sodium-coupled neutral amino acid transporter 7
TC09G029300	5.04779	6.15246	8.64914	7.31143	4.80202		TC09G029300 Putative Uncharacterized protein At3g50808
TC00G057480	11.6612	12.1519	12.881	13.9237	4.7982		TC00G057480 Xylose isomerase
TC09G033080	12.5951	12.6545	13.5611	14.8549	4.78934		TC09G033080 Serrate RNA effector molecule
TC06G010450	9.45399	10.4761	10.3491	11.7131	4.78706		TC06G010450 Chaperone protein dnaJ, putative
TC01G031680	11.2188	12.1769	11.7611	13.4767	4.78309		TC01G031680 Calvin cycle protein CP12
TC08G002540	11.2262	12.0443	12.3189	13.4841	4.78295		TC08G002540 Predicted protein
TC00G054430	6.15426	7.78551	7.18027	8.41201	4.78244		TC00G054430 Putative uncharacterized protein
TC00G027250	8.64347	10.6273	9.85322	10.9006	4.78046		TC00G027250 Ethylene-responsive transcription factor 1A
TC00G024370	8.72299	9.50021	11.6318	10.9801	4.78026		TC00G024370 Metallothionein-like protein type 3
TC04G025990	7.71953	8.14102	9.17915	9.97495	4.77473		TC04G025990 Cyclopropane fatty acid synthase
TC09G020600	11.2546	12.2181	12.2105	13.5087	4.77066		TC09G020600 Acyl-coenzyme A oxidase 3, peroxisomal
TC05G002120	9.69248	10.808	11.8716	11.9465	4.77017		TC05G002120 Putative uncharacterized protein
TC03G008300	8.20039	8.55527	9.64301	10.4524	4.76339		TC03G008300 Mads box protein, putative
TC01G034620	5.29035	5.65307	7.1035	7.54121	4.75965		TC01G034620 Putative Pentatricopeptide repeat-containing protein At4g01030, mitochondrial
TC04G003640	6.7469	7.76644	8.30738	8.99717	4.75769		TC04G003640 ATP synthase subunit alpha, chloroplastic
TC01G030350	12.1961	12.03	12.7814	14.444	4.74996		TC01G030350 U3 small nucleolar ribonucleoprotein protein IMP3
TC05G025290	8.46974	6.88606	9.9911	10.7155	4.74281		TC05G025290 Putative uncharacterized protein
TC07G006560	12.9803	13.7935	13.7299	15.2259	4.7423		TC07G006560 Putative Stem-specific protein TSJT1
TC09G022980	6.74433	6.64489	7.60543	8.98925	4.74011		TC09G022980 Putative Serine/threonine-protein kinase OXI1
TC08G008390	6.95482	6.99328	9.27969	9.19966	4.73985		TC08G008390 Hypothetical protein
TC09G003340	5.58465	5.42859	4.86908	7.82754	4.73344		TC09G003340 Potassium channel KAT3
TC03G026950	6.96575	7.42118	6.46208	9.20677	4.72729		TC03G026950 Putative Myb
TC03G027230	12.3902	12.4432	13.4773	14.6289	4.71965		TC03G027230 RNA-binding protein nob1, putative
TC10G004740	7.3406	6.9689	8.99302	9.57832	4.71648		TC10G004740 AP2 domain-containing transcription factor
TC01G019590	10.4144	10.8415	11.472	12.6516	4.7148		TC01G019590 Predicted protein
TC05G000130	10.277	11.2909	12.2198	12.5141	4.71432		TC05G000130 Putative uncharacterized protein
TC09G027070	4.99381	6.04213	6.62308	7.2295	4.7099		TC09G027070 Aldehyde oxidase 2
TC08G008920	10.7141	10.3497	10.0369	12.9488	4.70681		TC08G008920 Putative uncharacterized protein
TC06G004310	7.14134	7.60346	8.23605	9.37423	4.70075		TC06G004310 Putative uncharacterized protein
TC03G017610	9.2869	8.99974	9.64154	11.5196	4.70021		TC03G017610 Putative Solute carrier family 25 member 39
TC02G013330	8.47468	8.56532	8.88902	10.7062	4.69614		TC02G013330 Putative Transmembrane protein 53
TC01G031690	5.02768	7.10354	7.15236	7.25669	4.68812		TC01G031690 Hypothetical protein
TC04G015990	6.45992	6.8439	6.37628	8.68878	4.68764		TC04G015990 Putative Acid phosphatase 1
TC00G086120	7.36275	7.0877	8.06426	9.59108	4.68591		TC00G086120 Hypothetical protein
TC09G002080	12.7863	13.5843	14.2038	15.0145	4.68539		TC09G002080 Vesicle-associated membrane protein 713
TC02G007250	9.35624	9.13015	9.88319	11.5837	4.68292		TC02G007250 Putative uncharacterized protein
TC00G071680	5.67984	6.51854	7.39202	7.90676	4.68132		TC00G071680 Putative uncharacterized protein
TC05G023670	10.8785	11.3272	11.7564	13.1053	4.68095		TC05G023670 Membrin-11
TC01G003010	6.04453	8.3891	8.88126	8.27073	4.67901		TC01G003010 Phosphopantetheine adenylyltransferase
TC10G002310	5.36445	10.351	11.8773	7.58741	4.6685		TC10G002310 Cucumisin
TC07G007070	11.3371	13.0641	13.7836	13.5585	4.66353		TC07G007070 Putative uncharacterized protein
TC01G033840	10.9958	11.0247	11.6942	13.2169	4.66266		TC01G033840 Putative uncharacterized protein
TC04G025510	8.14313	5.9992	6.14319	10.3627	4.65761		TC04G025510 Cryptochrome-2
TC02G015760	11.7331	13.1606	13.6027	13.9525	4.65711		TC02G015760 Putative LanC-like protein 2
TC06G008640	6.07827	6.45223	8.41948	8.29763	4.65687		TC06G008640 Putative uncharacterized protein
TC05G019440	6.92497	6.71798	6.87425	9.14429	4.65671		TC05G019440 Putative Wall-associated receptor kinase-like 8
TC03G022290	10.9975	12.8193	11.5819	13.2163	4.65508		TC03G022290 RING-H2 finger protein ATL5M
TC05G031940	8.7202	10.0804	10.9629	10.9386	4.65369		TC05G031940 Hypothetical protein
TC09G027990	5.22081	5.56927	5.29573	7.43766	4.64879		TC09G027990 Poly [ADP-ribose] polymerase 3
TC09G007960	11.1978	11.6192	12.8292	13.4146	4.64855		TC09G007960 Putative Glutamate-rich WD repeat-containing protein 1
TC05G016250	8.96744	10.3607	11.0499	11.1841	4.64816		TC05G016250 Putative Folylpolyglutamate synthase, mitochondrial
TC01G034220	7.73566	9.04256	9.19023	9.95112	4.64428		TC01G034220 Putative Dof zinc finger protein DOF3.7
TC04G000520	6.51494	8.11734	8.677	8.72945	4.64122		TC04G000520 Putative Auxin-induced protein 5NG4
TC09G002020	5.21514	5.16531	5.42342	7.42951	4.64078		TC09G002020 Sucrose-phosphate synthase 1
TC02G000650	11.3088	13.2206	14.6442	13.523	4.64021		TC02G000650 Predicted protein
TC05G031900	9.85777	9.73783	11.0764	12.0715	4.63859		TC05G031900 Phytochrome A
TC03G011530	11.8961	12.2826	12.5991	14.1094	4.63749		TC03G011530 Putative LYR motif-containing protein 4
TC10G005230	8.51605	9.02489	9.87285	10.7277	4.63191		TC10G005230 Ubiquitin carrier protein E2 19
TC05G021120	5.79955	6.50127	7.9241	8.00941	4.62631		TC05G021120 Hypothetical protein
TC09G035210	8.35068	8.80596	10.6217	10.5583	4.61915		TC09G035210 B3 domain-containing transcription repressor VAL1
TC04G005130	8.76645	8.72584	9.12528	10.974	4.61893		TC04G005130 At5g49410
TC00G038750	11.3502	11.9763	12.6106	13.5557	4.61216		TC00G038750 Predicted protein
TC09G000580	11.5426	11.4213	12.3607	13.748	4.61215		TC09G000580 Transcription factor, putative
TC00G013470	5.49813	4.76215	4.93189	7.70326	4.61117		TC00G013470 Subtilisin-like protease
TC08G007630	8.40417	8.53032	8.42333	10.6088	4.60971		TC08G007630 Putative LOB domain-containing protein 38
TC08G009210	9.46334	10.0763	10.2541	11.6679	4.60928		TC08G009210 Uncharacterized methyltransferase At1g78140, chloroplastic
TC01G039280	7.23721	7.41254	8.27814	9.44166	4.60896		TC01G039280 Putative uncharacterized protein
TC00G025860	7.84934	7.46445	8.42532	10.0531	4.60671		TC00G025860 UDP-glucosyltransferase family 1 protein
TC06G001650	9.05201	10.3844	8.06437	11.2545	4.60272		TC06G001650 Predicted protein
TC06G012610	7.17648	7.07516	8.47882	9.37897	4.6027		TC06G012610 Hypothetical protein
TC03G021260	8.38667	8.85526	8.96584	10.589	4.60207		TC03G021260 Putative Dof zinc finger protein DOF4.6
TC05G029210	7.90991	7.44467	7.46679	10.112	4.6016		TC05G029210 Lipoxygenase A
TC02G010320	6.67406	6.9302	8.08899	8.87606	4.60114		TC02G010320 Hypothetical protein
TC07G009270	5.67629	9.54705	9.35625	7.87777	4.59949		TC07G009270 Putative Predicted protein
TC00G035370	7.95982	7.44147	8.52316	10.1605	4.59694		TC00G035370 Putative uncharacterized protein
TC10G000960	7.51811	8.02139	8.94035	9.71841	4.59574		TC10G000960 DEAD-box ATP-dependent RNA helicase 18
TC03G018260	5.34087	5.3933	5.40673	7.54084	4.59472		TC03G018260 Endoglucanase 8
TC10G004880	7.58584	8.01824	8.41827	9.78572	4.59441		TC10G004880 Hypothetical protein
TC06G001690	9.24659	9.60757	10.0105	11.4457	4.59186		TC06G001690 Putative uncharacterized protein
TC09G006490	10.1519	10.128	12.2689	12.3486	4.5845		TC09G006490 Predicted protein
TC09G032290	9.60837	10.0579	8.7758	11.8047	4.58322		TC09G032290 Putative uncharacterized protein
TC00G043930	8.78497	9.20749	10.0335	10.9803	4.58007		TC00G043930 Hypothetical protein
TC00G015800	8.61977	9.33811	10.3702	10.8147	4.57857		TC00G015800 Putative Probable pectate lyase 4
TC05G029520	8.38383	8.28729	8.68954	10.5776	4.57491		TC05G029520 Putative Glutamyl-tRNA(Gln) amidotransferase subunit A
TC04G012820	5.70322	8.04816	7.84995	7.89597	4.57176		TC04G012820 Putative uncharacterized protein
TC04G016980	11.3044	13.1359	13.9748	13.4968	4.57067		TC04G016980 Probable NADP-dependent oxidoreductase P2
TC05G009290	9.02326	8.92916	9.66186	11.214	4.56552		TC05G009290 Predicted protein
TC00G092180	9.98924	10.7297	11.4974	12.1798	4.56485		TC00G092180 Putative Zinc finger HIT domain-containing protein 2
TC04G009020	13.2226	14.5594	15.0259	15.4129	4.56415		TC04G009020 Putative uncharacterized protein
TC09G001810	8.95972	9.00073	9.7403	11.15	4.56387		TC09G001810 Predicted protein (Fragment)
TC05G030280	12.2608	12.7404	12.697	14.4492	4.55819		TC05G030280 Predicted protein
TC05G030250	12.528	13.2646	13.8587	14.7163	4.55777		TC05G030250 Translationally-controlled tumor protein homolog
TC03G021790	7.61929	6.70223	6.08903	9.80686	4.55538		TC03G021790 NDR1/HIN1-like protein
TC05G002640	7.01349	8.08836	8.45315	9.20068	4.5542		TC05G002640 Nuclear migration protein nudC
TC02G011290	7.4874	6.98689	7.5568	9.67266	4.54808		TC02G011290 Putative Probable 1,4-dihydroxy-2-naphthoate octaprenyltransferase
TC00G016360	8.35312	8.84328	9.85862	10.5378	4.54634		TC00G016360 Putative uncharacterized protein
TC03G023970	8.87541	9.64421	10.8213	11.0597	4.5451		TC03G023970 Predicted protein
TC10G005480	6.66805	7.18166	8.52911	8.85114	4.54126		TC10G005480 ATP binding protein, putative
TC07G002690	12.5832	12.784	13.0844	14.7641	4.5343		TC07G002690 Putative 50S ribosomal protein L30
TC05G021440	11.0729	11.201	11.8605	13.2537	4.53399		TC05G021440 Maltose excess protein 1, chloroplastic
TC00G028180	8.10277	9.8396	10.7616	10.2817	4.52825		TC00G028180 Predicted protein
TC04G015640	8.89477	9.4833	10.2552	11.0736	4.52794		TC04G015640 S-adenosylmethionine decarboxylase (Fragment)
TC04G001450	8.95752	8.94463	9.99448	11.1358	4.52619		TC04G001450 Putative uncharacterized protein
TC10G014870	4.45482	7.24662	12.9182	6.63261	4.5246		TC10G014870 Putative Flavonol sulfotransferase-like
TC03G022860	6.66713	6.64304	6.78522	8.84465	4.52373		TC03G022860 Putative Homeobox-leucine zipper protein ATHB-7
TC03G001580	5.32477	5.58612	6.3472	7.5022	4.52347		TC03G001580 Hypothetical protein
TC00G020690	7.22591	7.84869	7.46513	9.40319	4.52301		TC00G020690 Hypothetical protein
TC00G025150	12.9917	14.2974	14.1366	15.1665	4.51521		TC00G025150 Putative uncharacterized protein
TC08G007360	4.9591	4.84089	5.35464	7.13234	4.51032		TC08G007360 Putative uncharacterized protein
TC01G038560	7.73993	8.15871	7.99203	9.9116	4.50543		TC01G038560 Putative Predicted protein
TC07G008380	9.72556	10.4509	10.5457	11.8963	4.50242		TC07G008380 3-hydroxybutyryl-CoA dehydrogenase
TC00G035130	9.31063	9.822	10.7004	11.4812	4.50187		TC00G035130 Putative Two-component response regulator-like APRR2
TC00G053200	6.18518	6.06649	5.5986	8.35546	4.5011		TC00G053200 Hypothetical protein
TC01G019260	6.99801	7.03271	8.56067	9.16716	4.4976		TC01G019260 Predicted protein (Fragment)
TC05G030030	9.37001	11.2867	8.91754	11.5385	4.49554		TC05G030030 Putative uncharacterized protein
TC07G001360	6.8708	7.31169	7.74866	9.03834	4.49255		TC07G001360 Calcium-activated outward-rectifying potassium channel 1
TC09G034530	9.51392	10.1616	11.3015	11.6806	4.48992		TC09G034530 Putative Cytokinin-O-glucosyltransferase 2
TC00G019970	8.91531	9.49354	9.84059	11.0812	4.48754		TC00G019970 Predicted protein (Fragment)
TC07G004590	7.53432	8.72208	10.0793	9.69918	4.48422		TC07G004590 Putative disease resistance protein RGA4
TC06G015110	9.90728	9.90846	10.6979	12.0721	4.48415		TC06G015110 Predicted protein
TC01G022880	10.063	11.3616	11.3638	12.2255	4.47685		TC01G022880 Predicted protein
TC02G010270	8.78053	8.94021	9.87836	10.943	4.47669		TC02G010270 DNA-directed polymerase kappa
TC07G001580	6.53904	7.30861	7.98467	8.70128	4.4761		TC07G001580 Cytochrome P450 71D10
TC05G027630	9.06292	10.3674	10.7533	11.2243	4.47355		TC05G027630 Auxin-induced protein PCNT115
TC02G008790	8.44966	11.0768	10.307	10.6105	4.47188		TC02G008790 Ferredoxin--nitrite reductase, chloroplastic
TC07G007280	10.918	11.1017	10.6559	13.0783	4.47012		TC07G007280 Putative uncharacterized protein
TC04G012930	8.23107	9.29803	10.1394	10.3888	4.46227		TC04G012930 ABC transporter B family member 27
TC07G012040	6.06436	6.06909	7.00991	8.22026	4.45648		TC07G012040 C2 domain-containing protein At1g53590
TC09G031650	10.3068	10.456	10.9815	12.4627	4.45627		TC09G031650 Putative At5g59380
TC06G002550	8.29263	8.07419	8.59792	10.4481	4.45523		TC06G002550 Superkiller viralicidic activity 2-like 2
TC09G027430	9.25958	10.0844	10.2121	11.4143	4.45281		TC09G027430 DnaJ protein homolog
TC00G010730	7.52481	8.83335	9.13094	9.67911	4.45153		TC00G010730 Putative Receptor-interacting serine/threonine-protein kinase 4
TC01G024040	10.3343	10.6648	11.2754	12.488	4.44979		TC01G024040 Putative uncharacterized protein
TC02G006690	10.713	11.1563	12.2404	12.8658	4.44671		TC02G006690 Glucose-1-phosphate adenylyltransferase large subunit 3, chloroplastic
TC00G014630	12.7304	13.5109	14.1437	14.8827	4.44551		TC00G014630 Putative vesicle-associated membrane protein 726
TC05G003540	4.94339	5.18257	5.28573	7.09565	4.44525		TC05G003540 Probable glutathione S-transferase
TC04G029970	10.2218	10.5546	11.2436	12.373	4.44215		TC04G029970 Pentatricopeptide repeat-containing protein At3g48810
TC06G017190	12.3539	12.676	13.4926	14.5047	4.44087		TC06G017190 Putative Universal stress protein A-like protein
TC06G007460	10.5354	12.2479	13.2353	12.686	4.44005		TC06G007460 NADP-dependent malic enzyme
TC00G054570	8.24294	8.65587	8.97568	10.3919	4.43515		TC00G054570 Putative nuclease HARBI1
TC00G020870	8.16051	7.89562	7.556	10.3094	4.43483		TC00G020870 Transcription factor bHLH106
TC03G021120	7.80882	7.67796	8.26804	9.95701	4.4327		TC03G021120 Putative Nephrocystin-3
TC02G007930	13.0695	11.9783	11.7535	15.2172	4.43113		TC02G007930 Ferredoxin-1, chloroplastic
TC03G030160	10.8199	11.6186	12.278	12.9672	4.42984		TC03G030160 Predicted protein
TC04G017020	7.79712	7.22699	7.14793	9.94308	4.42586		TC04G017020 Putative Uncharacterized UDP-glucosyltransferase At1g05670
TC02G026020	9.05857	10.2383	10.9483	11.2033	4.4221		TC02G026020 Putative Cytochrome P450 71A9
TC04G001070	8.86359	9.19554	9.97144	11.0082	4.42181		TC04G001070 Putative Predicted protein
TC09G012150	8.6855	10.2612	11.0145	10.8285	4.4167		TC09G012150 Predicted protein
TC07G003190	5.17106	7.10109	8.58314	7.31387	4.41621		TC07G003190 Aconitate hydratase, cytoplasmic
TC05G019610	4.75388	4.72711	4.65284	6.89625	4.41487		TC05G019610 Iron-sulfur cluster assembly enzyme ISCU, mitochondrial
TC02G027170	11.0393	11.9	12.4931	13.1816	4.4148		TC02G027170 Putative Phytanoyl-CoA dioxygenase domain-containing protein 1
TC09G001740	10.6141	11.4479	12.3138	12.7553	4.41139		TC09G001740 Putative uncharacterized protein
TC07G013180	7.42448	7.45738	6.75388	9.56529	4.41008		TC07G013180 Uncharacterized protein At1g07170/At2g30000
TC00G042870	8.47251	9.37687	9.43696	10.6122	4.40681		TC00G042870 DCC family protein At1g52590, chloroplastic
TC05G019940	6.82141	7.4056	8.25835	8.96024	4.40405		TC05G019940 Putative Phosphorylated carbohydrates phosphatase TM_1254
TC06G008580	9.40117	10.2108	10.5779	11.5397	4.40324		TC06G008580 Putative Mitochondrial carnitine/acylcarnitine carrier protein CACL
TC05G022460	7.90721	7.97899	8.54235	10.0456	4.40262		TC05G022460 Hypothetical protein
TC09G000700	9.58162	9.93778	8.54022	11.7192	4.40021		TC09G000700 F-box protein AFR
TC06G019040	9.57083	9.35861	11.1704	11.708	4.39909		TC06G019040 UPF0051 protein ABCI8, chloroplastic
TC03G025730	5.85996	5.56965	5.08867	7.99711	4.39891		TC03G025730 Putative Cytochrome P450 93A1
TC02G005110	11.8105	13.1223	12.8358	13.9475	4.39859		TC02G005110 Predicted protein
TC10G000270	7.87743	7.40362	9.65093	10.014	4.39721		TC10G000270 Putative uncharacterized protein
TC01G034500	12.4921	12.6845	13.1999	14.6283	4.39596		TC01G034500 Putative uncharacterized protein
TC03G000830	8.87236	9.76237	10.3728	11.0081	4.39476		TC03G000830 Putative uncharacterized protein
TC04G003680	11.2757	12.5174	12.5094	13.4111	4.39358		TC04G003680 Os04g0234750 protein (Fragment)
TC08G004210	10.0935	10.5531	10.5217	12.2266	4.38679		TC08G004210 Putative uncharacterized protein
TC00G063370	9.48144	9.30545	10.0398	11.6143	4.38576		TC00G063370 Hypothetical protein
TC07G007320	10.4873	10.5814	12.2505	12.6201	4.38572		TC07G007320 Putative uncharacterized protein
TC05G027930	12.2674	12.8272	13.2172	14.3995	4.38364		TC05G027930 DNA-damage-repair/toleration protein DRT102
TC00G000200	11.5617	12.9461	13.9596	13.6934	4.38237		TC00G000200 Predicted protein
TC03G015970	5.21527	5.04946	5.54055	7.34641	4.38064		TC03G015970 Polyphosphoinositide binding protein
TC03G003130	6.48208	7.42337	8.35291	8.61304	4.38012		TC03G003130 Putative Chloroplastic group IIA intron splicing facilitator CRS1, chloroplastic
TC00G084600	4.2424	9.34642	11.3934	6.37253	4.37757		TC00G084600 Indole-3-acetic acid-amido synthetase GH3.17
TC00G068880	11.7116	12.318	13.0392	13.8415	4.37709		TC00G068880 Hypothetical protein
TC04G025970	7.18232	6.15739	5.84274	9.31212	4.37656		TC04G025970 Peptide transporter PTR3-A
TC06G016740	6.95169	7.72053	8.71609	9.07979	4.37142		TC06G016740 Pre-mRNA-splicing factor SYF1
TC04G021580	9.62092	11.6936	12.8044	11.7486	4.37005		TC04G021580 Protein ABC1, mitochondrial, putative
TC03G022690	6.45951	7.67304	9.50372	8.58679	4.36895		TC03G022690 Alcohol dehydrogenase-like 4
TC01G011140	7.17316	8.50288	9.90146	9.30017	4.36813		TC01G011140 Probable serine/threonine-protein kinase WNK6
TC05G029480	7.15829	8.05943	9.0095	9.28514	4.36765		TC05G029480 Putative Predicted protein
TC02G002210	4.65659	6.07862	7.04878	6.78019	4.3578		TC02G002210 Putative Indole-3-acetate beta-glucosyltransferase 2
TC05G027600	9.70194	10.9842	10.9979	11.8251	4.35634		TC05G027600 Auxin-induced protein PCNT115
TC07G014240	6.01187	5.65759	7.11126	8.13436	4.35445		TC07G014240 Putative Protein kinase G11A
TC01G000960	11.356	11.9476	12.7889	13.4775	4.3515		TC01G000960 Putative uncharacterized protein
TC00G085780	8.04599	7.43143	8.32134	10.1673	4.35091		TC00G085780 Putative Abietadienol/abietadienal oxidase
TC06G020390	9.77913	10.6352	11.5659	11.9001	4.3498		TC06G020390 F-box protein At4g12560
TC09G034440	11.1729	11.9172	12.2639	13.2935	4.3486		TC09G034440 Putative Dihydroflavonol-4-reductase
TC05G026270	6.5921	6.76989	6.80985	8.71238	4.34779		TC05G026270 Transcription factor, putative
TC05G022170	8.83528	9.46919	9.66905	10.9552	4.34683		TC05G022170 ATP binding protein, putative
TC02G013430	4.66177	4.46062	4.5886	6.78169	4.3467		TC02G013430 Hypothetical protein
TC06G013790	8.03399	8.74883	9.3522	10.1515	4.33952		TC06G013790 Zinc ion binding protein, putative
TC05G010020	9.3398	10.5308	9.5353	11.4573	4.33938		TC05G010020 Hypothetical protein
TC01G039310	10.6571	11.2173	11.6672	12.7711	4.32885		TC01G039310 Putative E3 ubiquitin-protein ligase RNF25
TC01G034080	9.12376	9.38449	8.91072	11.2367	4.32587		TC01G034080 ATP synthase
TC01G003770	7.01637	6.95098	8.01357	9.12827	4.3226		TC01G003770 Putative uncharacterized protein
TC00G084330	8.48994	8.56031	8.1513	10.6018	4.32259		TC00G084330 Hypothetical protein
TC02G034530	11.6102	13.0798	13.5722	13.722	4.32232		TC02G034530 Allene oxide cyclase 4, chloroplastic
TC00G051050	7.59295	7.83311	8.36842	9.70312	4.31741		TC00G051050 Putative uncharacterized protein
TC08G004630	9.95355	11.2344	11.4702	12.0627	4.31439		TC08G004630 4-coumarate--CoA ligase-like 5
TC07G001380	7.38548	7.37463	7.74977	9.49444	4.3138		TC07G001380 Calcium-activated outward-rectifying potassium channel 1
TC03G005210	4.82122	5.33516	5.47539	6.92938	4.31139		TC03G005210 Hypothetical protein
TC01G040040	7.14835	6.39973	6.69772	9.25628	4.31073		TC01G040040 Predicted protein
TC04G025130	12.1377	13.4379	13.851	14.2447	4.30795		TC04G025130 AT4g14430/dl3255c
TC00G049030	8.31898	8.66096	9.21732	10.4252	4.30569		TC00G049030 Hypothetical protein
TC03G003790	8.95744	9.47713	10.5518	11.0636	4.3055		TC03G003790 Poly(A) polymerase alpha, putative
TC01G029120	8.08952	8.11	9.07702	10.1943	4.3013		TC01G029120 Putative Probable indole-3-acetic acid-amido synthetase GH3.6
TC05G006650	8.41995	8.1553	9.65154	10.5233	4.29704		TC05G006650 Putative Probable receptor-like protein kinase At5g47070
TC01G040770	8.66504	8.06639	8.08478	10.7664	4.29105		TC01G040770 Thylakoid lumenal 19 kDa protein, chloroplastic
TC01G009930	8.61998	8.81017	9.69039	10.721	4.29016		TC01G009930 Putative E3 ubiquitin-protein ligase RNF123
TC06G005270	7.86935	8.64522	9.51729	9.96982	4.28847		TC06G005270 Pumilio, putative
TC06G019970	12.8286	13.102	14.0776	14.928	4.28509		TC06G019970 Probable tyrosine-protein phosphatase At1g05000
TC02G015520	7.43908	8.24425	8.41201	9.53825	4.28463		TC02G015520 Predicted protein
TC09G013460	9.90057	10.3681	11.133	11.9995	4.28397		TC09G013460 Predicted protein
TC00G014250	6.39037	6.60462	7.23244	8.48914	4.28342		TC00G014250 Predicted protein
TC03G011610	6.50743	9.71059	10.5696	8.60566	4.28184		TC03G011610 UDP-glucose 6-dehydrogenase
TC03G019920	6.23743	8.34534	7.26684	8.33486	4.27948		TC03G019920 Predicted protein
TC03G022440	8.43474	9.80002	8.82729	10.531	4.27589		TC03G022440 Predicted protein
TC09G027960	10.77	11.6944	13.0522	12.8656	4.27394		TC09G027960 Catalytic, putative
TC00G038280	7.43994	8.31448	8.69697	9.53353	4.26811		TC00G038280 Putative Uncharacterized protein ywbO
TC09G004950	11.786	10.8449	11.1821	13.8789	4.2659		TC09G004950 UDP-sulfoquinovose synthase, chloroplastic
TC05G023600	8.83061	10.0923	11.0915	10.9234	4.26577		TC05G023600 Predicted protein
TC02G000550	9.36518	9.04897	9.83425	11.4565	4.26149		TC02G000550 Putative Bifunctional purine biosynthesis protein purH
TC01G031870	6.61727	6.77503	8.41101	8.70837	4.26073		TC01G031870 Putative uncharacterized protein
TC00G054310	9.7886	9.7596	10.0468	11.8788	4.258		TC00G054310 Probable calcium-binding protein CML48
TC10G003460	8.5857	8.15393	9.82383	10.6751	4.25581		TC10G003460 Putative uncharacterized protein
TC02G012490	9.63449	10.5027	10.8539	11.723	4.25318		TC02G012490 Predicted protein (Fragment)
TC05G004220	5.89593	6.24125	7.39795	7.98382	4.25126		TC05G004220 Putative Uncharacterized protein ycf17
TC08G000460	6.88195	6.52373	6.25045	8.96889	4.24845		TC08G000460 Predicted protein
TC08G014980	9.09633	9.15119	9.7672	11.1829	4.24748		TC08G014980 CDK5 regulatory subunit-associated protein 1-like 1
TC07G004530	7.43209	8.79355	9.8002	9.51832	4.24636		TC07G004530 Putative disease resistance protein RGA3
TC01G028880	9.52109	10.5257	11.6303	11.6066	4.24433		TC01G028880 Predicted protein
TC00G077960	7.97118	8.64008	8.73724	10.0563	4.24297		TC00G077960 Putative Transcription factor TCP20
TC03G013830	11.7004	12.4792	13.088	13.7852	4.24228		TC03G013830 Protein-L-isoaspartate O-methyltransferase
TC02G000310	9.27564	9.86472	10.4317	11.3604	4.24198		TC02G000310 Putative DNA polymerase eta
TC09G020800	10.1551	9.63458	10.6863	12.2388	4.23894		TC09G020800 Putative Proton extrusion protein pcxA
TC07G012030	6.68711	7.003	7.81357	8.77052	4.23809		TC07G012030 Putative uncharacterized protein
TC04G030070	7.6425	9.35182	9.46157	9.72568	4.23741		TC04G030070 Beta-fructofuranosidase, putative
TC04G011740	4.74865	5.22208	6.47197	6.83106	4.23515		TC04G011740 Formate--tetrahydrofolate ligase
TC06G009740	6.79432	9.0675	10.0442	8.87581	4.23244		TC06G009740 Myb-like transcription factor 3 (Fragment)
TC01G004550	10.1557	10.2117	11.2475	12.2371	4.23212		TC01G004550 Putative Protein misato homolog 1
TC02G035090	5.24294	4.89494	4.86349	7.32362	4.23006		TC02G035090 Predicted protein
TC09G024290	10.3239	10.6662	12.0753	12.4044	4.22956		TC09G024290 ABC transporter F family member 4
TC09G030780	9.35697	9.61679	9.19091	11.437	4.22804		TC09G030780 17.5 kDa class I heat shock protein
TC06G000140	9.98046	9.18455	10.8147	12.0599	4.22651		TC06G000140 Putative U3 small nucleolar RNA-interacting protein 2
TC03G014230	9.54806	9.45261	10.1217	11.6274	4.22622		TC03G014230 30S ribosomal protein S21
TC03G022980	11.2397	11.4846	13.2538	13.3189	4.22559		TC03G022980 Predicted protein
TC06G012040	7.45379	9.40914	9.85741	9.53153	4.22146		TC06G012040 Putative Pentatricopeptide repeat-containing protein At2g35130
TC07G003330	4.814	5.40575	4.84623	6.89162	4.22111		TC07G003330 Hypothetical protein
TC03G014140	7.02621	7.24733	7.58897	9.10377	4.22095		TC03G014140 GDSL esterase/lipase At3g48460
TC01G033320	9.2983	9.66823	10.6778	11.3753	4.21921		TC01G033320 Putative O-methyltransferase mdmC
TC02G027700	9.66777	10.4574	11.567	11.7447	4.21906		TC02G027700 Adagio protein 3
TC10G013530	7.90797	9.68667	11.9714	9.9838	4.21586		TC10G013530 Putative Flavonol sulfotransferase-like
TC00G030740	5.03556	4.68537	4.70055	7.11002	4.21188		TC00G030740 Inorganic phosphate transporter 1-4
TC09G014720	10.8161	11.2807	12.2466	12.8901	4.21045		TC09G014720 Eukaryotic initiation factor iso-4F subunit p82-34
TC09G000610	9.89334	12.1744	12.0883	11.9672	4.21025		TC09G000610 Plasma membrane ATPase 4
TC04G016870	7.71159	8.04078	7.90462	9.78278	4.20236		TC04G016870 Putative disease resistance protein RGA4
TC08G001010	7.3391	7.92434	9.28735	9.40986	4.20107		TC08G001010 Predicted protein
TC07G003940	5.53848	7.69065	9.4712	7.60736	4.19559		TC07G003940 Hypothetical protein
TC10G015060	8.6712	9.17642	9.49906	10.739	4.19246		TC10G015060 Flowering time control protein FY
TC02G012570	5.63209	5.39176	5.70551	7.69972	4.19195		TC02G012570 Pentatricopeptide repeat-containing protein At2g03880, mitochondrial
TC06G013500	7.69599	8.74802	8.88469	9.76309	4.19043		TC06G013500 Putative At1g29640
TC04G024170	10.2585	10.3044	10.7879	12.3254	4.18999		TC04G024170 Predicted protein
TC08G014650	10.3209	10.0917	11.0426	12.3873	4.18849		TC08G014650 Putative Deoxycytidine kinase
TC03G006810	10.7685	11.2237	11.4672	12.834	4.18597		TC03G006810 Hsc70-interacting protein, putative
TC09G024920	6.53672	6.56616	7.56311	8.6019	4.18485		TC09G024920 Putative Uncharacterized protein At2g29880
TC01G021390	6.1258	7.79833	8.70219	8.18976	4.18132		TC01G021390 Putative uncharacterized protein
TC01G006330	9.45813	11.8351	12.5842	11.5213	4.17916		TC01G006330 Putative Formamidase
TC09G024820	10.3459	11.1174	12.0299	12.4079	4.17538		TC09G024820 Molybdopterin synthase catalytic subunit
TC05G000650	7.25177	7.49838	7.13289	9.31368	4.17536		TC05G000650 Hypothetical protein
TC01G002450	7.66594	6.83299	6.66788	9.72752	4.17443		TC01G002450 Putative Epoxide hydrolase 2
TC06G011970	10.7875	11.6091	11.9893	12.8487	4.17338		TC06G011970 Predicted protein
TC00G023150	7.81144	8.07114	8.10995	9.87249	4.1729		TC00G023150 Splicing factor U2af small subunit B
TC08G005040	5.49885	4.97841	5.03635	7.55987	4.1728		TC08G005040 Hypothetical protein
TC02G011070	5.18077	5.55697	6.07651	7.2395	4.16621		TC02G011070 Putative uncharacterized protein
TC08G000140	6.62551	4.68729	5.01075	8.68372	4.16468		TC08G000140 WUSCHEL-related homeobox 4
TC08G014460	6.84334	8.06346	8.39892	8.89988	4.15987		TC08G014460 ABC transporter G family member 25
TC03G023190	7.53304	7.517	8.0604	9.58945	4.15948		TC03G023190 Putative Predicted protein
TC04G009890	9.64924	9.79796	10.596	11.7049	4.15729		TC04G009890 Probable ubiquitin conjugation factor E4
TC02G021880	10.5374	10.4065	11.0088	12.593	4.15718		TC02G021880 Predicted protein
TC01G003500	10.4691	10.9446	11.1706	12.5203	4.14444		TC01G003500 U2 snRNP auxiliary factor large subunit
TC00G015770	6.16099	5.35178	5.23502	8.2104	4.13936		TC00G015770 Putative Monoglyceride lipase
TC02G007170	7.85953	8.09368	9.34969	9.90879	4.13896		TC02G007170 Pentatricopeptide repeat-containing protein At1g10910, chloroplastic
TC00G025130	5.65788	5.44578	6.08639	7.70642	4.13687		TC00G025130 Pentatricopeptide repeat-containing protein At3g18110, chloroplastic
TC04G015650	9.37549	9.83862	10.6806	11.4238	4.13613		TC04G015650 S-adenosylmethionine decarboxylase proenzyme
TC06G013430	9.42813	10.5137	11.4106	11.4726	4.12512		TC06G013430 Protein SRG1
TC01G018950	5.94524	5.09244	6.33515	7.98893	4.12301		TC01G018950 Putative uncharacterized protein
TC08G015310	8.53836	9.73303	9.33692	10.5819	4.12251		TC08G015310 Putative Carboxymethylenebutenolidase homolog
TC01G013510	8.03589	8.77496	9.06999	10.0785	4.12		TC01G013510 Putative Predicted protein
TC05G031910	8.91573	10.0602	10.6304	10.9582	4.11938		TC05G031910 Hypothetical protein
TC04G029780	10.1872	10.9732	10.6816	12.2294	4.11879		TC04G029780 Transcription factor bHLH148
TC01G035960	6.86741	8.00302	7.35222	8.90734	4.11227		TC01G035960 Predicted protein (Fragment)
TC02G015360	7.49426	8.40472	9.02677	9.53386	4.1113		TC02G015360 ATP binding protein, putative
TC04G007760	5.51158	9.49226	10.5308	7.55074	4.11006		TC04G007760 Putative Auxin response factor 2
TC04G004090	7.39567	7.36675	8.07278	9.43337	4.10591		TC04G004090 Pentatricopeptide repeat-containing protein At5g14080
TC03G002220	8.38956	9.53647	9.87476	10.4271	4.10539		TC03G002220 Zinc ion binding protein, putative
TC00G017910	8.75221	11.4671	12.9702	10.7897	4.10534		TC00G017910 Putative Extensin-3
TC04G003920	7.22713	8.74568	8.27718	9.26455	4.1051		TC04G003920 30S ribosomal protein S4, chloroplastic
TC03G024430	5.97315	5.99917	6.58469	8.01021	4.10409		TC03G024430 Monoxygenase, putative
TC00G027830	11.3482	12.2949	13.4256	13.3849	4.10309		TC00G027830 Putative 5-methylthioadenosine/S-adenosylhomocysteine deaminase
TC09G022900	5.24598	5.1961	4.64066	7.28261	4.10285		TC09G022900 Hypothetical protein
TC09G004770	10.8196	11.7001	12.4453	12.8559	4.10198		TC09G004770 Histone deacetylase 2
TC03G019230	5.24722	6.5264	7.01957	7.28246	4.09889		TC03G019230 Predicted protein
TC02G004390	6.82741	8.77505	8.69334	8.86228	4.09785		TC02G004390 Putative Hippocampus abundant transcript 1 protein
TC00G054300	9.50351	9.80012	10.4225	11.538	4.09684		TC00G054300 Cytochrome c oxidase assembly protein ctaG
TC06G001020	8.56013	8.70166	9.36492	10.5935	4.09355		TC06G001020 Putative Protein of unknown function DUF858%2C methyltransferase-like
TC00G054680	10.7024	11.3822	11.3762	12.7356	4.09327		TC00G054680 Bifunctional nitrilase/nitrile hydratase NIT4A
TC01G033310	7.38405	8.02657	9.04435	9.41713	4.09277		TC01G033310 Probable plastid-lipid-associated protein 10, chloroplastic
TC00G034290	10.9022	11.3338	11.7213	12.9352	4.0925		TC00G034290 Predicted protein
TC09G013820	8.31464	8.30217	8.68223	10.3475	4.09225		TC09G013820 Putative G-box binding factor bZIP transcription factor (Fragment)
TC05G001670	6.00199	5.90553	7.03997	8.03396	4.08961		TC05G001670 DNA-damage-inducible protein f, putative
TC00G015330	9.25984	10.4343	11.3739	11.2917	4.08944		TC00G015330 Hypothetical protein
TC05G030840	10.8817	10.9035	12.1624	12.9133	4.0885		TC05G030840 Hypothetical protein
TC09G026780	8.84123	8.73839	10.2799	10.8714	4.08442		TC09G026780 F-box/WD-40 repeat-containing protein At5g21040
TC01G037720	12.6	13.8514	13.8814	14.6288	4.08082		TC01G037720 Predicted protein
TC01G039830	8.34791	8.78545	9.66907	10.3766	4.08029		TC01G039830 Putative Phosphatidylinositol-4-phosphate 5-kinase 8
TC09G035310	6.77394	6.01265	7.50149	8.80231	4.07945		TC09G035310 Putative uncharacterized protein
TC02G005540	11.5941	11.8802	12.1507	13.622	4.07795		TC02G005540 Protein XAP5 CIRCADIAN TIMEKEEPER
TC01G008680	8.13849	8.35021	9.2467	10.1652	4.07463		TC01G008680 Putative Protein cbbY
TC01G033330	4.98928	5.32345	6.87721	7.01473	4.07118		TC01G033330 Putative UNC93-like protein C922.05c
TC04G004110	9.15404	9.38269	9.81426	11.1785	4.06845		TC04G004110 Transcription factor TCP20
TC00G046400	9.26809	9.93062	10.2072	11.2919	4.0666		TC00G046400 Putative uncharacterized protein
TC04G023390	10.8397	11.0673	11.9145	12.8633	4.06595		TC04G023390 Cyclin-L1, putative
TC09G024280	10.9986	11.3353	12.4189	13.0217	4.06455		TC09G024280 Dihydropyrimidinase
TC02G008850	7.3261	7.50808	7.74029	9.34647	4.05688		TC02G008850 Putative Protein DJ-1
TC01G006590	8.34043	8.16637	9.20619	10.3596	4.05347		TC01G006590 Pentatricopeptide repeat-containing protein At5g67570, chloroplastic
TC00G050760	9.07812	9.75537	10.1702	11.0972	4.05334		TC00G050760 Hypothetical protein
TC08G009510	5.23267	4.69717	4.89191	7.24977	4.04769		TC08G009510 Low affinity sulfate transporter 3
TC01G003580	9.26673	9.10693	9.91942	11.2838	4.04749		TC01G003580 G-box-binding factor 1
TC02G006790	5.3617	7.84737	8.54224	7.37817	4.04593		TC02G006790 Putative Polyphenol oxidase, chloroplastic
TC04G017040	7.38643	6.99018	6.32049	9.40249	4.04479		TC04G017040 Uncharacterized UDP-glucosyltransferase At1g05670
TC05G025030	12.7562	13.7674	13.5874	14.772	4.04402		TC05G025030 Putative uncharacterized protein
TC04G015190	6.25679	6.1285	5.83938	8.27174	4.04168		TC04G015190 Putative Thylakoid membrane protein slr0575
TC10G011790	12.8976	13.4069	13.9009	14.9105	4.03574		TC10G011790 DnaJ protein homolog
TC06G006880	5.81062	6.26662	7.19067	7.82281	4.03396		TC06G006880 Pentatricopeptide repeat-containing protein At1g15510, chloroplastic
TC03G017440	12.4933	13.2336	14.5393	14.505	4.03265		TC03G017440 Probable protein phosphatase 2C 76
TC03G023110	8.87626	10.4303	11.8243	10.8875	4.03134		TC03G023110 Transcription factor MYC2
TC02G034990	8.15523	10.0445	10.5879	10.1663	4.03084		TC02G034990 Arogenate dehydratase/prephenate dehydratase 1, chloroplastic
TC09G002820	10.4749	10.3568	12.43	12.4858	4.03033		TC09G002820 Putative Ubiquitin carboxyl-terminal hydrolase
TC03G022410	7.21109	10.5497	10.6893	9.22176	4.0297		TC03G022410 Putative uncharacterized protein
TC00G054890	9.07366	8.49599	9.61001	11.0839	4.02836		TC00G054890 Leucine zipper-ef-hand containing transmembrane protein, putative
TC05G030910	11.7025	11.8948	13.2372	13.7126	4.02816		TC05G030910 Importin subunit alpha-1
TC03G019470	10.7674	11.3066	9.98481	12.7768	4.02615		TC03G019470 Heat stress transcription factor B-2a
TC02G018690	10.3085	11.3498	10.6641	12.3167	4.02279		TC02G018690 NAC domain-containing protein, putative
TC05G009180	9.14873	9.8413	11.3513	11.1567	4.02217		TC05G009180 Predicted protein
TC09G024370	7.29404	7.48561	9.19914	9.30193	4.02193		TC09G024370 Smg-7, putative
TC02G025140	5.21745	6.24108	6.19587	7.22442	4.01939		TC02G025140 Putative Fe-S metabolism associated SufE
TC03G001790	8.48162	8.53374	10.0405	10.4878	4.01724		TC03G001790 Hypothetical protein
TC01G013800	8.67699	8.70778	9.47529	10.6831	4.01697		TC01G013800 F-box protein ORE9
TC07G014670	5.42673	4.97772	5.43726	7.43186	4.01424		TC07G014670 Putative uncharacterized protein
TC00G073630	6.0776	6.31379	6.55151	8.08236	4.0132		TC00G073630 Hypothetical protein
TC01G018610	7.92401	7.63686	9.07908	9.92728	4.00908		TC01G018610 Zinc finger CCCH domain-containing protein 18
TC09G025520	9.59393	10.173	11.194	11.597	4.00855		TC09G025520 CBL-interacting serine/threonine-protein kinase 3
TC09G030710	4.53471	4.50082	4.53015	6.53755	4.00787		TC09G030710 18.2 kDa class I heat shock protein
TC07G001290	7.67448	6.10261	5.37743	9.67671	4.00621		TC07G001290 Nuclear transcription factor Y subunit B-3
TC00G066950	4.89838	5.5707	5.27902	6.90026	4.00523		TC00G066950 Putative uncharacterized protein
TC02G004640	9.17957	8.54738	9.48954	11.181	4.00406		TC02G004640 Probable protein phosphatase 2C 60
TC03G030480	5.0162	7.15509	7.30248	7.01753	4.00369		TC03G030480 Putative Cytokinin-O-glucosyltransferase 3
TC08G009740	5.78987	5.67095	6.19826	7.79041	4.00149		TC08G009740 Transcription factor TGA7
TC10G008050	7.03671	6.48941	5.1288	9.0365	3.9994		TC10G008050 UDP-glucose 4-epimerase GEPI48
TC08G000090	5.96388	6.9301	7.71241	7.96365	3.99938		TC08G000090 Sumo-conjugating enzyme ubc9
TC00G017900	6.86568	9.29675	9.95425	8.86531	3.99898		TC00G017900 Hypothetical protein
TC01G012610	9.2448	9.46511	9.85485	11.2443	3.99852		TC01G012610 At4g33480
TC03G029740	6.41979	6.80476	8.21432	8.41923	3.99843		TC03G029740 Putative Pentatricopeptide repeat-containing protein At5g64320, mitochondrial
TC05G016110	5.56404	5.89785	7.66044	7.56183	3.99388		TC05G016110 Predicted protein
TC06G020670	8.80697	8.88787	9.15798	10.8041	3.99195		TC06G020670 Putative uncharacterized protein
TC03G013660	4.65873	4.74262	4.40022	6.6555	3.99105		TC03G013660 Cytochrome P450 71A1
TC00G052390	8.32469	8.64236	9.57307	10.3214	3.99084		TC00G052390 Putative uncharacterized protein
TC04G026890	8.8249	9.69651	10.4046	10.8211	3.98959		TC04G026890 Synapse-associated protein, putative
TC06G013590	11.1273	12.1853	12.2491	13.1223	3.98636		TC06G013590 Cyclic phosphodiesterase
TC09G004520	9.30817	10.0543	10.6198	11.302	3.98284		TC09G004520 Putative Protein EARLY FLOWERING 3
TC00G012080	7.80194	7.66523	9.24009	9.79486	3.98042		TC00G012080 Putative uncharacterized protein
TC03G009460	4.82963	4.83414	4.84881	6.82161	3.97783		TC03G009460 Hypothetical protein
TC03G003350	11.0153	11.5671	11.4534	13.0057	3.9736		TC03G003350 Putative uncharacterized protein
TC03G026390	6.66492	6.42352	7.95081	8.65523	3.97324		TC03G026390 Putative Glyoxylate reductase
TC02G006850	10.2474	10.4201	11.0308	12.2375	3.97259		TC02G006850 Putative Universal stress protein A-like protein
TC05G005540	7.98687	7.45782	8.39542	9.9765	3.97134		TC05G005540 Protein ALUMINUM SENSITIVE 3
TC01G008980	9.08318	9.43433	10.3435	11.0727	3.97119		TC01G008980 Putative uncharacterized protein
TC03G029050	11.2721	12.2422	12.1388	13.2616	3.97083		TC03G029050 UDP-glucose 4-epimerase GEPI48
TC03G015110	7.61223	7.13876	7.09232	9.60112	3.96933		TC03G015110 Putative Squamosa promoter-binding-like protein 13
TC03G014050	11.2464	11.2236	11.9421	13.2332	3.96364		TC03G014050 Putative Programmed cell death protein 4
TC04G017370	9.25059	9.5329	10.0264	11.2363	3.96069		TC04G017370 Putative uncharacterized protein
TC03G021780	7.80612	8.14697	7.73115	9.79183	3.96057		TC03G021780 Putative Two-component response regulator-like APRR5
TC04G002690	9.51927	9.13066	10.2004	11.5048	3.96019		TC04G002690 Cytosolic Fe-S cluster assembly factor NUBP1 homolog
TC00G068820	6.53429	6.4443	7.51135	8.51982	3.96006		TC00G068820 Putative cadmium/zinc-transporting ATPase 3
TC09G009610	5.3793	5.38961	5.79829	7.36428	3.95855		TC09G009610 Dynein light chain 1, cytoplasmic
TC06G008160	7.22088	8.26606	7.69337	9.2053	3.95704		TC06G008160 Putative uncharacterized protein
TC10G016850	5.27492	4.95196	5.23195	7.25907	3.95632		TC10G016850 Putative Secologanin synthase
TC04G026830	9.30455	9.90896	10.2604	11.2885	3.9558		TC04G026830 Putative F-box/kelch-repeat protein At3g06240
TC01G031830	8.64953	8.75324	8.85188	10.633	3.95448		TC01G031830 DEAD-box ATP-dependent RNA helicase 24
TC02G029690	5.35178	6.98579	8.87907	7.335	3.95374		TC02G029690 Purple acid phosphatase 3
TC02G033430	6.56011	6.15899	6.44155	8.54092	3.94716		TC02G033430 Putative Protein PHYTOCHROME KINASE SUBSTRATE 1
TC09G002540	6.78089	7.65307	9.30397	8.76134	3.94617		TC09G002540 Putative Anthranilate N-benzoyltransferase protein 1
TC04G011010	6.5732	7.86355	9.40519	8.55361	3.94608		TC04G011010 Putative Receptor-like protein kinase FERONIA
TC03G019660	8.85119	9.71141	10.524	10.8314	3.9454		TC03G019660 Putative uncharacterized protein
TC03G000210	7.23202	7.52859	8.41455	9.21166	3.94395		TC03G000210 Pentatricopeptide repeat-containing protein At1g74850, chloroplastic
TC07G000310	5.60295	6.04792	6.21027	7.58258	3.94393		TC07G000310 Putative Glycine-rich protein
TC03G010220	11.9889	13.0117	13.6107	13.9677	3.94184		TC03G010220 Transcription factor bHLH47
TC03G010660	7.75643	6.56811	8.05374	9.7353	3.94182		TC03G010660 Pentatricopeptide repeat-containing protein At5g61370, mitochondrial
TC03G025580	8.9736	8.86981	10.1127	10.9517	3.93979		TC03G025580 Elongation factor G, chloroplastic
TC09G012840	13.3511	14.6991	15.0039	15.3292	3.93963		TC09G012840 Putative uncharacterized protein
TC09G006660	6.00655	6.15861	6.50646	7.98447	3.93924		TC09G006660 Predicted protein
TC03G023150	10.377	12.2553	13.0019	12.3542	3.93727		TC03G023150 Abscisic acid receptor PYR1
TC01G004000	10.5446	10.8082	10.9161	12.5217	3.93718		TC01G004000 COR413-PM2, putative
TC05G014780	4.68324	4.89657	4.78285	6.65973	3.93535		TC05G014780 Hypothetical protein
TC09G032070	10.3846	11.587	13.0759	12.3602	3.93305		TC09G032070 Putative uncharacterized protein
TC09G002100	8.79691	10.1891	11.1073	10.7714	3.92976		TC09G002100 Putative uncharacterized protein
TC06G002050	9.16131	9.15167	11.3679	11.1357	3.92958		TC06G002050 Reticuline oxidase-like protein
TC09G010630	5.24579	5.43003	5.39666	7.21802	3.92375		TC09G010630 Putative uncharacterized protein
TC04G020270	6.88213	7.87256	6.30053	8.85355	3.92156		TC04G020270 Indole-3-acetate beta-glucosyltransferase 2
TC09G011690	4.9939	6.8898	7.41805	6.96496	3.92056		TC09G011690 Putative UPF0706 protein At5g01750
TC02G010620	11.7426	13.13	13.946	13.712	3.91624		TC02G010620 Beta-ureidopropionase
TC00G049220	9.89335	10.2237	10.7794	11.8624	3.91511		TC00G049220 Tryptophan biosynthesis protein, trpc, putative
TC04G028170	8.04509	8.92756	9.75743	10.0126	3.91092		TC04G028170 Putative uncharacterized protein
TC05G009350	9.53914	8.61627	8.46814	11.5052	3.90696		TC05G009350 Predicted protein
TC04G015010	8.01014	8.36715	8.59086	9.97602	3.90651		TC04G015010 Glutathione S-transferase DHAR1, mitochondrial
TC03G014860	10.5097	10.686	11.8017	12.4755	3.90612		TC03G014860 Putative Serine/threonine-protein kinase RIO1
TC01G010780	8.71535	8.2341	10.7303	10.681	3.90584		TC01G010780 Transporter, putative
TC08G006000	9.25594	9.45157	10.3818	11.2215	3.90562		TC08G006000 NADPH--cytochrome P450 reductase
TC02G014270	11.2723	11.8901	12.3919	13.2378	3.90542		TC02G014270 Transcription factor ILR3
TC10G005260	6.83538	7.11717	8.25726	8.80077	3.90519		TC10G005260 Putative uncharacterized protein
TC08G004460	9.87539	10.0211	10.7467	11.8405	3.90447		TC08G004460 Putative tRNA pseudouridine synthase Pus10
TC00G012490	11.6783	11.942	12.3949	13.6429	3.90298		TC00G012490 Digalactosyldiacylglycerol synthase 1, chloroplastic
TC10G015090	9.68128	10.8415	11.4374	11.6458	3.90292		TC10G015090 Electron transporter, putative
TC05G024980	13.1855	13.8117	13.0123	15.15	3.90279		TC05G024980 Thioredoxin-like 1
TC03G002050	8.066	8.243	9.67117	10.03	3.90145		TC03G002050 Putative U1 small nuclear ribonucleoprotein A
TC03G001450	12.244	14.1254	14.2829	14.2076	3.90036		TC03G001450 Glutaredoxin-C1
TC05G005990	9.56335	10.1495	10.7707	11.5269	3.90012		TC05G005990 Putative Protein IQ-DOMAIN 1
TC05G024820	4.42676	4.39417	4.10799	6.39012	3.89969		TC05G024820 Hypothetical protein
TC05G023150	6.99062	6.94338	7.88197	8.95378	3.89917		TC05G023150 Putative uncharacterized protein
TC01G014670	4.5664	4.58581	4.40464	6.52947	3.89891		TC01G014670 Pentatricopeptide repeat-containing protein At2g42920, chloroplastic
TC05G007000	12.1451	12.8708	13.9892	14.1077	3.89765		TC05G007000 Predicted protein
TC01G037650	7.7607	7.92999	7.6283	9.72234	3.89505		TC01G037650 Putative Dihydroflavonol-4-reductase
TC10G005050	10.1505	10.3258	11.2283	12.1103	3.8901		TC10G005050 Cyclin-L1-1
TC09G013630	11.8574	11.8483	12.1768	13.8166	3.88836		TC09G013630 Heat shock 70 kDa protein, mitochondrial
TC02G008250	10.7576	11.9499	12.6117	12.7161	3.88646		TC02G008250 Putative Flavonol synthase/flavanone 3-hydroxylase
TC03G021140	7.20252	8.15068	8.69146	9.16038	3.88484		TC03G021140 Protein phosphatase 2C 57
TC09G015540	6.79507	7.15619	7.84669	8.75284	3.88463		TC09G015540 Putative uncharacterized protein
TC05G006350	5.01549	5.07074	6.23977	6.97295	3.88379		TC05G006350 Putative Anthranilate N-benzoyltransferase protein 2
TC02G026030	10.7342	11.7739	12.1718	12.6911	3.88247		TC02G026030 Cytochrome P450 71B34
TC03G029300	5.11239	4.63697	4.67889	7.06878	3.88092		TC03G029300 Cellulose synthase-like protein G3
TC08G003780	8.92259	9.28177	10.0951	10.8787	3.88008		TC08G003780 Putative uncharacterized protein
TC01G015500	10.0918	11.255	11.8827	12.0459	3.87476		TC01G015500 Predicted protein
TC08G009000	9.24324	7.80064	7.11939	11.1969	3.87353		TC08G009000 Cryptochrome-1
TC02G025290	9.68322	10.542	11.1978	11.6368	3.87336		TC02G025290 Paramyosin, putative
TC08G005680	12.9139	13.7959	14.437	14.8674	3.87318		TC08G005680 Protein CutA, chloroplastic
TC00G003530	10.1399	10.531	11.5257	12.093	3.87199		TC00G003530 Putative Protein slowmo homolog
TC01G000660	8.84704	10.1627	11.7744	10.8001	3.87191		TC01G000660 Putative Medium-chain-fatty-acid--CoA ligase
TC03G026310	11.6811	12.2749	12.3651	13.6337	3.87078		TC03G026310 Putative Copper chaperone for superoxide dismutase
TC00G054700	8.55907	9.04252	9.84418	10.5108	3.86831		TC00G054700 Transcription factor, putative
TC01G009940	5.88891	6.36724	6.81774	7.84018	3.86717		TC01G009940 Protein binding protein, putative
TC10G001470	12.2131	13.1172	13.2999	14.1641	3.8664		TC10G001470 Phosphoinositide phospholipase C 2
TC01G012990	8.06809	8.75705	9.24942	10.0182	3.86417		TC01G012990 Putative Probable E3 ubiquitin-protein ligase HERC4
TC05G007790	7.12175	7.68082	8.47386	9.0718	3.86388		TC05G007790 Pentatricopeptide repeat-containing protein At5g03800
TC10G006030	7.99047	8.37905	8.74445	9.93749	3.85576		TC10G006030 At5g04250
TC02G034100	10.2956	10.2957	10.6456	12.2425	3.85534		TC02G034100 Protein TWIN LOV 1
TC00G071790	8.13854	8.99373	10.1733	10.0854	3.85523		TC00G071790 Transferase, transferring glycosyl groups, putative
TC09G030170	8.91737	10.8557	11.9307	10.8635	3.85348		TC09G030170 Predicted protein
TC06G017410	9.77841	10.2746	10.6749	11.7229	3.84907		TC06G017410 U-box domain-containing protein 8
TC07G014260	7.24156	7.2894	8.48454	9.18606	3.84904		TC07G014260 Probable LRR receptor-like serine/threonine-protein kinase At1g56130
TC02G005290	9.85686	10.1634	11.2709	11.8007	3.84715		TC02G005290 Protein translocase, putative
TC04G023400	12.6765	13.9477	14.513	14.6201	3.84664		TC04G023400 Putative Long-chain-fatty-acid--CoA ligase 1
TC02G004660	11.2429	10.763	11.3736	13.1862	3.84596		TC02G004660 Probable protein phosphatase 2C 64
TC00G063560	4.77783	5.36107	4.72407	6.72117	3.84594		TC00G063560 Hypothetical protein
TC03G020270	7.81238	9.02003	8.71909	9.75429	3.84214		TC03G020270 Hypothetical protein
TC10G015800	9.95925	10.4628	11.7882	11.9009	3.84136		TC10G015800 Putative F-box/kelch-repeat protein At3g23880
TC01G006660	12.0971	12.4927	13.1191	14.0379	3.83915		TC01G006660 Zinc finger CCCH domain-containing protein 49
TC03G002280	9.4064	10.8268	12.0506	11.3472	3.83907		TC03G002280 Putative Protein DEHYDRATION-INDUCED 19 homolog 6
TC06G007350	11.2768	12.287	13.1649	13.2171	3.83782		TC06G007350 Clavaminate synthase-like protein At3g21360
TC02G008870	7.7826	7.89799	7.66937	9.72285	3.83774		TC02G008870 Methylcrotonoyl-CoA carboxylase beta chain, mitochondrial
TC01G020700	11.6596	12.6943	13.1116	13.5995	3.83666		TC01G020700 Peroxisome biogenesis factor 13
TC00G073210	8.60561	8.33675	9.57559	10.5453	3.83614		TC00G073210 Putative Elongator complex protein 4
TC05G019170	12.3966	13.0047	13.5436	14.3357	3.83452		TC05G019170 Putative Basic leucine zipper and W2 domain-containing protein 2
TC06G007130	7.24531	7.88917	9.0254	9.18339	3.83195		TC06G007130 Putative uncharacterized protein
TC03G001310	12.084	12.6232	13.1576	14.0216	3.83072		TC03G001310 Iron-sulfur cluster assembly enzyme ISCU, mitochondrial
TC03G003340	10.4009	11.1074	11.9233	12.3374	3.82788		TC03G003340 Putative uncharacterized protein
TC00G090960	9.29303	7.58531	8.02088	11.2295	3.82769		TC00G090960 Putative Predicted protein
TC09G008130	9.23587	9.53036	10.0817	11.1709	3.82376		TC09G008130 Putative Acyl-[acyl-carrier-protein]--UDP-N-acetylglucosamine O-acyltransferase
TC00G089680	5.1662	7.11543	7.95412	7.10074	3.82257		TC00G089680 Putative Probable peptide transporter At1g52190
TC03G018090	12.7938	13.8025	13.4475	14.7281	3.82176		TC03G018090 23.6 kDa heat shock protein, mitochondrial
TC06G010290	5.92899	5.58132	7.46684	7.86238	3.81952		TC06G010290 Putative disease resistance protein At1g59780
TC05G025010	8.24358	8.95008	9.70448	10.1768	3.81899		TC05G025010 RNA binding protein, putative
TC00G019520	12.4355	13.4095	14.0575	14.3681	3.81747		TC00G019520 Protein CutA, chloroplastic
TC01G014150	10.1247	10.444	10.8528	12.0571	3.81687		TC01G014150 Putative Elongin-A
TC01G016230	7.12967	7.7271	7.59203	9.06156	3.81553		TC01G016230 Hypothetical protein
TC07G012020	11.4002	11.5563	11.732	13.332	3.81539		TC07G012020 Hydroxyacylglutathione hydrolase 3, mitochondrial
TC00G021530	10.2195	10.6029	11.4107	12.1512	3.81512		TC00G021530 Hypothetical protein
TC01G034050	5.03894	5.73308	6.66927	6.97062	3.81498		TC01G034050 Putative uncharacterized protein
TC09G030390	10.0205	10.5309	11.2536	11.9514	3.81294		TC09G030390 Putative UPF0503 protein At3g09070, chloroplastic
TC00G009120	5.70639	6.2365	5.14526	7.63667	3.81131		TC00G009120 Putative uncharacterized protein
TC05G022670	8.2441	8.34662	9.75289	10.1726	3.80668		TC05G022670 Putative Probable protein kinase At2g41970
TC02G012240	10.931	10.9099	12.3333	12.8594	3.80632		TC02G012240 Phosphatidylserine decarboxylase, putative
TC08G011390	10.6545	10.8554	11.9239	12.5826	3.80571		TC08G011390 Hypothetical protein
TC00G051160	10.5624	10.5097	11.369	12.4902	3.80483		TC00G051160 Predicted protein
TC05G012820	9.79451	10.3708	10.4483	11.722	3.80395		TC05G012820 ABC transporter G family member 22
TC03G029970	8.23548	7.70311	8.24488	10.1628	3.80342		TC03G029970 Predicted protein
TC04G026140	13.0651	13.1883	13.3004	14.9923	3.80296		TC04G026140 Eukaryotic translation initiation factor 4E-2
TC09G023710	6.58942	7.18723	7.59328	8.51565	3.80061		TC09G023710 Hypothetical protein
TC05G011670	10.5899	13.1662	13.7126	12.5155	3.79871		TC05G011670 Putative uncharacterized protein
TC02G009070	11.0359	11.3564	12.9383	12.9614	3.79867		TC02G009070 Putative E3 ubiquitin-protein ligase MARCH6
TC04G029550	8.45291	8.42492	8.49396	10.3784	3.79866		TC04G029550 Putative uncharacterized protein
TC03G030080	7.4654	7.66458	8.64453	9.39069	3.79813		TC03G030080 Predicted protein
TC03G026160	10.1447	10.9395	11.1763	12.0697	3.79741		TC03G026160 Ycf49-like protein
TC00G059810	4.46481	4.94374	5.14748	6.38973	3.79717		TC00G059810 Putative uncharacterized protein
TC08G002570	6.66744	6.52239	6.4964	8.59216	3.79665		TC08G002570 Putative Omega-hydroxypalmitate O-feruloyl transferase
TC05G014010	10.6861	11.412	11.8381	12.6108	3.79643		TC05G014010 Putative TGACG-sequence-specific DNA-binding protein TGA-1B (Fragment)
TC06G011950	5.54033	6.39195	8.048	7.46489	3.7962		TC06G011950 Hypothetical protein
TC04G023590	5.08339	5.71662	7.59972	7.00788	3.79604		TC04G023590 Putative receptor protein kinase ZmPK1
TC01G030240	7.57333	7.16581	7.13554	9.49778	3.79593		TC01G030240 RALFL33, putative
TC03G021210	9.9845	9.86718	10.46	11.9087	3.79532		TC03G021210 Thylakoid lumenal 17.4 kDa protein, chloroplastic
TC03G031050	11.5975	11.4717	11.0509	13.5217	3.79517		TC03G031050 60S ribosomal protein L13-1
TC07G005110	8.26837	8.81876	9.91696	10.1922	3.79418		TC07G005110 Breast carcinoma amplified sequence, putative
TC08G011110	8.95087	9.12274	8.61114	10.8746	3.79399		TC08G011110 Aldehyde dehydrogenase family 3 member H1
TC03G031360	11.2366	11.6014	12.2499	13.1596	3.79207		TC03G031360 Alpha glucosidase-like protein
TC08G001460	8.73074	11.5182	10.2106	10.653	3.79014		TC08G001460 Allene oxide synthase, chloroplastic
TC05G024060	9.98046	10.0858	10.4665	11.9012	3.78609		TC05G024060 Hypothetical protein
TC02G004530	9.45198	10.3828	12.0382	11.3715	3.78308		TC02G004530 Putative Arginine/agmatine antiporter
TC06G014510	7.23696	7.84569	8.92699	9.15626	3.78241		TC06G014510 Autophagy-related protein 7
TC05G016170	10.6154	10.9142	11.7537	12.5344	3.78159		TC05G016170 Putative uncharacterized protein
TC00G080400	7.95829	8.02178	8.22487	9.87721	3.78139		TC00G080400 F-box/kelch-repeat protein At1g51550
TC03G005190	4.8143	5.0242	6.23208	6.73128	3.77632		TC03G005190 Hypothetical protein
TC05G023220	8.37941	8.69458	8.91238	10.2957	3.77462		TC05G023220 Putative uncharacterized protein
TC04G017810	10.4623	9.9104	10.0123	12.3782	3.77349		TC04G017810 Transcription factor, putative
TC09G005670	10.0688	10.6598	11.5798	11.9846	3.7732		TC09G005670 Putative DNA repair protein rhp7
TC10G002710	7.63024	8.58052	8.19908	9.54587	3.77278		TC10G002710 Putative Telomere-binding protein 1
TC02G004520	7.19172	7.63738	8.89993	9.10723	3.77247		TC02G004520 Hypothetical protein
TC03G027180	5.04874	5.31905	4.98294	6.96305	3.76936		TC03G027180 Predicted protein
TC09G002000	7.17018	7.54195	8.51472	9.08317	3.76589		TC09G002000 Bifunctional purple acid phosphatase 26
TC00G082980	5.64205	6.47705	5.99126	7.55453	3.76456		TC00G082980 Hypothetical protein
TC04G028360	10.3221	11.3461	11.7863	12.2345	3.76451		TC04G028360 Glyoxysomal fatty acid beta-oxidation multifunctional protein MFP-a
TC02G002480	10.1487	10.9833	11.6928	12.0608	3.76371		TC02G002480 Putative uncharacterized protein
TC09G030410	11.195	12.0052	12.07	13.1068	3.76278		TC09G030410 Probable anion transporter 4, chloroplastic
TC01G014720	5.5764	6.16671	7.40494	7.48816	3.76267		TC01G014720 Probable calcium-activated outward-rectifying potassium channel 6
TC03G023000	10.7333	11.3812	12.0756	12.6437	3.75904		TC03G023000 Putative uncharacterized protein
TC02G013270	11.8913	12.6404	13.1886	13.8013	3.75809		TC02G013270 Predicted protein
TC10G015890	7.08009	7.06008	7.77775	8.98965	3.75692		TC10G015890 Putative Integrator complex subunit 9 homolog
TC02G034330	6.89205	7.73052	8.56262	8.80141	3.75643		TC02G034330 Putative uncharacterized protein
TC02G000750	9.71059	11.0169	11.5877	11.6187	3.75324		TC02G000750 Putative Sulfiredoxin-1
TC09G007450	10.4512	10.8505	11.8194	12.3592	3.7531		TC09G007450 Putative Protein phosphatase 2C 16
TC08G011270	10.7894	11.6882	11.8077	12.6972	3.75235		TC08G011270 Uncharacterized protein At1g77540
TC02G014770	9.26935	8.88273	9.41962	11.177	3.75196		TC02G014770 Cytochrome b6-f complex iron-sulfur subunit, chloroplastic
TC00G046740	9.54468	9.73986	10.2393	11.451	3.74849		TC00G046740 Hypothetical protein
TC01G016040	9.22538	9.27043	10.2802	11.1309	3.74643		TC01G016040 Predicted protein
TC00G079110	5.91318	7.17892	7.08426	7.81864	3.74628		TC00G079110 Hypothetical protein
TC06G020360	9.20691	9.65455	10.8611	11.1121	3.74565		TC06G020360 E3 ubiquitin-protein ligase UPL5
TC04G018650	10.8372	12.7932	13.4942	12.7423	3.74532		TC04G018650 Probable inositol transporter 1
TC08G009870	11.2684	11.7633	12.3188	13.1734	3.74517		TC08G009870 Probable MYST-like histone acetyltransferase 1
TC09G013030	9.59726	9.72066	10.2742	11.5015	3.74313		TC09G013030 Transcription elongation factor s-II, putative
TC05G006820	9.51659	10.1106	10.7123	11.4207	3.74289		TC05G006820 Thylakoid lumenal 15.0 kDa protein 2, chloroplastic
TC02G012610	7.64323	7.91342	8.411	9.54734	3.74279		TC02G012610 Putative Pentatricopeptide repeat-containing protein At3g46870
TC09G028900	6.7863	8.10009	8.00002	8.69039	3.74272		TC09G028900 Predicted protein
TC01G034140	9.12137	8.5984	8.41195	11.0254	3.74266		TC01G034140 Predicted protein
TC09G013970	9.24706	9.95634	9.92654	11.1508	3.74183		TC09G013970 4-hydroxy-3-methylbut-2-enyl diphosphate reductase
TC04G027010	8.43964	9.55793	10.6397	10.3422	3.73887		TC04G027010 Putative uncharacterized protein
TC09G012490	7.00533	7.12003	6.93094	8.90774	3.73839		TC09G012490 Probable adenylate kinase 2, chloroplastic
TC07G017340	8.06845	8.31917	8.52546	9.97077	3.73816		TC07G017340 ABC transporter D family member 2, chloroplastic
TC01G028150	8.98471	8.27223	8.6412	10.8866	3.73707		TC01G028150 Putative Protein of unknown function DUF581
TC05G001750	6.90612	5.92496	5.694	8.80787	3.73666		TC05G001750 Ferritin-3, chloroplastic
TC00G017750	12.1093	12.3203	13.3563	14.0109	3.73641		TC00G017750 Nudix hydrolase 17, mitochondrial
TC05G022120	9.03401	9.47769	9.66886	10.9339	3.73175		TC05G022120 Hypothetical protein
TC08G000760	11.1095	11.7166	12.2977	13.0073	3.72638		TC08G000760 Putative DPH4 homolog
TC09G003330	6.94876	6.34222	5.9172	8.8465	3.72628		TC09G003330 Putative Potassium channel KAT3
TC05G007490	5.95281	6.59646	7.80825	7.85055	3.72627		TC05G007490 Predicted protein
TC04G001750	11.6439	12.0408	11.9117	13.5414	3.72551		TC04G001750 Predicted protein
TC04G020440	9.49273	9.60857	10.327	11.3901	3.7253		TC04G020440 Heat stress transcription factor A-5
TC01G010810	8.57193	9.32395	10.2157	10.4693	3.72527		TC01G010810 Predicted protein
TC09G009690	6.37392	6.43406	7.30265	8.27003	3.72207		TC09G009690 Raspberry3, putative
TC00G061980	11.8682	13.4051	13.3734	13.7642	3.72177		TC00G061980 Predicted protein
TC00G013850	11.773	11.9786	12.6654	13.6685	3.72051		TC00G013850 Hypothetical protein
TC00G057790	7.48061	7.77214	8.14558	9.37589	3.71995		TC00G057790 Hypothetical protein
TC05G004890	13.42	13.9892	14.6323	15.3149	3.71897		TC05G004890 Putative RNA and export factor-binding protein 2
TC01G002240	7.57394	7.81511	8.9684	9.46879	3.71882		TC01G002240 Putative uncharacterized protein
TC03G018020	9.99149	10.1287	10.256	11.8854	3.71633		TC03G018020 Anthocyanidin 5,3-O-glucosyltransferase
TC02G003240	7.33722	7.02426	8.11981	9.23055	3.71491		TC02G003240 Putative uncharacterized protein
TC00G030420	9.23048	9.28076	10.3765	11.1233	3.71349		TC00G030420 Predicted protein
TC07G007110	10.6751	11.2733	11.7597	12.5677	3.71313		TC07G007110 Probable ADP-ribosylation factor GTPase-activating protein AGD5
TC10G005520	8.55028	8.85727	9.81724	10.4426	3.71228		TC10G005520 ATP binding protein, putative
TC02G007570	8.59853	8.55625	8.65313	10.4903	3.71094		TC02G007570 Putative uncharacterized protein
TC01G003070	5.32157	4.9978	4.89726	7.21304	3.71014		TC01G003070 Putative Transcription factor bHLH64
TC01G006630	11.1728	11.6656	12.2027	13.0632	3.70741		TC01G006630 Putative Amino-acid acetyltransferase
TC05G010240	6.70474	6.38436	6.04566	8.59471	3.70627		TC05G010240 DNA binding protein, putative
TC05G020020	9.5652	10.4244	11.6323	11.4548	3.7053		TC05G020020 Putative Anaphase-promoting complex subunit cdc20
TC00G050050	9.7088	9.98072	10.2551	11.5981	3.70449		TC00G050050 Putative uncharacterized protein
TC01G029830	8.04173	8.60764	9.3163	9.93062	3.70351		TC01G029830 Peptide chain release factor 1
TC06G013030	5.52305	6.50804	7.5643	7.41193	3.70346		TC06G013030 LRR receptor-like serine/threonine-protein kinase FLS2
TC09G012160	5.358	5.24705	7.27523	7.2458	3.70072		TC09G012160 Translocase of chloroplast 90, chloroplastic
TC02G009170	6.85032	7.53435	7.37247	8.73797	3.70032		TC02G009170 Anthocyanin 3-O-beta-glucosyltransferase
TC04G012360	5.50248	6.31242	8.22315	7.38962	3.69901		TC04G012360 Serine/threonine-protein kinase PBS1, putative
TC02G024550	12.0271	12.1552	12.0579	13.9139	3.69794		TC02G024550 F-box protein At1g70590
TC02G013250	6.41577	7.59384	8.69443	8.30235	3.69759		TC02G013250 5-oxoprolinase
TC03G017170	7.77003	7.94944	8.94898	9.6536	3.68988		TC03G017170 Nitric oxide synthase 1
TC09G008770	9.08855	8.84782	9.76212	10.9716	3.68841		TC09G008770 Putative Probable glutamate carboxypeptidase 2
TC08G007930	4.8055	5.1155	5.72219	6.68722	3.68514		TC08G007930 Putative Isoflavone 2-hydroxylase
TC02G019740	8.54926	9.40198	10.9513	10.4309	3.68494		TC02G019740 Predicted protein
TC02G006490	10.8284	11.0945	12.0503	12.7089	3.68219		TC02G006490 Predicted protein
TC01G005710	13.4558	13.4092	14.9972	15.3363	3.68202		TC01G005710 Transcription factor MYB44
TC06G001050	8.55633	8.56659	9.73835	10.4368	3.68198		TC06G001050 Putative Predicted protein
TC05G006290	4.84272	4.83342	5.07019	6.7228	3.68097		TC05G006290 Putative Anthranilate N-benzoyltransferase protein 2
TC09G013670	10.0206	10.0318	9.66977	11.9002	3.67972		TC09G013670 Putative Glutamyl-tRNA(Gln) amidotransferase subunit A
TC01G010410	11.9911	13.4738	14.4156	13.8706	3.67944		TC01G010410 Putative uncharacterized protein
TC03G006750	5.09713	5.23641	5.18699	6.97652	3.6792		TC03G006750 Hypothetical protein
TC02G016530	9.32631	10.0515	11.0262	11.2055	3.67857		TC02G016530 Hypothetical protein
TC01G009040	4.54001	4.80821	5.57908	6.41877	3.67757		TC01G009040 ABC transporter D family member 1
TC09G024300	8.67204	9.67271	11.0812	10.5499	3.67541		TC09G024300 Predicted protein
TC00G021220	11.4694	12.0845	12.6191	13.3471	3.67494		TC00G021220 Probable methylthioribulose-1-phosphate dehydratase
TC01G013350	5.1211	5.06438	5.03491	6.9988	3.67489		TC01G013350 GDSL esterase/lipase At5g08460
TC06G006850	9.59264	11.5958	11.5518	11.4703	3.67476		TC06G006850 Putative Coleoptile phototropism protein 1
TC05G016040	9.54611	10.0116	10.6063	11.4238	3.67476		TC05G016040 Putative Nucleolar protein 10
TC05G001240	6.2272	7.07445	6.02531	8.10384	3.67218		TC05G001240 Hypothetical protein
TC04G027020	8.80658	8.91766	8.62563	10.6822	3.66972		TC04G027020 Pyruvate, phosphate dikinase, chloroplastic
TC02G011550	7.76544	9.75192	11.7271	9.64032	3.6677		TC02G011550 Purine permease 3
TC05G005520	8.05202	9.35269	10.8314	9.92683	3.66754		TC05G005520 Predicted protein
TC08G006860	5.23918	5.29759	5.22232	7.11171	3.66174		TC08G006860 Branched-chain-amino-acid aminotransferase 2, chloroplastic
TC00G026620	9.93143	10.4626	10.7684	11.8033	3.66018		TC00G026620 Putative uncharacterized protein
TC02G025750	9.72462	10.0838	10.4281	11.5963	3.65968		TC02G025750 ALBINO3-like protein 1, chloroplastic
TC03G012780	7.24769	7.1257	7.92467	9.11892	3.65844		TC03G012780 Splicing factor, arginine/serine-rich 2,rnap interacting protein, putative
TC08G002150	10.1871	10.0599	10.1762	12.0582	3.65804		TC08G002150 Putative Maf-like protein DDBG0281937
TC05G025550	8.97154	9.24579	10.0566	10.8421	3.65668		TC05G025550 Probable UDP-N-acetylglucosamine--peptide N-acetylglucosaminyltransferase SEC
TC04G003940	7.52684	8.24086	7.95698	9.39732	3.65654		TC04G003940 Photosystem I assembly protein ycf4
TC09G003110	5.40575	5.36209	5.44533	7.27589	3.65566		TC09G003110 Putative Chitotriosidase-1
TC04G028700	10.1576	11.351	11.7936	12.0277	3.65564		TC04G028700 Genomic DNA, chromosome 3, TAC clone:K20I9
TC01G033060	6.21491	6.43188	7.75481	8.08469	3.65475		TC01G033060 Hypothetical protein
TC09G012470	5.11544	5.84835	7.12279	6.98507	3.6544		TC09G012470 Putative RING finger and CHY zinc finger domain-containing protein 1
TC01G006960	10.8672	11.6276	12.4561	12.7367	3.65391		TC01G006960 Squalene monooxygenase
TC00G085110	9.49494	9.76349	10.503	11.3637	3.65217		TC00G085110 TGACG-sequence-specific DNA-binding protein TGA-2.1
TC01G002910	6.68768	9.1023	9.72996	8.55636	3.65198		TC01G002910 Putative uncharacterized protein
[truncated: 8,291 more rows]
