# Supplementary material for: Genome-wide analysis reveals divergent patterns of gene expression during zygotic and somatic embryo maturation of Theobroma cacao L., the chocolate tree
Source: BMC Plant Biol. 2014 Jul 16;14:185. doi: 10.1186/1471-2229-14-185 (PMC4110631; doi:10.1186/1471-2229-14-185)
Supplement: Additional file 2 — List of GO categories enriched during somatic and zygotic embryo maturation in cacao. GO enrichment analysis for zygotic embryo maturation (ZE) significant genes (Figure 2D); GO enrichment in Somatic embryo maturation (SE) significant genes compared to Torpedo-Zygotic Embryo stage T-ZE (Figure 3D); GO enrichment in SE significant genes compared to Mature-ZE (M-ZE, Figure 4D); GO enrichment in ZE and SE significant genes potentially involved in major metabolic pathways (Figure 5C). P-value of significance of enrichment compared to % representation in the whole genome is presented. The percentage of each GO category represented in the differentially expressed gene list and in the whole genome are indicated. For each GO enriched category, the percentage of significantly up or down regulated genes are also indicated. [file 1471-2229-14-185-S2.xlsx]

## Sheet: Sheet1
Additional File 2. List of GO categories enriched during somatic and zygotic embryo maturation in cacao
GO enrichment of Zygotic Embryogenesis (ZE) significant genes (Figure 2D)
GO-ID	Term	P-Value	% Differentially expressed genes	% Whole genome	% Up-regulated	% Down-regulated
GO:0009606	tropism	0.000265028	0.316302	0.112824	0.46	0.54
GO:0009856	pollination	0.003929	0.815085	0.531215	0.78	0.22
GO:0007154	cell communication	3.47964e-09	1.19221	0.521813	0.67	0.33
GO:0009790	embryonic development	7.22522e-25	2.74939	1.02952	0.45	0.55
GO:0009607	response to biotic stimulus	1.95949e-21	3.36983	1.54193	0.52	0.48
GO:0009653	anatomical structure morphogenesis	2.33625e-28	3.6253	1.47612	0.47	0.53
GO:0006629	lipid metabolic process	3.8971e-47	4.92701	1.75348	0.23	0.77
GO:0005975	carbohydrate metabolic process	4.40437e-48	5.81509	2.27529	0.33	0.67
GO:0007165	signal transduction	1.44585e-62	6.03406	2.02614	0.85	0.15
GO:0009056	catabolic process	1.85607e-19	8.0292	5.18992	0.58	0.42
GO:0009628	response to abiotic stimulus	1.30916e-91	8.09002	2.54795	0.34	0.66
GO:0006464	protein modification process	3.23738e-52	8.54015	3.94885	0.76	0.24
GO:0006810	transport	7.31236e-42	10.7664	6.022	0.54	0.46
GO:0006950	response to stress	1.23461e-105	11.91	4.51297	0.38	0.62
GO enrichment of Somatic Embryogenesis (SE) significant genes compared to Torpedo- Zygotic Embryogenesis (T-ZE, Figure 3D)
GO-ID	Term	P-Value	% Differentially expressed genes	% Whole genome	% Up-regulated	% Down-regulated
GO:0009875	pollen-pistil interaction	0.00121966	0.294118	0.117195	0.77	0.23
GO:0040029	regulation of gene expression, epigenetic	3.66396e-05	0.735294	0.36096	0.87	0.13
GO:0009653	anatomical structure morphogenesis	9.72197e-18	3.27206	1.61729	0.43	0.57
GO:0009607	response to biotic stimulus	8.68006e-29	3.6152	1.45322	0.58	0.42
GO:0006629	lipid metabolic process	7.54087e-32	4.49755	1.92668	0.3	0.7
GO:0009991	response to endogenous stimulus	3.68376e-37	5.25735	2.25014	0.33	0.67
GO:0005975	carbohydrate metabolic process	1.24515e-43	5.69853	2.32983	0.45	0.55
GO:0007165	signal transduction	1.29541e-49	5.71078	2.16107	0.77	0.23
GO:0009628	response to abiotic stimulus	3.08081e-56	7.19363	2.90643	0.49	0.51
GO:0009056	catabolic process	4.01411e-13	7.62255	5.35346	0.55	0.45
GO:0006464	protein modification process	3.01964e-82	9.47304	3.60491	0.68	0.32
GO:0006810	transport	2.15396e-42	10.8088	6.01913	0.55	0.45
GO:0006950	response to stress	3.49244e-103	11.875	4.54716	0.42	0.58
GO enrichment of Somatic Embryogenesis (SE) significant genes compared to Mature Zygotic Embryogenesis (M-ZE, Figure 4D)
GO-ID	Term	P-Value	% Differentially expressed genes	% Whole genome	% Up-regulated	% Down-regulated
GO:0008219	Cell Death	0.00155464	2.01294	0.529721	0.3	0.7
GO:0009607	Response to biotic stimulus	5.02406e-05	3.86555	1.45322	0.63	0.37
GO:0009790	Embryonic development	2.02262e-17	2.35749	1.10163	0.51	0.49
GO:0005975	carbohydrate metabolic process	2.96432e-28	8.10782	2.32983	0.54	0.46
GO:0009653	Anatomical morphogenesis	2.7298e-31	4.26964	1.61729	0.48	0.52
GO:0006629	Lipid metabolic process	1.51537e-36	5.68371	1.92668	0.6	0.4
GO:0007165	Signal transduction	5.63429e-43	5.05691	2.16107	0.57	0.43
GO:0006810	Transport	6.89614e-49	20.0437	6.01913	0.32	0.68
GO:0009056	Catabolic process	2.06528e-55	13.3301	5.35346	0.73	0.27
GO:0009628	Response to abiotic stimulus	7.33894e-13	8.54491	2.90643	0.37	0.63
GO:0006464	Modification process	2.60264e-81	7.35402	3.60491	0.43	0.57
GO:0006950	Response to stress	9.06666e-42	11.4134	4.54716	0.72	0.28
GO enrichment of Zygotic Embryogenesis (ZE) and Somatic Embryogenesis (SE) significant genes from major pathways (Figure 5C)
Transcriptional Factors
GO-ID	Term	P-Value	% Differentially expressed genes in ZE	% Differentially expressed genes in SE	% Whole genome	% Up-regulated in ZE	% Down-regulated in ZE	% Up-regulated in SE	% Down-regulated in SE
GO:0009719	response to endogenous stimulus	3.90285e-64	14.6572	13.4529	13.9108	0.34	0.66	0.13	0.87
GO:0005515	protein binding	1.44585e-62	22.9314	21.6741	22.3097	0.45	0.55	0.56	0.44
GO:0009908	flower development	1.44585e-62	7.32861	6.72646	6.56168	0.45	0.55	0.59	0.41
GO:0007165	signal transduction	1.44585e-62	10.8747	9.86547	9.71129	0.12	0.88	0.25	0.75
GO:0009628	response to abiotic stimulus	8.78416e-62	11.5839	12.4066	11.0236	0.42	0.58	0.56	0.44
GO:0009838	abscission	2.22183e-58	0.945626	0.597907	0.787402	0.66	0.34	0.23	0.77
GO:0009653	anatomical structure morphogenesis	3.23738e-52	5.43735	4.63378	4.72441	0	0	0.78	0.22
GO:0006950	response to stress	4.34623e-52	10.6383	11.6592	10.7612	0.65	0.35	0.35	0.65
GO:0040007	growth	1.68342e-51	3.78251	2.84006		0.92	0.08	0.64	0.36
Lipid Biosynthesis
GO-ID	Term	P-Value	% Differentially expressed genes in ZE	% Differentially expressed genes in SE	% Whole genome	% Up-regulated in ZE	% Down-regulated in ZE	% Up-regulated in SE	% Down-regulated in SE
GO:0006629	lipid metabolic process	2.34317e-45	85.4167	84.1463	85	0.65	0.35	0.35	0.65
GO:0009058	biosynthetic process	7.31236e-42	83.3333	81.7073	77.5	0.51	0.49	0.54	0.46
GO:0044238	response to abiotic stimulus	7.31236e-42	27.0833	26.8293	30	0.75	0.25	0.59	0.41
GO:0008152	cellular process	7.31236e-42	87.5	81.7073	82.5	0.45	0.55	0.67	0.33
GO:0009628	response to stress	6.44721e-41	25	24.3902	30	0.73	0.27	0.69	0.31
GO:0009987	primary metabolic process	5.35958e-31	87.5	87.8049		0.34	0.66	0.44	0.56
GO:0016740	transferase activity	3.51774e-30			45	0	0	0	0
Flavonoid Biosynthesis
GO-ID	Term	P-Value	% Differentially expressed genes in ZE	% Differentially expressed genes in SE	% Whole genome	% Up-regulated in ZE	% Down-regulated in ZE	% Up-regulated in SE	% Down-regulated in SE
GO:0019748	secondary metabolic process	1.4248e-19	36.7347	37.7358	27.1739	0.62	0.38	0.66	0.34
GO:0008152	metabolic process	1.80142e-19	89.7959	94.3396	78.2609	0.65	0.35	0.75	0.25
GO:0009058	biosynthetic process	1.85607e-19	32.6531	33.9623	28.2609	0.37	0.63	0.43	0.57
GO:0008152	metabolic process	4.40238e-19	75.5102	79.2453	67.3469	0.23	0.77	0.3	0.7
GO:0044238	primary metabolic process	2.33645e-18	10.2041	9.43396	5.43478	0.85	0.15	0.77	0.23
Seed Storage Proteins
GO-ID	Term	P-Value	% Differentially expressed genes in ZE	% Differentially expressed genes in SE	% Whole genome	% Up-regulated in ZE	% Down-regulated in ZE	% Up-regulated in SE	% Down-regulated in SE
GO:0009719	response to stress	4.63964e-147	14.6572	13.8686	13.4529	0.43	0.57	0.35	0.65
GO:0009628	Morphogenesis	3.11268e-96	10.2737	8.76623	8.89085	0.53	0.47	0.34	0.66
GO:0030154	cell differentiation	4.25579e-86	3.30969	3.89294	3.28849	0.34	0.66	0.85	0.15
GO:0040029	Cellular component organization	9.2646e-48	14.2724	13.7848	13.2832	0.62	0.38	0.36	0.64
GO:0040007	Lipid metabolism	2.78258e-20	11.872	9.102	8.982	0.32	0.68	0.73	0.27
GO:0009790	embryo development	1.95998e-14	5.89238	10.8988	5.34512	0.44	0.56	0.48	0.52
