# Supplementary material for: Genome-wide analysis reveals divergent patterns of gene expression during zygotic and somatic embryo maturation of Theobroma cacao L., the chocolate tree
Source: BMC Plant Biol. 2014 Jul 16;14:185. doi: 10.1186/1471-2229-14-185 (PMC4110631; doi:10.1186/1471-2229-14-185)
Supplement: Additional file 3 — Differential gene expression between late torpedo and mature developmental stages of somatic embryogenesis. Relative gene expression values (log2) of all genes up- or down-regulated comparing late torpedo (LT-SE) and mature (M-SE) stages of somatic embryogenesis (cut-off of p < 0.01 and ≥ 2-fold change). The fold difference of normalized expression values of the mature stage to the torpedo stage somatic embryos are indicated (Fold Difference M-SE/LT-SE). Gene ID numbers and predicted function (Description) are indicated based on the criollo cacao genome browser V1.0 annotations [1]. [file 1471-2229-14-185-S3.xlsx]

## Sheet: SE.list.txt
Additional File 3. Differential gene expression between late torpedo (LT-SE) and mature (M-SE) developmental stages of somatic embryogenesis (SE).
	Relative gene expression values (log2)
GeneID	Late Torpedo-SE	Mature-SE	Fold Difference Normalized Expression Values (M-SE/ LT-SE)		Description
TC01G031740	4.65339	10.395	53.5061		TC01G031740 Putative uncharacterized protein
TC00G060970	6.51944	12.0586	46.5016		TC00G060970 Thaumatin-like protein
TC09G017000	7.32606	12.8277	45.3078		TC09G017000 Purple acid phosphatase 17
TC05G001970	7.41716	12.6726	38.1992		TC05G001970 Putative UPF0098 protein MTH_273
TC01G002770	6.40348	11.6488	37.9317		TC01G002770 Putative Benzoate carboxyl methyltransferase
TC00G067960	5.81951	10.9633	35.3546		TC00G067960 Putative Benzoate carboxyl methyltransferase
TC09G000890	5.64094	10.7123	33.622		TC09G000890 Putative B3 domain-containing protein REM10
TC09G008060	7.6642	12.6801	32.3545		TC09G008060 1-aminocyclopropane-1-carboxylate oxidase
TC03G026990	7.31318	12.0279	26.258		TC03G026990 Thaumatin-like protein
TC05G002800	5.63181	10.2812	25.0969		TC05G002800 Putative Peptide transporter PTR5
TC08G014340	9.31833	13.8453	23.0549		TC08G014340 Putative uncharacterized protein
TC03G016240	7.78585	12.2975	22.8102		TC03G016240 Predicted protein
TC03G027000	6.36516	10.8182	21.9025		TC03G027000 Thaumatin-like protein
TC07G010450	4.7987	9.14722	20.3721		TC07G010450 Putative Vignain
TC05G016070	6.45054	10.6785	18.739		TC05G016070 Glucan endo-1,3-beta-glucosidase
TC10G015210	5.12193	9.24132	17.3804		TC10G015210 Putative Ribonuclease DdI
TC10G000910	6.51497	10.5704	16.627		TC10G000910 Putative Predicted protein
TC01G014040	4.14091	8.11871	15.7557		TC01G014040 Putative uncharacterized protein
TC04G016910	7.67974	11.6115	15.2606		TC04G016910 Probable NADP-dependent oxidoreductase P1
TC10G008430	6.84245	10.7708	15.225		TC10G008430 Putative Bark storage protein A
TC09G004850	8.75359	12.6273	14.6593		TC09G004850 Putative Predicted protein
TC02G031620	10.2294	14.0985	14.6128		TC02G031620 Hypothetical protein
TC03G018020	5.14715	8.97188	14.1696		TC03G018020 Anthocyanidin 5,3-O-glucosyltransferase
TC00G010750	10.836	14.5851	13.4457		TC00G010750 Hypothetical protein
TC05G016950	4.90945	8.65581	13.4204		TC05G016950 Chalcone synthase
TC05G031530	8.10863	11.824	13.1354		TC05G031530 GDSL esterase/lipase At1g09390
TC04G030230	5.85773	9.55222	12.9464		TC04G030230 Polygalacturonase At1g48100
TC01G038180	7.29968	10.9751	12.7767		TC01G038180 Predicted protein
TC09G009020	5.37408	9.04018	12.6942		TC09G009020 Predicted protein
TC07G011550	8.77881	12.4352	12.6093		TC07G011550 Flavonol 3-sulfotransferase, putative
TC06G015990	5.47908	9.1258	12.5249		TC06G015990 Stem-specific protein TSJT1
TC09G029960	9.50302	13.1378	12.4217		TC09G029960 Vacuolar cation/proton exchanger 3
TC10G013940	4.9224	8.53779	12.2558		TC10G013940 Hypothetical protein
TC02G012100	7.79446	11.3988	12.1622		TC02G012100 Putative uncharacterized protein
TC05G003580	7.29882	10.852	11.7382		TC05G003580 Predicted protein
TC03G017460	5.17285	8.71887	11.6804		TC03G017460 Putative Trehalose-phosphate phosphatase
TC07G012210	7.52416	11.06	11.5983		TC07G012210 Putative uncharacterized protein
TC05G006340	5.51302	9.01078	11.2962		TC05G006340 Aquaporin PIP2-1
TC04G025590	6.41362	9.91063	11.2903		TC04G025590 Legumin B
TC01G022950	7.06048	10.5558	11.2772		TC01G022950 Alcohol dehydrogenase 2
TC04G006900	6.25638	9.72238	11.0502		TC04G006900 Glutathione S-transferase
TC03G017760	10.7897	14.2484	10.9945		TC03G017760 Hevamine-A
TC00G057130	7.17533	10.6183	10.8749		TC00G057130 Putative Omega-hydroxypalmitate O-feruloyl transferase
TC01G008560	7.52948	10.9677	10.8392		TC01G008560 ABC transporter G family member 11
TC01G013500	7.65961	11.0953	10.8206		TC01G013500 Predicted protein
TC05G025640	8.1759	11.6096	10.8055		TC05G025640 GDSL esterase/lipase At5g33370
TC10G016040	9.54772	12.9565	10.6208		TC10G016040 Peroxidase 4
TC05G003550	6.6885	10.0937	10.5945		TC05G003550 Predicted protein
TC00G017530	5.34857	8.7243	10.38		TC00G017530 Coatomer subunit beta-3
TC09G003960	5.95907	9.32169	10.2861		TC09G003960 Putative Carotenoid 9,10(9,10)-cleavage dioxygenase
TC09G024080	7.28818	10.6346	10.1712		TC09G024080 Ubiquitin carrier protein E2 19
TC02G030770	5.9628	9.30131	10.1156		TC02G030770 Putative uncharacterized protein
TC03G018110	8.41802	11.756	10.1119		TC03G018110 Putative Sugar phosphate exchanger 2
TC02G002450	6.23676	9.57347	10.103		TC02G002450 Branched-chain-amino-acid aminotransferase 2, chloroplastic
TC01G033570	6.04456	9.37452	10.0559		TC01G033570 Putative Naringenin,2-oxoglutarate 3-dioxygenase
TC05G024820	4.25718	7.57444	9.96768		TC05G024820 Hypothetical protein
TC00G013280	9.63598	12.948	9.93134		TC00G013280 Putative Flavonol sulfotransferase-like
TC00G022750	5.40952	8.71561	9.89084		TC00G022750 Origin recognition complex subunit, putative
TC04G023200	6.99925	10.3025	9.87168		TC04G023200 Glucose-1-phosphate adenylyltransferase large subunit 1, chloroplastic
TC07G001260	6.08616	9.381	9.81403		TC07G001260 Putative pectate lyase 21
TC02G003340	7.48995	10.7834	9.80435		TC02G003340 Putative Auxin-induced protein 5NG4
TC08G008740	6.0933	9.38301	9.7792		TC08G008740 Putative uncharacterized protein OJ1118_B06.9-1
TC05G002420	4.8686	8.15601	9.76358		TC05G002420 Predicted protein
TC03G008310	8.48241	11.7649	9.73052		TC03G008310 Expansin-A1
TC03G012200	5.2715	8.54708	9.68381		TC03G012200 Putative uncharacterized protein
TC03G012260	6.9011	10.1757	9.67746		TC03G012260 Putative G3BP-like protein
TC02G030760	7.10265	10.3767	9.67336		TC02G030760 Predicted protein
TC09G006120	6.81929	10.0822	9.59933		TC09G006120 Pectinesterase/pectinesterase inhibitor U1
TC04G029870	7.4418	10.6907	9.50649		TC04G029870 Putative Pectinesterase inhibitor
TC09G016080	10.9416	14.1843	9.46535		TC09G016080 EG45-like domain containing protein
TC00G007000	6.38879	9.61611	9.36523		TC00G007000 Putative Metalloendoproteinase 1
TC03G028720	9.03106	12.2532	9.33179		TC03G028720 Putative uncharacterized protein
TC10G016100	11.0614	14.2797	9.30646		TC10G016100 Putative uncharacterized protein
TC09G018510	5.25381	8.47045	9.29617		TC09G018510 GDSL esterase/lipase At1g29660
TC07G012300	5.22403	8.43918	9.28657		TC07G012300 Hypothetical protein
TC04G028520	8.26048	11.4751	9.28289		TC04G028520 Sucrose synthase 2
TC01G040590	7.46762	10.675	9.23656		TC01G040590 UPF0717 protein At5g11950
TC04G020360	6.57981	9.76053	9.06762		TC04G020360 Putative uncharacterized protein
TC02G011460	9.27569	12.4562	9.06627		TC02G011460 Putative Classical arabinogalactan protein 1
TC03G000390	4.9893	8.16426	9.03151		TC03G000390 E2F, putative
TC02G001790	5.89803	9.07202	9.02538		TC02G001790 Putative uncharacterized protein At2g20142.1
TC06G009380	10.2311	13.4008	8.9989		TC06G009380 Putative Probable phosphatase phospho1
TC09G012620	6.70739	9.8765	8.99492		TC09G012620 Predicted protein
TC01G003030	6.80797	9.9752	8.98319		TC01G003030 Putative glucose-6-phosphate 1-epimerase
TC00G071830	4.77628	7.94276	8.97852		TC00G071830 Putative Sterol 3-beta-glucosyltransferase
TC05G012850	6.26472	9.42782	8.95754		TC05G012850 Predicted protein
TC01G006200	9.54248	12.6976	8.90807		TC01G006200 Prolyl 4-hydroxylase alpha subunit, putative
TC04G025500	5.73817	8.88484	8.85608		TC04G025500 Putative Calcium-dependent protein kinase 19
TC00G072650	4.75168	7.8785	8.73513		TC00G072650 Putative Predicted protein
TC07G001350	6.24793	9.37064	8.71023		TC07G001350 Putative Calcium-activated outward-rectifying potassium channel 1
TC09G010340	6.09951	9.22161	8.70653		TC09G010340 Putative Uncharacterized GPI-anchored protein At1g27950
TC01G005670	6.66918	9.79092	8.70437		TC01G005670 Putative Microtubule-associated protein RP/EB family member 3
TC09G025730	10.9534	14.0693	8.66936		TC09G025730 Putative uncharacterized protein
TC09G009860	5.90592	9.01845	8.64899		TC09G009860 Putative Ubiquitin carrier protein
TC10G013530	6.42656	9.5377	8.64062		TC10G013530 Putative Flavonol sulfotransferase-like
TC03G000730	6.60793	9.71235	8.6005		TC03G000730 Hypothetical protein
TC06G017280	5.66903	8.77313	8.5986		TC06G017280 Putative serine/threonine-protein kinase receptor
TC07G015830	9.17411	12.2774	8.59384		TC07G015830 Putative Predicted protein
TC01G022850	5.40329	8.50056	8.55801		TC01G022850 Hypothetical protein
TC07G010770	6.66508	9.75958	8.54159		TC07G010770 Putative Probable LRR receptor-like serine/threonine-protein kinase At1g53420
TC01G040720	6.30157	9.39408	8.52978		TC01G040720 Putative uncharacterized protein
TC01G028120	7.75078	10.8411	8.51658		TC01G028120 Putative Vicilin-like antimicrobial peptides 2-1
TC06G001600	5.88742	8.97001	8.47133		TC06G001600 Predicted protein
TC07G005860	5.58629	8.66824	8.4676		TC07G005860 Putative Predicted protein
TC03G017940	5.9716	9.05303	8.46451		TC03G017940 Putative uncharacterized protein
TC00G071800	4.39753	7.47413	8.43624		TC00G071800 Hypothetical protein
TC05G017670	9.87103	12.9475	8.43547		TC05G017670 Putative Predicted protein
TC08G011150	6.898	9.9668	8.39078		TC08G011150 Protein disulfide-isomerase
TC06G017530	5.89799	8.96019	8.35247		TC06G017530 Hypothetical protein
TC00G064150	6.20702	9.26591	8.33329		TC00G064150 Putative uncharacterized protein (Fragment)
TC01G026030	8.33641	11.3836	8.26623		TC01G026030 Putative uncharacterized protein
TC09G035420	5.61493	8.65287	8.21317		TC09G035420 Putative Secologanin synthase
TC05G016320	10.7484	13.7852	8.20656		TC05G016320 Protein GAST1
TC01G032670	7.79551	10.8318	8.20386		TC01G032670 Hydrolase, hydrolyzing O-glycosyl compounds, putative
TC04G027710	6.36909	9.40236	8.18664		TC04G027710 Serine/threonine protein kinase, putative
TC05G029650	10.0712	13.1044	8.1863		TC05G029650 Putative Basic 7S globulin
TC00G021840	6.49744	9.52648	8.16266		TC00G021840 Putative uncharacterized protein
TC09G011370	8.94727	11.9482	8.00531		TC09G011370 Putative uncharacterized protein
TC04G023790	8.04523	11.041	7.97672		TC04G023790 Cysteine synthase
TC01G017310	5.99568	8.98608	7.94693		TC01G017310 Putative LRR receptor-like serine/threonine-protein kinase ERECTA
TC00G024870	6.20469	9.18934	7.91534		TC00G024870 Putative Protein TRANSPARENT TESTA 12
TC08G010830	5.87345	8.85184	7.88111		TC08G010830 Cyclin-A1-1
TC01G026140	5.81241	8.78983	7.87575		TC01G026140 Putative Probable leucine-rich repeat receptor-like protein kinase At5g61480
TC05G004180	4.75814	7.73455	7.87026		TC05G004180 Putative Lectin-domain containing receptor kinase A4.2
TC07G000570	7.1614	10.1377	7.86964		TC07G000570 Putative Uncharacterized protein At4g26480
TC09G012220	5.89769	8.87124	7.85468		TC09G012220 Monogalactosyldiacylglycerol synthase 2, chloroplastic
TC10G014660	10.8454	13.7956	7.72824		TC10G014660 Putative Aspartic proteinase nepenthesin-1
TC01G009340	6.60511	9.5444	7.67037		TC01G009340 Putative uncharacterized protein
TC01G033110	8.46968	11.3899	7.5695		TC01G033110 Putative Uncharacterized protein C24B11.05
TC06G018680	10.1124	13.0324	7.56874		TC06G018680 Thiazole biosynthetic enzyme, chloroplastic
TC03G028600	8.16706	11.0859	7.56259		TC03G028600 Putative High mobility group-T protein
TC03G028140	5.47084	8.38784	7.55271		TC03G028140 Putative uncharacterized protein
TC04G004530	5.93055	8.84741	7.55201		TC04G004530 Ribonucleoside-diphosphate reductase small chain
TC01G031260	8.02051	10.9357	7.54345		TC01G031260 Histone H1
TC10G015610	10.8937	13.8003	7.49859		TC10G015610 Putative Predicted protein
TC03G025020	5.50929	8.40452	7.43964		TC03G025020 Probable pectinesterase 68
TC09G013820	6.31872	9.20445	7.39076		TC09G013820 Putative G-box binding factor bZIP transcription factor (Fragment)
TC05G025620	4.75112	7.63644	7.38868		TC05G025620 GDSL esterase/lipase At5g18430
TC00G069960	6.03537	8.91722	7.37093		TC00G069960 DNA (cytosine-5)-methyltransferase CMT3
TC06G007830	5.23079	8.10647	7.3395		TC06G007830 Putative Ankyrin repeat-containing protein At3g12360
TC09G028770	12.2482	15.1208	7.32383		TC09G028770 Uncharacterized protein At5g22580
TC06G006890	6.17752	9.04193	7.2824		TC06G006890 Gb|AAF35421.1
TC06G012900	7.46206	10.3213	7.2563		TC06G012900 Putative Uncharacterized protein ycf23
TC04G026260	5.32095	8.17946	7.25262		TC04G026260 Cysteine-rich repeat secretory protein 3
TC09G026450	13.0324	15.8894	7.24517		TC09G026450 Predicted protein
TC04G015990	10.3706	13.225	7.23249		TC04G015990 Putative Acid phosphatase 1
TC05G017660	6.63988	9.48462	7.18374		TC05G017660 Hypothetical protein
TC00G005010	5.00585	7.84515	7.1567		TC00G005010 Putative Uncharacterized protein At1g18380
TC00G006210	10.5303	13.3691	7.15418		TC00G006210 Putative Hydroxysteroid 11-beta-dehydrogenase 1-like protein
TC00G045770	8.37708	11.2151	7.15063		TC00G045770 Hypothetical protein
TC01G000950	9.15068	11.9747	7.08136		TC01G000950 At4g35750
TC08G012320	8.95208	11.7702	7.05247		TC08G012320 Basic blue protein
TC01G019500	8.99579	11.8084	7.02574		TC01G019500 Hypothetical protein
TC07G006290	6.65077	9.45678	6.9935		TC07G006290 Putative Predicted protein
TC04G017650	6.17251	8.96697	6.9377		TC04G017650 Putative Receptor-like protein kinase FERONIA
TC05G030620	5.30744	8.10103	6.93354		TC05G030620 Phospholipase D p1
TC01G001100	5.53487	8.32581	6.92077		TC01G001100 Aconitate hydratase 1
TC08G012700	9.93884	12.7253	6.89913		TC08G012700 Peroxidase 43
TC01G040100	6.86536	9.6488	6.88493		TC01G040100 Lactoylglutathione lyase, putative
TC04G000640	7.4386	10.2107	6.83089		TC04G000640 Hypothetical protein
TC02G033960	6.59336	9.35996	6.80503		TC02G033960 Putative Serine carboxypeptidase-like 46
TC02G033240	8.63074	11.3903	6.77175		TC02G033240 Putative Ribonuclease T2
TC09G023980	8.64453	11.4003	6.75425		TC09G023980 Gibberellin induced protein (Fragment)
TC09G034450	7.20334	9.95826	6.75013		TC09G034450 Ferritin-3, chloroplastic
TC07G010850	5.93466	8.68342	6.72139		TC07G010850 Hypothetical protein
TC07G014230	7.9826	10.7273	6.70263		TC07G014230 ATP binding protein, putative
TC01G000810	6.02227	8.76642	6.69995		TC01G000810 Putative uncharacterized protein
TC01G015580	6.13767	8.8802	6.69243		TC01G015580 Putative receptor protein kinase ZmPK1
TC09G034200	7.0601	9.79719	6.66726		TC09G034200 RING-H2 finger protein ATL3F, putative
TC01G001290	8.61958	11.3565	6.6664		TC01G001290 Predicted protein
TC09G032140	11.5055	14.2405	6.65752		TC09G032140 Histone H2A
TC02G026390	7.36043	10.0943	6.65218		TC02G026390 Mitotic spindle checkpoint protein MAD2
TC08G002780	11.8094	14.5417	6.64506		TC08G002780 Thioredoxin H-type
TC09G024810	8.43806	11.1685	6.63656		TC09G024810 G2/mitotic-specific cyclin S13-6
TC08G005440	6.34075	9.06998	6.63103		TC08G005440 Putative Protein TRANSPARENT TESTA 12
TC06G004830	8.57068	11.2994	6.62889		TC06G004830 Hypothetical protein
TC01G010660	6.47303	9.20176	6.62868		TC01G010660 Citrate-binding protein
TC00G024460	8.55395	11.2817	6.62408		TC00G024460 Predicted protein
TC00G054770	7.57765	10.305	6.62239		TC00G054770 Acetolactate synthase small subunit
TC10G003160	7.11019	9.83615	6.61596		TC10G003160 DNA topoisomerase 2
TC02G009240	10.1544	12.8695	6.56664		TC02G009240 Anthocyanin 3-O-beta-glucosyltransferase
TC08G014220	6.30112	9.01471	6.55955		TC08G014220 Putative Probable leucine-rich repeat receptor-like protein kinase At2g33170
TC10G010660	8.51431	11.2248	6.54563		TC10G010660 Putative Probable LRR receptor-like serine/threonine-protein kinase At2g02780
TC05G025080	8.16928	10.8783	6.5387		TC05G025080 Syntaxin-related protein KNOLLE
TC03G022540	7.00635	9.70301	6.48299		TC03G022540 50S ribosomal protein L11, chloroplastic
TC03G003550	10.8641	13.5591	6.47582		TC03G003550 Phosphoethanolamine N-methyltransferase 1
TC03G030460	6.33772	9.02961	6.46163		TC03G030460 Isoflavone reductase homolog
TC01G027550	8.3425	11.0343	6.46106		TC01G027550 Putative uncharacterized protein
TC09G009570	6.30752	8.99896	6.45955		TC09G009570 Putative Probable protein ABIL5
TC04G002490	4.69181	7.38174	6.45283		TC04G002490 Putative Transcription factor bHLH61
TC07G001370	5.75325	8.44271	6.45076		TC07G001370 Putative Outward-rectifying potassium channel KCO1
TC10G002280	7.83577	10.5216	6.43455		TC10G002280 Inositol transporter 4
TC05G024290	6.13543	8.81952	6.42677		TC05G024290 Putative Copine-1
TC09G013830	7.78123	10.4444	6.33423		TC09G013830 Putative uncharacterized protein
TC08G000350	10.1456	12.8028	6.3081		TC08G000350 DNA binding protein, putative
TC05G018760	8.44833	11.105	6.30578		TC05G018760 Putative uncharacterized protein
TC01G029250	9.65271	12.3055	6.28878		TC01G029250 Histone H2AX
TC00G057490	12.5138	15.1633	6.27465		TC00G057490 Annexin-like protein RJ4
TC02G024180	7.99739	10.6461	6.27119		TC02G024180 Putative uncharacterized protein
TC01G014560	9.20028	11.848	6.2666		TC01G014560 Predicted protein
TC06G002330	8.39916	11.0465	6.26526		TC06G002330 Patellin-4
TC09G011940	11.2709	13.9163	6.2566		TC09G011940 Predicted protein
TC09G030460	9.92568	12.5676	6.24174		TC09G030460 Putative uncharacterized protein
TC00G009600	9.38053	12.0214	6.23716		TC00G009600 Tryptophan synthase beta chain 2
TC05G028120	7.98948	10.623	6.20538		TC05G028120 Late embryogenesis abundant protein D-34
TC05G031040	12.9339	15.5635	6.18834		TC05G031040 Putative Universal stress protein A-like protein
TC04G017440	10.8631	13.4852	6.15642		TC04G017440 Predicted protein
TC03G022850	7.40671	10.0268	6.14809		TC03G022850 Galactose oxidase, putative
TC00G040370	7.36408	9.98417	6.14788		TC00G040370 Putative Peptide transporter PTR1
TC04G004640	10.9025	13.5218	6.14423		TC04G004640 Predicted protein
TC02G024320	7.03975	9.65324	6.11982		TC02G024320 Predicted protein
TC05G009810	5.48474	8.09788	6.11836		TC05G009810 Putative NAC domain-containing protein 90
TC06G015700	5.51438	8.12446	6.10537		TC06G015700 Putative Transcription factor bHLH36
TC03G024080	11.4407	14.0489	6.0978		TC03G024080 Predicted protein
TC09G001400	10.7781	13.3854	6.09326		TC09G001400 Early nodulin-like protein 1
TC07G000560	5.21016	7.80883	6.05728		TC07G000560 Putative Disease resistance protein RPM1
TC09G012460	5.34442	7.94245	6.05461		TC09G012460 Putative LRR receptor-like serine/threonine-protein kinase GSO1
TC06G016040	6.30732	8.90225	6.04162		TC06G016040 Predicted protein
TC01G040120	5.84097	8.43535	6.03932		TC01G040120 Agamous-like MADS-box protein AGL15
TC09G004410	12.8758	15.4672	6.02712		TC09G004410 Oleosin 18.5 kDa
TC01G039430	5.15053	7.74004	6.01891		TC01G039430 Putative uncharacterized protein
TC07G011840	5.77673	8.36287	6.0049		TC07G011840 Hydrolase, hydrolyzing O-glycosyl compounds, putative
TC09G002630	8.86743	11.4494	5.98778		TC09G002630 Early nodulin-like protein 1
TC02G034320	6.46033	9.04	5.97803		TC02G034320 Predicted protein
TC03G026890	8.83551	11.4142	5.97385		TC03G026890 Predicted protein
TC04G024890	7.66556	10.242	5.96453		TC04G024890 Hypothetical protein
TC09G008800	6.59822	9.17397	5.96179		TC09G008800 Putative uncharacterized protein
TC06G001000	13.0299	15.6053	5.96031		TC06G001000 Non-specific lipid-transfer protein C, cotyledon-specific isoform
TC00G049910	5.8498	8.42002	5.939		TC00G049910 Hypothetical protein
TC10G007160	6.28563	8.85332	5.92862		TC10G007160 Hypothetical protein
TC02G003150	7.49338	10.0581	5.91649		TC02G003150 Peroxidase 43
TC03G016750	7.96591	10.5296	5.91211		TC03G016750 Derlin-1
TC02G006610	7.95249	10.5137	5.90189		TC02G006610 Putative Jasmonate O-methyltransferase
TC09G005060	7.91535	10.4749	5.89511		TC09G005060 Calmodulin binding protein, putative
TC00G071770	4.98361	7.54269	5.89332		TC00G071770 Predicted protein
TC02G013690	7.68685	10.2434	5.88292		TC02G013690 Protein TRANSPARENT TESTA 16
TC02G009830	10.772	13.328	5.88079		TC02G009830 Snakin-1
TC00G023070	5.9039	8.45462	5.85928		TC00G023070 F-box/LRR-repeat protein 17
TC01G013830	7.70535	10.2544	5.85236		TC01G013830 Hypothetical protein
TC03G017340	7.1314	9.67785	5.84195		TC03G017340 Receptor serine/threonine kinase, putative
TC02G015230	7.27566	9.8219	5.84109		TC02G015230 Hypothetical protein
TC02G009230	7.32855	9.86867	5.81637		TC02G009230 Anthocyanin 3-O-beta-glucosyltransferase
TC02G026420	11.4281	13.968	5.81554		TC02G026420 Glyceraldehyde-3-phosphate dehydrogenase, cytosolic
TC08G012910	5.25536	7.79247	5.80424		TC08G012910 Hypothetical protein
TC06G019300	8.49744	11.0326	5.79643		TC06G019300 Putative lactoylglutathione lyase
TC03G028770	7.32776	9.8612	5.78952		TC03G028770 Hypothetical protein
TC01G039490	6.996	9.5218	5.75891		TC01G039490 Receptor serine/threonine kinase, putative
TC09G027180	6.29503	8.81992	5.7553		TC09G027180 Putative axial regulator YABBY 2
TC08G005780	11.5951	14.1173	5.74481		TC08G005780 Predicted protein
TC01G021840	6.20837	8.72773	5.73331		TC01G021840 Putative ER lumen protein retaining receptor
TC02G003110	12.2239	14.7405	5.7226		TC02G003110 Basic blue protein
TC00G050730	5.12584	7.63936	5.71013		TC00G050730 MLO-like protein 13
TC09G021750	11.0881	13.6011	5.70823		TC09G021750 Trans-cinnamate 4-monooxygenase
TC04G026100	6.81966	9.3317	5.70427		TC04G026100 Putative Predicted protein
TC01G034240	10.8927	13.4036	5.69969		TC01G034240 TT2 like MYB transcriptoin factor
TC07G005240	5.55728	8.0647	5.686		TC07G005240 Putative Dihydroflavonol-4-reductase
TC00G046750	12.5256	15.0328	5.68521		TC00G046750 Ribulose bisphosphate carboxylase small chain, chloroplastic
TC06G020790	9.74196	12.2476	5.67895		TC06G020790 Hypothetical protein
TC04G014690	6.96478	9.46737	5.667		TC04G014690 Predicted protein (Fragment)
TC06G016270	10.5908	13.0928	5.66483		TC06G016270 Polyphenol oxidase, chloroplastic
TC08G002380	11.5022	14.0019	5.65555		TC08G002380 Bifunctional dihydroflavonol 4-reductase/flavanone 4-reductase
TC00G018550	4.17382	6.67324	5.65455		TC00G018550 Putative uncharacterized protein
TC03G005540	11.2177	13.7145	5.64403		TC03G005540 Thaumatin-like protein
TC04G025840	6.26073	8.75442	5.6322		TC04G025840 Putative uncharacterized protein
TC02G033910	7.27741	9.76142	5.59451		TC02G033910 Probable LRR receptor-like serine/threonine-protein kinase At1g14390
TC04G028280	8.14417	10.6277	5.59252		TC04G028280 Putative uncharacterized protein
TC04G027340	13.0067	15.4887	5.58684		TC04G027340 Acyl carrier protein 1, chloroplastic
TC09G011210	10.1838	12.6638	5.57892		TC09G011210 Histone H3.2
TC02G016320	7.31356	9.78971	5.56412		TC02G016320 Putative O-acyltransferase WSD1
TC00G049870	5.42142	7.89723	5.56279		TC00G049870 Hypothetical protein
TC06G020630	9.7145	12.1878	5.55321		TC06G020630 Putative Stress-associated endoplasmic reticulum protein 2
TC06G008740	6.72905	9.20039	5.54556		TC06G008740 Predicted protein
TC09G028780	5.86498	8.33521	5.54129		TC09G028780 Predicted protein
TC01G017710	12.003	14.4699	5.52846		TC01G017710 1-aminocyclopropane-1-carboxylate oxidase 1
TC00G018440	6.17492	8.63564	5.50492		TC00G018440 Putative Protein TRANSPARENT TESTA 12
TC07G001540	9.05043	11.5106	5.50277		TC07G001540 Cytochrome P450 71D8
TC02G000370	4.63072	7.08956	5.49772		TC02G000370 Zinc transporter 1
TC04G019510	10.7215	13.1796	5.49513		TC04G019510 Putative Stamen-specific protein FIL1
TC02G034350	6.14115	8.59802	5.49026		TC02G034350 Hypothetical protein
TC02G015740	8.55092	11.0076	5.48972		TC02G015740 Expansin-B3
TC07G016010	7.10096	9.55112	5.46477		TC07G016010 Hypothetical protein
TC09G001110	6.11998	8.56999	5.46421		TC09G001110 Putative Peptidase A1
TC01G036200	5.45781	7.90515	5.45408		TC01G036200 Putative ripening-related protein 2
TC06G018670	5.99897	8.445	5.44913		TC06G018670 Probable xyloglucan endotransglucosylase/hydrolase protein 8
TC02G010800	8.71498	11.1562	5.43119		TC02G010800 Hypothetical protein
TC02G003710	9.29453	11.7355	5.43017		TC02G003710 LysM domain-containing GPI-anchored protein 2
TC09G028750	6.43419	8.87274	5.42098		TC09G028750 Putative Dehydration-responsive element-binding protein 1B
TC08G012550	10.2264	12.6629	5.41337		TC08G012550 Acyl-[acyl-carrier-protein] desaturase, chloroplastic
TC01G004460	10.5691	13.0002	5.39289		TC01G004460 Putative Reticulon-like protein B13
TC01G003550	10.1137	12.5435	5.38829		TC01G003550 Hypothetical protein
TC09G002380	6.37903	8.80807	5.38535		TC09G002380 Hypothetical protein
TC06G004370	9.43301	11.8608	5.3808		TC06G004370 Putative Aspartic proteinase nepenthesin-1
TC01G004070	11.6054	14.0289	5.36466		TC01G004070 Putative Predicted protein
TC00G050250	7.65367	10.0771	5.36457		TC00G050250 Hypothetical protein
TC01G028180	5.75215	8.17528	5.36336		TC01G028180 Type I inositol-1,4,5-trisphosphate 5-phosphatase CVP2
TC04G022590	5.38749	7.80855	5.35565		TC04G022590 Putative uncharacterized protein
TC06G014920	5.26826	7.68918	5.35514		TC06G014920 Putative Glutamate receptor 2.7
TC07G000010	8.40246	10.8151	5.32465		TC07G000010 Predicted protein
TC08G001980	11.2943	13.7069	5.32443		TC08G001980 Glucan endo-1,3-beta-glucosidase 7
TC09G012890	8.15599	10.5675	5.32031		TC09G012890 Putative Uncharacterized protein At4g06744
TC09G019370	8.7276	11.139	5.31973		TC09G019370 Putative Uncharacterized protein At4g06744
TC08G007390	7.42416	9.835	5.31783		TC08G007390 Pollen-specific protein SF3
TC02G011570	7.93363	10.3431	5.31273		TC02G011570 Purine permease 3
TC08G004580	6.99078	9.39729	5.30192		TC08G004580 Lysine histidine transporter-like 8
TC01G001730	7.92007	10.3125	5.25044		TC01G001730 Putative uncharacterized protein
TC03G017900	7.43507	9.8275	5.2504		TC03G017900 Reticulon-like protein B2
TC07G001140	6.74832	9.12984	5.21085		TC07G001140 Hypothetical protein
TC00G025380	10.923	13.3041	5.20942		TC00G025380 Putative GDSL esterase/lipase At1g29670
TC07G004790	13.0891	15.4694	5.20618		TC07G004790 Thiazole biosynthetic enzyme, chloroplastic
TC03G025290	9.91931	12.293	5.1826		TC03G025290 Putative uncharacterized protein
TC03G023930	8.2441	10.6166	5.17856		TC03G023930 Novel plant SNARE 11
TC02G002550	6.65507	9.02593	5.17249		TC02G002550 Putative Predicted protein
TC01G010190	5.27752	7.64494	5.16018		TC01G010190 Putative uncharacterized protein
TC00G045610	5.55057	7.91513	5.14998		TC00G045610 Cationic peroxidase 1
TC01G038760	5.82315	8.18735	5.14867		TC01G038760 Putative Probable LRR receptor-like serine/threonine-protein kinase At4g08850
TC09G016580	10.0093	12.372	5.14314		TC09G016580 STS14 protein, putative
TC08G006250	5.26058	7.6181	5.12487		TC08G006250 Putative Rhamnogalacturonate lyase
TC09G034880	9.24669	11.6033	5.12179		TC09G034880 Predicted protein
TC02G016520	5.63955	7.99317	5.11105		TC02G016520 Hypothetical protein
TC06G020800	4.72351	7.0758	5.10633		TC06G020800 Hypothetical protein
TC00G054320	8.40632	10.7584	5.10568		TC00G054320 Predicted protein
TC06G017910	5.04015	7.39114	5.10174		TC06G017910 Hypothetical protein
TC00G041010	8.01494	10.3632	5.09205		TC00G041010 Serine carboxypeptidase-like 45
TC00G022670	8.63507	10.9808	5.08332		TC00G022670 Putative Alcohol dehydrogenase-like 5
TC09G023130	11.4849	13.8303	5.08198		TC09G023130 Histone H3.2
TC05G008200	7.95381	10.2989	5.08085		TC05G008200 Glucomannan 4-beta-mannosyltransferase 9
TC05G026160	6.68499	9.02959	5.07919		TC05G026160 Putative Predicted protein
TC08G006470	7.67163	10.0137	5.0703		TC08G006470 Predicted protein
TC03G002040	6.22983	8.56921	5.06086		TC03G002040 Galactinol--sucrose galactosyltransferase
TC05G009200	8.91731	11.2567	5.0607		TC05G009200 Putative uncharacterized protein
TC03G030310	5.01301	7.34691	5.04166		TC03G030310 Cystatin-like protein
TC06G015680	12.0926	14.4257	5.03894		TC06G015680 Hypothetical protein
TC06G014620	7.56137	9.8918	5.02953		TC06G014620 Putative uncharacterized protein
TC01G014480	12.9479	15.2768	5.02418		TC01G014480 PDF
TC08G008280	11.995	14.3206	5.01301		TC08G008280 Pyrophosphate--fructose 6-phosphate 1-phosphotransferase subunit alpha
TC00G034180	6.99637	9.31961	5.00457		TC00G034180 Predicted protein
TC02G007060	7.96935	10.2923	5.00371		TC02G007060 Probable serine/threonine-protein kinase At1g01540
TC01G009380	9.04637	11.3678	4.99827		TC01G009380 Inositol-3-phosphate synthase
TC08G007650	11.4759	13.7959	4.99311		TC08G007650 Hypothetical protein
TC09G012650	7.11892	9.43669	4.98562		TC09G012650 Putative uncharacterized protein
TC05G031700	5.48626	7.80375	4.98465		TC05G031700 Serine/threonine-protein kinase Haspin, putative
TC09G011960	7.48822	9.80402	4.97879		TC09G011960 Putative Predicted protein
TC04G013170	7.99736	10.3111	4.97161		TC04G013170 Beta-glucosidase 44
TC02G031070	7.7632	10.0756	4.96718		TC02G031070 Putative Phytosulfokines 2
TC04G018460	6.46567	8.77797	4.96674		TC04G018460 Probably inactive leucine-rich repeat receptor-like protein kinase At3g28040
TC06G014210	9.10754	11.4191	4.96427		TC06G014210 Putative TGACG-sequence-specific DNA-binding protein TGA-2.1
TC09G034600	10.7956	13.1049	4.95626		TC09G034600 Putative Malonyl-CoA-acyl carrier protein transacylase, mitochondrial
TC06G020070	6.81104	9.11902	4.95191		TC06G020070 EH domain-containing protein 1
TC07G001130	4.55591	6.86343	4.95034		TC07G001130 Mavicyanin, putative
TC03G022730	6.80138	9.10612	4.94079		TC03G022730 Putative Uncharacterized protein At5g39865
TC05G023190	8.44491	10.7491	4.93894		TC05G023190 Putative Protein TRANSPARENT TESTA 12
TC00G040650	9.35136	11.6555	4.93879		TC00G040650 Serine/threonine-protein kinase PBS1, putative
TC01G039780	7.11734	9.42092	4.93682		TC01G039780 Rac-like GTP-binding protein 7
TC03G007410	7.82817	10.1257	4.91614		TC03G007410 Zinc finger protein, putative
TC09G027530	9.18896	11.4859	4.91406		TC09G027530 Predicted protein
TC02G009430	7.24232	9.53838	4.91115		TC02G009430 Receptor protein kinase-like protein At4g34220
TC00G010150	5.92455	8.21736	4.90008		TC00G010150 Hypothetical protein
TC03G027900	7.77961	10.0639	4.87122		TC03G027900 Probable polygalacturonase
TC07G002090	7.84488	10.1264	4.86193		TC07G002090 Chromosome-associated kinesin KIF4A, putative
TC09G006430	4.70673	6.98691	4.85738		TC09G006430 Probable flavin-containing monooxygenase 1
TC00G018810	4.99402	7.27396	4.85656		TC00G018810 Putative Insulin-degrading enzyme
TC06G017150	6.76	9.03772	4.84912		TC06G017150 Putative cyclin-D6-1
TC08G004590	5.67881	7.95609	4.84761		TC08G004590 Putative uncharacterized protein
TC05G025670	7.30679	9.58359	4.84601		TC05G025670 Putative uncharacterized protein
TC08G000470	6.67928	8.95527	4.84331		TC08G000470 Putative Non-specific lipid-transfer protein-like
TC04G018020	5.13451	7.41046	4.84316		TC04G018020 Zinc finger protein, putative
TC05G006830	6.51627	8.79184	4.84188		TC05G006830 Putative Auxin-induced protein 6B
TC02G003680	8.9945	11.2696	4.84043		TC02G003680 Putative Probable flavin-containing monooxygenase 1
TC00G030380	5.46524	7.73681	4.82849		TC00G030380 B3 domain-containing protein At3g19184
TC03G023520	6.83884	9.10819	4.82107		TC03G023520 Putative Peptide transporter PTR1
TC05G026660	7.67986	9.9454	4.80835		TC05G026660 Predicted protein
TC10G012790	9.38595	11.6511	4.807		TC10G012790 Ethylene-responsive transcription factor WRI1
TC02G012090	7.27405	9.53863	4.80514		TC02G012090 High affinity sulfate transporter 2
TC00G010700	11.084	13.3463	4.79748		TC00G010700 Anthocyanin 3-O-beta-glucosyltransferase
TC03G000940	7.56131	9.82099	4.78885		TC03G000940 Putative uncharacterized protein
TC01G025690	5.8294	8.08287	4.76827		TC01G025690 Putative uncharacterized protein
TC09G029660	9.69998	11.9514	4.76168		TC09G029660 Putative uncharacterized protein
TC06G011120	10.5058	12.7542	4.75153		TC06G011120 Histone H4
TC00G017090	8.19004	10.4384	4.75152		TC00G017090 Ubiquitin carboxyl-terminal hydrolase 13
TC09G032050	10.2588	12.5056	4.74606		TC09G032050 Histone H4
TC10G009710	6.09722	8.34162	4.73842		TC10G009710 Germin-like protein subfamily 3 member 2
TC07G014370	8.37508	10.6173	4.73139		TC07G014370 Putative uncharacterized protein
TC06G007990	6.17281	8.41424	4.72865		TC06G007990 Aquaporin TIP2-1
TC01G006420	9.18972	11.4283	4.71941		TC01G006420 Putative Probable glucan endo-1,3-beta-glucosidase A6
TC04G002230	9.61103	11.849	4.71741		TC04G002230 Glycerol-3-phosphate dehydrogenase [NAD ]
TC00G021340	5.46902	7.7068	4.71673		TC00G021340 Putative MLP-like protein 28
TC01G005890	4.69839	6.9311	4.70017		TC01G005890 Isoflavone 2-hydroxylase
TC09G007680	7.60543	9.83804	4.69983		TC09G007680 Putative 5-nucleotidase surE
TC02G026610	6.51349	8.74356	4.69157		TC02G026610 Putative uncharacterized protein
TC08G012590	13.2545	15.4835	4.68832		TC08G012590 Alcohol dehydrogenase class-P
TC08G004340	7.21808	9.44512	4.68171		TC08G004340 Putative Glutathione S-transferase 6, chloroplastic
TC01G001520	11.4357	13.6614	4.67709		TC01G001520 Putative Senescence-associated protein DIN1
TC07G008110	5.71218	7.93606	4.67148		TC07G008110 Indole-3-acetic acid-amido synthetase GH3.17
TC09G030240	4.61359	6.83336	4.65818		TC09G030240 Predicted protein
TC02G023430	6.5303	8.74962	4.65674		TC02G023430 Putative uncharacterized protein
TC04G024090	13.6273	15.842	4.64167		TC04G024090 Vicilin
TC09G005560	7.34224	9.55631	4.63983		TC09G005560 Transcription factor MYB251
TC04G002700	12.4383	14.6496	4.63107		TC04G002700 Glyceraldehyde-3-phosphate dehydrogenase, cytosolic
TC09G029580	11.8379	14.0461	4.62094		TC09G029580 Histone H2B
TC03G027750	6.03339	8.24113	4.61953		TC03G027750 Predicted protein
TC09G030570	7.17291	9.37987	4.617		TC09G030570 Putative Predicted protein
TC04G002980	7.44894	9.6541	4.61126		TC04G002980 Putative uncharacterized protein
TC02G010880	5.61056	7.81548	4.61049		TC02G010880 Virion binding protein, putative
TC03G023810	6.83245	9.03169	4.5924		TC03G023810 Putative Vacuolar protein sorting-associated protein 53 homolog
TC09G006450	11.2315	13.4305	4.59166		TC09G006450 Putative uncharacterized protein
TC02G028310	7.49772	9.69646	4.59077		TC02G028310 Endoglucanase 8
TC04G030350	8.64464	10.8421	4.58673		TC04G030350 Putative uncharacterized protein
TC08G010950	8.48039	10.6772	4.58475		TC08G010950 Metal transporter Nramp1
TC01G022880	8.69217	10.888	4.58153		TC01G022880 Predicted protein
TC06G000990	13.1391	15.3334	4.5767		TC06G000990 Non-specific lipid-transfer protein D, cotyledon-specific isoform
TC05G003210	9.13912	11.3333	4.57619		TC05G003210 Tubulin beta-1 chain
TC08G000060	8.40096	10.5929	4.56924		TC08G000060 Probable inactive receptor kinase At5g67200
TC08G002670	6.997	9.18784	4.56569		TC08G002670 Glycosyltransferase, putative
TC03G029360	4.48881	6.67841	4.56177		TC03G029360 Putative Protein ABIL3
TC07G007070	10.2398	12.4269	4.55391		TC07G007070 Putative uncharacterized protein
TC04G009150	7.9554	10.1404	4.54712		TC04G009150 Expansin-A5
TC03G016560	12.38	14.564	4.54402		TC03G016560 Oleosin-like protein
TC04G018880	7.6353	9.81814	4.54044		TC04G018880 Predicted protein
TC07G002310	11.3722	13.5537	4.53614		TC07G002310 Putative F-box protein At5g07610
TC03G016250	9.83161	12.0126	4.53455		TC03G016250 Predicted protein
TC04G027130	7.46767	9.64744	4.5308		TC04G027130 Putative Pyrimidine-specific ribonucleoside hydrolase rihA
TC03G018040	6.02596	8.20541	4.52982		TC03G018040 Putative Dynein light chain
TC00G074560	7.67981	9.85859	4.5277		TC00G074560 Acyl-CoA thioesterase, putative
TC05G020150	9.65418	11.8324	4.52584		TC05G020150 Putative Universal stress protein A-like protein
TC06G009000	7.09798	9.2715	4.51123		TC06G009000 Predicted protein
TC08G001610	8.82195	10.9893	4.49196		TC08G001610 Probable calcium-binding protein CML41
TC07G009080	7.05193	9.21919	4.4917		TC07G009080 Putative Anthocyanidin 3-O-glucosyltransferase
TC10G001110	6.80466	8.96845	4.48089		TC10G001110 Putative uncharacterized protein
TC05G009170	5.05773	7.22148	4.48078		TC05G009170 Putative Bifunctional monodehydroascorbate reductase and carbonic anhydrase nectarin-3
TC01G011550	12.8371	14.9994	4.47629		TC01G011550 Alcohol dehydrogenase 1
TC01G035030	7.81258	9.97302	4.47052		TC01G035030 Putative uncharacterized protein
TC09G007010	9.03532	11.1913	4.45667		TC09G007010 Predicted protein
TC02G006920	6.72009	8.87545	4.4548		TC02G006920 Predicted protein (Fragment)
TC08G003440	9.31353	11.4684	4.45316		TC08G003440 Endoglucanase 2
TC00G021690	6.89842	9.05215	4.44977		TC00G021690 Putative uncharacterized protein
TC08G002770	6.93767	9.09032	4.44644		TC08G002770 Beta-galactosidase 5
TC06G021260	6.3924	8.54376	4.44247		TC06G021260 Putative uncharacterized protein
TC02G033250	6.87222	9.02123	4.43524		TC02G033250 Ribonuclease 1
TC03G026240	4.91741	7.06595	4.43379		TC03G026240 Predicted protein
TC04G010170	11.2777	13.4249	4.42962		TC04G010170 Alpha-1,4 glucan phosphorylase L isozyme, chloroplastic/amyloplastic
TC00G062330	6.12565	8.2725	4.42861		TC00G062330 Homeobox-leucine zipper protein ATHB-20
TC01G029020	8.85415	10.9976	4.41815		TC01G029020 Auxin-binding protein T85
TC07G001750	6.65888	8.80213	4.41757		TC07G001750 ABC transporter C family member 3
TC06G008530	6.24733	8.39043	4.4171		TC06G008530 Predicted protein
TC08G007660	5.9019	8.04487	4.4167		TC08G007660 Putative Ribosomal protein S14
TC04G020020	6.34495	8.48522	4.40845		TC04G020020 Predicted protein
TC08G012330	7.45652	9.59679	4.40844		TC08G012330 Putative carboxyvinyl-carboxyphosphonate phosphorylmutase
TC03G009850	9.0285	11.1676	4.40494		TC03G009850 Putative uncharacterized protein
TC09G005700	8.91134	11.0471	4.39472		TC09G005700 LRR receptor-like serine/threonine-protein kinase ERECTA
TC06G007230	7.73752	9.87317	4.39436		TC06G007230 Profilin-3
TC08G009030	8.14757	10.2829	4.39332		TC08G009030 TRM112-like protein At1g78190
TC02G020080	4.76586	6.8992	4.38731		TC02G020080 Putative caffeoyl-CoA O-methyltransferase At1g67980
TC09G030160	5.55247	7.68546	4.38624		TC09G030160 Predicted protein
TC05G003840	9.29687	11.4262	4.37523		TC05G003840 Delta-1-pyrroline-5-carboxylate synthase
TC04G022110	8.13887	10.2666	4.37029		TC04G022110 Putative uncharacterized protein At2g33205.1
TC07G015740	9.5766	11.7027	4.36537		TC07G015740 Putative Predicted protein
TC05G020240	6.71387	8.83964	4.36435		TC05G020240 Calmodulin binding protein, putative
TC02G006700	5.40056	7.52597	4.36328		TC02G006700 Predicted protein
TC09G011670	7.27675	9.40102	4.35981		TC09G011670 Putative uncharacterized protein
TC03G023730	8.62761	10.7501	4.35443		TC03G023730 Putative Phosphorylated carbohydrates phosphatase TM_1254
TC03G002090	6.17741	8.2995	4.35323		TC03G002090 Putative Retinol dehydrogenase 14
TC01G008310	6.87182	8.99358	4.35225		TC01G008310 Argonaute-like protein At2g27880
TC05G026340	11.6409	13.7626	4.35214		TC05G026340 Predicted protein
TC00G092010	9.44113	11.5624	4.35082		TC00G092010 Transcription factor bHLH71
TC09G023090	6.25032	8.37101	4.349		TC09G023090 Predicted protein
TC08G003390	10.1302	12.2507	4.34817		TC08G003390 Filament-like plant protein 4
TC05G028660	6.48383	8.60341	4.34566		TC05G028660 Putative Disease resistance protein At4g27190
TC05G030460	5.6528	7.77182	4.34398		TC05G030460 Putative Epoxide hydrolase 2
TC05G023660	8.02899	10.1479	4.34379		TC05G023660 Predicted protein
TC02G018320	6.8213	8.93841	4.33823		TC02G018320 Predicted protein
TC09G006820	8.63717	10.7521	4.33165		TC09G006820 Hypothetical protein
TC10G016290	13.431	15.5432	4.32362		TC10G016290 Putative Chalcone--flavonone isomerase
TC04G019970	9.56041	11.6703	4.31656		TC04G019970 Ras-related protein ARA-1
TC02G010190	5.49981	7.60897	4.31438		TC02G010190 Probable beta-D-xylosidase 5
TC03G028790	5.24582	7.35259	4.30727		TC03G028790 Predicted protein (Fragment)
TC09G001860	8.52731	10.6339	4.30666		TC09G001860 Predicted protein
TC02G007860	6.25326	8.35901	4.30421		TC02G007860 Putative uncharacterized protein
TC08G000040	9.91361	12.0192	4.30383		TC08G000040 Putative Uncharacterized protein At4g06744
TC02G017900	6.37745	8.48307	4.30382		TC02G017900 Somatic embryogenesis receptor kinase 1
TC09G008710	6.73228	8.83782	4.30358		TC09G008710 Mitogen-activated protein kinase kinase 6
TC07G012320	6.20915	8.31462	4.30336		TC07G012320 Hypothetical protein
TC03G020500	4.86043	6.96489	4.30037		TC03G020500 Putative peroxisomal-coenzyme A synthetase
TC09G027580	7.35894	9.459	4.28727		TC09G027580 Predicted protein
TC00G087930	6.89434	8.99436	4.28715		TC00G087930 Protease Do-like 8, chloroplastic
TC06G019150	13.3567	15.4558	4.28433		TC06G019150 Peroxidase 42
TC08G009340	7.49819	9.59718	4.28411		TC08G009340 Probable beta-D-xylosidase 7
TC01G016620	4.88023	6.97908	4.28367		TC01G016620 4-hydroxyphenylpyruvate dioxygenase
TC01G034600	7.25299	9.35109	4.28146		TC01G034600 Predicted protein
TC01G037320	6.35832	8.45528	4.27806		TC01G037320 Serine/threonine-protein kinase Aurora-3
TC03G018540	9.70193	11.7986	4.27708		TC03G018540 Putative Leucine-rich repeat receptor protein kinase EXS
TC09G003260	8.43877	10.5353	4.2769		TC09G003260 DNA replication licensing factor mcm5-A
TC09G012250	11.8711	13.9674	4.27608		TC09G012250 Pyrophosphate-energized vacuolar membrane proton pump
TC00G088700	5.95954	8.05496	4.27352		TC00G088700 Chromosome condensation protein-like
TC04G010220	5.06911	7.16359	4.27072		TC04G010220 Putative uncharacterized protein
TC01G012220	9.86249	11.9547	4.264		TC01G012220 Gibberellin 20 oxidase 1-B
TC04G004030	8.80318	10.8944	4.26106		TC04G004030 Putative Major pollen allergen Pla l 1
TC00G008760	8.59506	10.6856	4.25894		TC00G008760 Putative LRR receptor-like serine/threonine-protein kinase GSO1
TC05G027680	6.2692	8.35855	4.25557		TC05G027680 Putative Vinorine synthase
TC05G020820	8.26203	10.3502	4.25195		TC05G020820 Putative uncharacterized protein
TC04G015410	5.57157	7.65918	4.25044		TC04G015410 Putative Metalloendoproteinase 1
TC01G002230	8.7595	10.8455	4.24565		TC01G002230 Putative Leucine-rich repeat receptor-like protein kinase PEPR2
TC02G016300	5.61605	7.70094	4.24242		TC02G016300 Predicted protein
TC04G025820	5.8333	7.91592	4.23576		TC04G025820 Putative uncharacterized protein
TC10G005810	5.5077	7.59009	4.23509		TC10G005810 Putative ATPase ASNA1 homolog
TC00G058460	6.21633	8.29769	4.23206		TC00G058460 Putative uncharacterized protein
TC05G017210	6.00653	8.08753	4.23099		TC05G017210 Kinesin heavy chain, putative
TC01G019730	5.66642	7.74697	4.22968		TC01G019730 Putative uncharacterized protein
TC04G029480	5.63108	7.71085	4.22738		TC04G029480 Putative uncharacterized protein
TC01G031910	6.99357	9.07304	4.22652		TC01G031910 Probable ATP-citrate synthase
TC05G027210	5.3683	7.44551	4.2199		TC05G027210 Pathogenesis-related protein PR-4B
TC06G001950	8.02829	10.1047	4.21749		TC06G001950 Palmitoyl-monogalactosyldiacylglycerol delta-7 desaturase, chloroplastic
TC05G000030	11.0546	13.1306	4.21622		TC05G000030 Putative Uncharacterized protein C1683.06c
TC01G000600	7.19326	9.26666	4.20877		TC01G000600 G2/mitotic-specific cyclin-1
TC10G012920	4.89002	6.96158	4.20342		TC10G012920 Hypothetical protein
TC02G001340	7.92384	9.99416	4.1998		TC02G001340 12-oxophytodienoate reductase 1
TC01G038750	8.04861	10.1181	4.19743		TC01G038750 Putative Probable LRR receptor-like serine/threonine-protein kinase At4g08850
TC03G029310	5.26735	7.33683	4.19734		TC03G029310 Cellulose synthase-like protein G3
TC00G020450	11.2023	13.2717	4.19702		TC00G020450 Putative Metallothiol transferase fosB
TC05G020160	8.10044	10.168	4.19173		TC05G020160 Putative Universal stress protein A-like protein
TC02G001130	8.35113	10.4185	4.19109		TC02G001130 Putative Xyloglucan galactosyltransferase KATAMARI1 homolog
TC04G020230	5.49885	7.56576	4.18989		TC04G020230 Predicted protein
TC05G008270	7.79229	9.85862	4.18821		TC05G008270 Delta(14)-sterol reductase
TC07G001310	9.07169	11.1374	4.18651		TC07G001310 Putative uncharacterized protein
TC04G020030	13.2832	15.346	4.17798		TC04G020030 Putative Cysteine proteinase inhibitor 2
TC05G013900	9.51816	11.5798	4.17449		TC05G013900 G2/mitotic-specific cyclin S13-6
TC01G004710	6.09073	8.15041	4.16893		TC01G004710 Putative uncharacterized protein
TC00G056170	5.02508	7.08296	4.16376		TC00G056170 Hypothetical protein
TC06G018090	8.82642	10.8837	4.16194		TC06G018090 Kinesin-1
TC03G020060	6.93328	8.98997	4.16028		TC03G020060 Putative uncharacterized protein
TC06G000470	7.30086	9.35599	4.15581		TC06G000470 Probable LRR receptor-like serine/threonine-protein kinase At4g20940
TC08G007340	5.79441	7.84912	4.15462		TC08G007340 Hypothetical protein
TC01G000530	9.44006	11.4944	4.15349		TC01G000530 Predicted protein
TC09G001410	4.90076	6.95442	4.15157		TC09G001410 Putative uncharacterized protein
TC05G024640	11.6474	13.6996	4.14743		TC05G024640 Hypothetical protein
TC08G004170	8.17349	10.2248	4.14484		TC08G004170 Calcium-dependent protein kinase 29
TC04G028150	7.99392	10.04	4.1298		TC04G028150 Clasp, putative
TC05G005380	5.7312	7.77725	4.12973		TC05G005380 Predicted protein
TC04G001870	6.03308	8.0778	4.12595		TC04G001870 Putative uncharacterized protein
TC05G012970	5.29761	7.33717	4.11121		TC05G012970 Putative Predicted protein
TC02G012500	10.6221	12.6593	4.10444		TC02G012500 Predicted protein
TC06G000720	8.60242	10.6393	4.10352		TC06G000720 Hypothetical protein
TC00G029650	6.19087	8.22759	4.10312		TC00G029650 Putative Predicted protein
TC06G016480	6.31609	8.35167	4.0999		TC06G016480 Predicted protein
TC05G030610	4.8133	6.84591	4.09142		TC05G030610 Predicted protein
TC02G017370	11.2768	13.3081	4.08746		TC02G017370 ATP synthase subunit beta, mitochondrial
TC04G015480	5.58989	7.62026	4.0851		TC04G015480 Predicted protein
TC10G014370	7.97268	9.99676	4.06731		TC10G014370 Nudix hydrolase 16, mitochondrial
TC10G011460	6.46453	8.48857	4.06719		TC10G011460 Cytochrome P450 77A3
TC00G004860	6.61626	8.6372	4.05851		TC00G004860 Hypothetical protein
TC09G004930	10.1612	12.1804	4.05351		TC09G004930 Putative Fatty acid desaturase 3
TC04G019120	7.92881	9.94503	4.04521		TC04G019120 Probable serine/threonine-protein kinase GCN2
TC09G006200	6.1822	8.19775	4.04335		TC09G006200 DNA repair protein RAD51 homolog
TC06G021120	9.96946	11.9843	4.04122		TC06G021120 6-phosphofructokinase 2
TC05G031780	5.3292	7.34103	4.03294		TC05G031780 Mads box protein, putative
TC06G013770	5.75612	7.76778	4.03247		TC06G013770 Carboxy-terminal domain RNA polymerase II polypeptide A small phosphatase, putative
TC06G011460	8.42694	10.4382	4.03143		TC06G011460 Putative uncharacterized protein
TC03G013370	5.09518	7.1056	4.029		TC03G013370 Predicted protein
TC08G014930	4.73349	6.74219	4.02419		TC08G014930 Licodione synthase
TC04G009560	8.19066	10.1993	4.02404		TC04G009560 Putative Transmembrane emp24 domain-containing protein 10
TC09G014010	6.7741	8.78039	4.01748		TC09G014010 Putative uncharacterized protein
TC10G015260	9.23676	11.2406	4.01061		TC10G015260 Acidic endochitinase
TC02G014600	9.29197	11.295	4.00831		TC02G014600 Predicted protein
TC07G009280	6.0919	8.09483	4.00814		TC07G009280 Putative uncharacterized protein
TC00G047120	7.53785	9.54006	4.00612		TC00G047120 Probable xyloglucan endotransglucosylase/hydrolase protein B
TC05G028820	5.14028	7.14007	3.99942		TC05G028820 Predicted protein (Fragment)
TC06G000520	7.70848	9.70643	3.99432		TC06G000520 Vacuolar protein sorting-associated protein 2 homolog 2
TC05G009340	5.09977	7.09613	3.98992		TC05G009340 SAUR family protein
TC04G025990	7.14851	9.1421	3.98225		TC04G025990 Cyclopropane fatty acid synthase
TC07G006550	11.2133	13.2046	3.97601		TC07G006550 Putative uncharacterized protein
TC09G001790	5.58214	7.5733	3.97557		TC09G001790 Predicted protein
TC01G034000	7.36889	9.35987	3.97505		TC01G034000 Hypothetical protein
TC03G018600	8.24117	10.2316	3.97348		TC03G018600 Enolase
TC07G012100	5.43724	7.42619	3.96948		TC07G012100 Putative uncharacterized protein
TC10G003710	4.94983	6.93725	3.96527		TC10G003710 Predicted protein (Fragment)
TC05G018310	8.22715	10.2134	3.96219		TC05G018310 60S ribosomal protein L6
TC00G010320	5.42638	7.41229	3.96112		TC00G010320 Putative auxin response factor 15
TC10G005630	5.16362	7.14514	3.94911		TC10G005630 Predicted protein
TC00G072760	10.212	12.192	3.94508		TC00G072760 Putative uncharacterized protein
TC01G022820	5.25991	7.23879	3.94186		TC01G022820 Hypothetical protein
TC03G028990	6.9835	8.96235	3.94177		TC03G028990 Putative uncharacterized protein
TC06G011070	7.83235	9.80981	3.93799		TC06G011070 Serine/threonine protein kinase, putative
TC03G020490	8.46401	10.4393	3.93198		TC03G020490 Putative peroxisomal-coenzyme A synthetase
TC03G025300	13.1742	15.1493	3.93151		TC03G025300 14 kDa proline-rich protein DC2.15
TC03G015510	7.35164	9.32509	3.92704		TC03G015510 Predicted protein
TC04G028480	6.14141	8.11354	3.92345		TC04G028480 Putative uncharacterized protein
TC00G073750	6.50727	8.47916	3.92281		TC00G073750 Protein transport protein Sec61 subunit beta
TC02G001550	11.9364	13.9082	3.92267		TC02G001550 Phosphoribosylamine--glycine ligase, chloroplastic
TC00G073240	7.78664	9.75673	3.91793		TC00G073240 Putative Predicted protein
TC01G040650	9.32803	11.2973	3.91568		TC01G040650 Predicted protein
TC10G016480	9.79815	11.7658	3.91131		TC10G016480 Alpha-galactosidase
TC02G005190	7.85401	9.82063	3.9085		TC02G005190 Pathogenesis-related protein 5
TC01G013850	5.15832	7.1245	3.90731		TC01G013850 4-hydroxyphenylacetaldehyde oxime monooxygenase
TC09G030580	7.435	9.39692	3.89579		TC09G030580 Predicted protein
TC02G030020	7.00325	8.96367	3.89176		TC02G030020 Putative uncharacterized protein
TC08G007350	11.2213	13.1802	3.88777		TC08G007350 Putative uncharacterized protein
TC07G002810	8.32247	10.2811	3.88685		TC07G002810 Hypothetical protein
TC09G025880	6.41599	8.37345	3.88377		TC09G025880 Hypothetical protein
TC01G039740	8.24085	10.1967	3.87941		TC01G039740 Putative Peptidyl-prolyl cis-trans isomerase-like 3
TC08G007230	5.99976	7.95536	3.87877		TC08G007230 Serine carboxypeptidase-like 18
TC07G006560	6.41109	8.36646	3.87816		TC07G006560 Putative Stem-specific protein TSJT1
TC05G024300	5.30037	7.2528	3.87024		TC05G024300 Putative Copine-1
TC03G001930	5.83012	7.78234	3.86969		TC03G001930 Hypothetical protein
TC02G029830	5.82227	7.77296	3.86559		TC02G029830 Hypothetical protein
TC00G079390	8.61803	10.5678	3.86307		TC00G079390 Palmitoyl-monogalactosyldiacylglycerol delta-7 desaturase, chloroplastic
TC06G011270	9.37231	11.3215	3.86146		TC06G011270 Putative uncharacterized protein
TC01G002470	5.45597	7.40441	3.85955		TC01G002470 Putative Mitochondrial folate transporter/carrier
TC02G012060	11.5983	13.5458	3.85724		TC02G012060 Non-specific lipid-transfer protein-like protein At5g64080
TC02G000280	10.1984	12.144	3.85178		TC02G000280 Putative Haloacid dehalogenase-like hydrolase domain-containing protein 3
TC01G017530	10.4378	12.3821	3.84858		TC01G017530 Cellulose synthase-like protein H1
TC03G015710	6.33933	8.28297	3.84674		TC03G015710 Predicted protein
TC02G001620	9.32038	11.2639	3.84641		TC02G001620 60S ribosomal protein L3
TC01G022890	7.89313	9.8365	3.84605		TC01G022890 Probable pectate lyase 8
TC04G016920	5.88182	7.8243	3.84364		TC04G016920 Probable NADP-dependent oxidoreductase P1
TC08G004070	10.0504	11.9926	3.84296		TC08G004070 Expansin-A1
TC05G018150	8.07527	10.0161	3.83928		TC05G018150 Putative Probable LRR receptor-like serine/threonine-protein kinase At4g37250
TC00G043710	8.62678	10.5671	3.8379		TC00G043710 Predicted protein (Fragment)
TC10G003630	10.224	12.1629	3.83419		TC10G003630 Histone H4
TC09G021560	9.11444	11.053	3.8333		TC09G021560 Putative Acetyl-coenzyme A synthetase 1
TC03G021620	6.65998	8.59707	3.82933		TC03G021620 Small heat shock protein, chloroplastic
TC04G005300	6.99345	8.93025	3.82857		TC04G005300 Putative uncharacterized protein
TC09G008640	7.27617	9.21142	3.82445		TC09G008640 Predicted protein
TC05G003850	5.15742	7.09258	3.82421		TC05G003850 Putative Aldose reductase
TC00G064970	6.16517	8.10028	3.82408		TC00G064970 Protein kinase 2B, chloroplastic
TC01G017650	11.0987	13.0326	3.82078		TC01G017650 Putative Glucan endo-1,3-beta-glucosidase 3
TC04G010040	7.8704	9.80414	3.82042		TC04G010040 Cyclic nucleotide-gated ion channel 2
TC01G028650	5.12291	7.05627	3.81942		TC01G028650 Hypothetical protein
TC02G032070	5.67018	7.60317	3.81845		TC02G032070 Putative UPF0420 protein C16orf58 homolog
TC07G012240	6.11185	8.04348	3.81485		TC07G012240 Putative uncharacterized protein
TC06G020400	9.10066	11.0305	3.81023		TC06G020400 Tonoplast dicarboxylate transporter
TC01G020190	6.06235	7.99167	3.80876		TC01G020190 Predicted protein
TC01G038390	6.04811	7.97688	3.80731		TC01G038390 Protein transport protein Sec61 subunit beta
TC00G090960	4.87482	6.80252	3.8045		TC00G090960 Putative Predicted protein
TC01G022130	11.2351	13.1622	3.80283		TC01G022130 Oleoyl-acyl carrier protein thioesterase, chloroplastic (Fragment)
TC09G019050	11.0263	12.953	3.80189		TC09G019050 Phospholipase A2 homolog 3
TC04G014830	13.0176	14.9435	3.79974		TC04G014830 LOB domain-containing protein 41
TC05G007820	5.6181	7.5432	3.79763		TC05G007820 Putative Exostosin-like
TC02G025080	6.6426	8.56689	3.79548		TC02G025080 GDSL esterase/lipase At3g26430
TC00G054680	8.65435	10.5775	3.79253		TC00G054680 Bifunctional nitrilase/nitrile hydratase NIT4A
TC03G019360	7.76438	9.68746	3.79231		TC03G019360 Dehydration-responsive element-binding protein 1D
TC01G036900	8.81115	10.734	3.79165		TC01G036900 Predicted protein
TC05G003220	8.69815	10.6201	3.78941		TC05G003220 Putative Agglutinin-2
TC08G005090	8.4413	10.3615	3.78469		TC08G005090 Putative Ser/Thr-rich protein T10 in DGCR region
TC02G027720	6.7476	8.66685	3.78227		TC02G027720 Dynamin-related protein 1C
TC06G015380	11.1248	13.0438	3.78146		TC06G015380 Hypothetical protein
TC00G081880	6.90366	8.82228	3.78061		TC00G081880 Putative Tyrosine-sulfated glycopeptide receptor 1
TC03G026420	13.1104	15.0288	3.7802		TC03G026420 Leucoanthocyanidin dioxygenase
TC03G013540	7.35148	9.26953	3.77911		TC03G013540 Probable serine/threonine-protein kinase WNK2
TC01G021240	5.86018	7.77432	3.76891		TC01G021240 Predicted protein
TC07G003200	4.72604	6.63875	3.76518		TC07G003200 Hypothetical protein
TC05G007760	11.1212	13.0335	3.76413		TC05G007760 GDSL esterase/lipase At5g03810
TC04G001690	9.15338	11.0652	3.7627		TC04G001690 Hypothetical protein
TC04G000030	12.3747	14.2859	3.76114		TC04G000030 UTP--glucose-1-phosphate uridylyltransferase
TC03G020240	5.7704	7.68111	3.75995		TC03G020240 Putative Anaphase-promoting complex subunit cdc20
TC09G008080	5.03041	6.9396	3.75599		TC09G008080 Putative 1-aminocyclopropane-1-carboxylate oxidase 2
TC01G012700	5.7586	7.66655	3.75275		TC01G012700 Beta-galactosidase 6
TC04G025790	4.76991	6.67708	3.75075		TC04G025790 Putative dCTP pyrophosphatase 1
TC03G022410	6.94803	8.85315	3.74538		TC03G022410 Putative uncharacterized protein
TC00G017520	5.86287	7.76674	3.74217		TC00G017520 Hypothetical protein
TC01G005990	7.27321	9.17586	3.739		TC01G005990 Putative disease resistance protein RGA3
TC08G005920	8.10061	9.99929	3.72873		TC08G005920 Putative DUF246 domain-containing protein At1g04910
TC04G009850	5.27216	7.17051	3.72786		TC04G009850 Caffeic acid 3-O-methyltransferase
TC09G011030	8.14012	10.0384	3.72764		TC09G011030 Putative Zinc finger CCCH domain-containing protein 34
TC02G008790	11.5857	13.4827	3.72453		TC02G008790 Ferredoxin--nitrite reductase, chloroplastic
TC00G081850	5.96089	7.85716	3.7225		TC00G081850 Putative LRR receptor-like serine/threonine-protein kinase FLS2
TC10G000160	12.0312	13.9271	3.72153		TC10G000160 Uridylate kinase
TC10G004370	9.3493	11.2451	3.72121		TC10G004370 Chalcone--flavonone isomerase
TC00G089220	4.63815	6.53359	3.72035		TC00G089220 Putative uncharacterized protein
TC06G018650	7.14941	9.04396	3.71807		TC06G018650 Predicted protein
TC06G019340	10.3712	12.2657	3.71784		TC06G019340 L-ascorbate oxidase homolog
TC07G011830	7.14898	9.04216	3.71453		TC07G011830 Putative uncharacterized protein
TC04G004970	10.3624	12.2528	3.70741		TC04G004970 B3 domain-containing transcription factor FUS3
TC01G017870	7.04434	8.93299	3.70287		TC01G017870 GDSL esterase/lipase At2g04570
TC05G010080	8.22132	10.1079	3.69757		TC05G010080 Hypothetical protein
TC08G001950	7.18438	9.07086	3.6973		TC08G001950 Hypothetical protein
TC04G027320	8.00139	9.88714	3.69544		TC04G027320 Putative uncharacterized protein At5g18700.1
TC05G004570	6.05508	7.93951	3.69208		TC05G004570 Osmotic avoidance abnormal protein, putative
TC02G002410	10.2285	12.1118	3.68939		TC02G002410 Pathogenesis-related protein 1
TC04G024870	5.18987	7.07156	3.68508		TC04G024870 Predicted protein
TC09G014710	5.51157	7.39234	3.68273		TC09G014710 Heat shock 70 kDa protein
TC06G018810	10.332	12.2126	3.68248		TC06G018810 Glucose-6-phosphate/phosphate translocator 2, chloroplastic
TC05G005140	4.68594	6.56563	3.67996		TC05G005140 Putative 125 kDa kinesin-related protein
TC01G038360	7.52917	9.40735	3.67609		TC01G038360 Cyclin-U2-2
TC00G052840	7.29338	9.16994	3.67199		TC00G052840 Hypothetical protein
TC09G004390	10.1308	12.0043	3.66411		TC09G004390 6-phosphofructokinase 3
TC07G004850	7.80244	9.67468	3.66102		TC07G004850 Putative uncharacterized protein
TC03G026770	7.28489	9.15699	3.66065		TC03G026770 Scarecrow-like protein 28
TC04G010610	6.77994	8.65166	3.65968		TC04G010610 Putative uncharacterized protein
TC03G018910	5.96234	7.83364	3.65863		TC03G018910 Alpha-L-fucosidase 1
TC00G049590	4.73323	6.604	3.65727		TC00G049590 Putative uncharacterized protein (Fragment)
TC00G050130	6.13898	8.00748	3.65151		TC00G050130 Hypothetical protein
TC03G000240	10.3008	12.1688	3.6502		TC03G000240 Putative Microtubule-associated protein TORTIFOLIA1
TC01G016840	5.38467	7.25211	3.64885		TC01G016840 Predicted protein
TC01G008360	7.59727	9.46377	3.64647		TC01G008360 Putative Probable glucan 1,3-beta-glucosidase A
TC09G033830	7.99917	9.86563	3.64637		TC09G033830 Predicted protein
TC02G030340	6.62759	8.49233	3.64202		TC02G030340 Predicted protein
TC01G012580	7.03629	8.89935	3.63778		TC01G012580 Amino acid permease 2
TC08G014940	9.9795	11.8425	3.63756		TC08G014940 Putative 3-hydroxybenzoate 6-hydroxylase 1
TC09G004710	9.4631	11.3229	3.62949		TC09G004710 Pollen-specific protein SF21
TC01G011390	6.8606	8.71965	3.6277		TC01G011390 Putative uncharacterized protein
TC10G007150	5.91947	7.77797	3.62631		TC10G007150 ATP binding protein, putative
TC00G015810	9.64513	11.5033	3.62547		TC00G015810 3-ketoacyl-CoA synthase 21
TC02G013170	6.98526	8.84107	3.61954		TC02G013170 High mobility group family
TC06G007250	7.38645	9.24208	3.61909		TC06G007250 Putative uncharacterized protein
TC03G003740	10.5089	12.3625	3.61408		TC03G003740 T-complex protein 1 subunit delta
TC07G004080	7.08735	8.94069	3.61337		TC07G004080 Putative Cytochrome P450 716B1
TC03G020130	10.8433	12.6947	3.60843		TC03G020130 BAHD acyltransferase DCR
TC01G001610	9.44848	11.2998	3.60825		TC01G001610 Ferredoxin--NADP reductase, chloroplastic
TC02G005170	10.6635	12.5143	3.60716		TC02G005170 Predicted protein
TC01G036920	9.6251	11.4756	3.60624		TC01G036920 Putative Adenosine 3-phospho 5-phosphosulfate transporter 2
TC03G004260	7.39971	9.24957	3.60466		TC03G004260 Predicted protein
TC09G014900	7.9855	9.83416	3.60166		TC09G014900 Tso1, putative
TC02G011550	6.48459	8.33227	3.59921		TC02G011550 Purine permease 3
TC10G000320	7.66592	9.50985	3.58987		TC10G000320 Putative uncharacterized protein
TC04G029090	6.9642	8.80667	3.58624		TC04G029090 Putative uncharacterized protein
TC01G032400	10.0528	11.8951	3.58567		TC01G032400 Nitrogen regulatory protein P-II
TC09G006770	8.65465	10.4969	3.58557		TC09G006770 Predicted protein
TC03G024870	8.02704	9.86715	3.58036		TC03G024870 Electron transporter, putative
TC01G032930	6.10887	7.94868	3.57962		TC01G032930 Probable S-acyltransferase At4g01730
TC06G020250	13.1414	14.9801	3.57699		TC06G020250 Predicted protein
TC05G003860	10.1563	11.9949	3.57653		TC05G003860 Putative Aldose reductase
TC10G009070	6.29526	8.13286	3.57416		TC10G009070 Hypothetical protein
TC10G008800	5.12817	6.96552	3.57355		TC10G008800 Hypothetical protein
TC00G013660	10.8144	12.6503	3.56998		TC00G013660 ABC transporter B family member 19
TC00G054140	11.1877	13.0227	3.56785		TC00G054140 Putative ABSCISIC ACID-INSENSITIVE 5-like protein 1
TC05G026830	4.63967	6.47301	3.5636		TC05G026830 Putative Probable LRR receptor-like serine/threonine-protein kinase At3g47570
TC02G014080	8.09741	9.92997	3.56167		TC02G014080 Predicted protein (Fragment)
TC09G012530	9.82354	11.6547	3.55828		TC09G012530 Predicted protein
TC05G005300	9.41234	11.2428	3.55656		TC05G005300 Chloroplast-targeted copper chaperone, putative
TC01G012750	7.32198	9.1513	3.5537		TC01G012750 Aldehyde dehydrogenase family 3 member I1, chloroplastic
TC01G009010	10.1165	11.9457	3.55337		TC01G009010 Annexin D2
TC06G020700	10.303	12.1322	3.55324		TC06G020700 Hypothetical protein
TC03G018970	6.75455	8.58312	3.55183		TC03G018970 Hypothetical protein
TC05G026570	6.83007	8.65739	3.54879		TC05G026570 Putative Patatin group A-3
TC00G014280	7.31664	9.14287	3.54608		TC00G014280 Predicted protein (Fragment)
TC01G007180	7.19703	9.02253	3.54428		TC01G007180 Tubulin alpha chain
TC04G017570	7.53738	9.36225	3.54275		TC04G017570 Predicted protein
TC01G010570	6.84819	8.67217	3.54058		TC01G010570 Putative uncharacterized protein
TC01G023210	6.73337	8.55594	3.53711		TC01G023210 Putative uncharacterized protein
TC09G014120	6.87871	8.70052	3.53523		TC09G014120 Putative Thymocyte nuclear protein 1
TC07G011150	11.578	13.3997	3.53481		TC07G011150 Axial regulator YABBY 5
TC10G000820	6.73964	8.56045	3.5328		TC10G000820 Probably inactive leucine-rich repeat receptor-like protein kinase IMK2
TC07G004870	12.1532	13.9725	3.5291		TC07G004870 Putative Sweet protein mabinlin-2
TC00G049770	6.13265	7.95049	3.52555		TC00G049770 Putative uncharacterized protein
TC07G009540	5.82152	7.63692	3.51956		TC07G009540 Putative UDP-N-acetylglucosamine 1-carboxyvinyltransferase
TC05G017500	7.8835	9.69888	3.51952		TC05G017500 Predicted protein
TC03G015200	10.7675	12.5824	3.51838		TC03G015200 Putative Hydroxysteroid 11-beta-dehydrogenase 1-like protein
TC00G046790	13.4935	15.3037	3.50698		TC00G046790 Probable aquaporin TIP3-2
TC01G040670	7.83859	9.64668	3.5018		TC01G040670 DNA-damage-inducible protein f, putative
TC00G054130	6.54952	8.35712	3.5006		TC00G054130 Predicted protein
TC00G012290	5.46944	7.27692	3.5003		TC00G012290 Hypothetical protein
TC06G014820	8.54789	10.3527	3.49385		TC06G014820 Putative 3-N-debenzoyl-2-deoxytaxol N-benzoyltransferase
TC02G023630	8.98088	10.7847	3.49141		TC02G023630 Probable polygalacturonase non-catalytic subunit JP650
TC03G002140	6.53781	8.34129	3.4906		TC03G002140 Predicted protein
TC06G001920	8.98651	10.7899	3.49031		TC06G001920 Palmitoyl-monogalactosyldiacylglycerol delta-7 desaturase, chloroplastic
TC01G038090	6.98631	8.78905	3.48883		TC01G038090 Spindle and kinetochore-associated protein 1 homolog
TC00G006460	10.9362	12.7379	3.48641		TC00G006460 Putative Predicted protein
TC01G019970	7.0442	8.84362	3.4808		TC01G019970 Putative uncharacterized protein
TC07G008490	8.17217	9.97129	3.48009		TC07G008490 Protein yippee-like At5g53940
TC04G004440	6.43531	8.23128	3.47249		TC04G004440 Hypothetical protein
TC09G020290	5.37509	7.17073	3.47168		TC09G020290 Putative Ethylene-responsive transcription factor RAP2-11
TC00G004100	12.8329	14.6274	3.46906		TC00G004100 Putative Predicted protein
TC01G004450	11.5297	13.3208	3.46088		TC01G004450 L-ascorbate oxidase homolog
TC04G009760	10.2309	12.0195	3.45481		TC04G009760 Lamin-like protein
TC06G020950	12.8404	14.6276	3.4514		TC06G020950 Nuclear transcription factor Y subunit B-6
TC01G003940	11.3122	13.0963	3.44403		TC01G003940 STS14 protein, putative
TC02G000440	5.78421	7.56767	3.4425		TC02G000440 Polygalacturonase QRT3
TC00G015640	12.8595	14.6412	3.43834		TC00G015640 Glutathione S-transferase DHAR1, mitochondrial
TC02G012300	11.6149	13.3961	3.43702		TC02G012300 Dehydrodolichyl diphosphate synthase 6
TC08G009180	9.69498	11.4735	3.43074		TC08G009180 Annexin D1
TC04G002910	5.17289	6.95017	3.4278		TC04G002910 Putative Cysteine-rich receptor-like protein kinase 14
TC08G004970	7.28442	9.06149	3.4273		TC08G004970 Cyclin-B2-4
TC05G006730	8.47026	10.2464	3.42513		TC05G006730 Putative DVL
TC09G009040	6.17342	7.94924	3.42433		TC09G009040 Putative Probable RNA-dependent RNA polymerase 3
TC06G008580	5.2352	7.01023	3.42245		TC06G008580 Putative Mitochondrial carnitine/acylcarnitine carrier protein CACL
TC01G038730	5.32125	7.09586	3.42145		TC01G038730 Putative Probable LRR receptor-like serine/threonine-protein kinase At4g08850
TC08G010360	6.13473	7.90565	3.41272		TC08G010360 Hypothetical protein
TC09G006150	11.2076	12.9786	3.41271		TC09G006150 Probable pectinesterase/pectinesterase inhibitor 12
TC03G013020	11.3149	13.0846	3.40974		TC03G013020 Putative Disease resistance response protein 206
TC03G002350	6.73081	8.50001	3.40865		TC03G002350 Predicted protein
TC00G092400	10.04	11.8086	3.40714		TC00G092400 Hypothetical protein
TC09G011800	6.98808	8.75635	3.40646		TC09G011800 Putative Transcription factor MYB82
TC10G014270	7.59959	9.3663	3.40276		TC10G014270 Putative Probable inactive serine/threonine-protein kinase bub1
TC03G028710	7.43029	9.19697	3.40268		TC03G028710 Transcription factor TRY
TC02G034150	8.76944	10.5359	3.40222		TC02G034150 Alpha-xylosidase
TC09G002910	5.4382	7.20403	3.40069		TC09G002910 NADP-dependent glyceraldehyde-3-phosphate dehydrogenase
TC07G002280	9.49829	11.2637	3.39972		TC07G002280 Putative Probable long-chain-alcohol O-fatty-acyltransferase 5
TC01G006090	11.9214	13.6865	3.39904		TC01G006090 Copper ion binding protein, putative
TC04G022550	9.52797	11.2906	3.39317		TC04G022550 Putative Probable glutathione S-transferase
TC02G009130	11.5585	13.3192	3.38875		TC02G009130 Anthocyanin 3-O-beta-glucosyltransferase
TC09G016130	10.6409	12.4014	3.38812		TC09G016130 Protein WAX2
TC07G003370	7.19822	8.95636	3.38262		TC07G003370 Putative RING-H2 finger protein ATL4M
TC02G030130	5.60486	7.36298	3.38256		TC02G030130 Acid phosphatase 1
TC03G007010	5.18965	6.94638	3.37932		TC03G007010 Putative uncharacterized protein
TC05G015350	8.01414	9.77017	3.37767		TC05G015350 Putative Tubulin-specific chaperone B
TC05G022640	7.83865	9.59454	3.37736		TC05G022640 Hypothetical protein
TC09G025640	10.239	11.9939	3.37503		TC09G025640 Beta-galactosidase 8
TC03G020530	4.53205	6.28631	3.37352		TC03G020530 Actin-depolymerizing factor 7
TC00G044770	11.5824	13.3358	3.37152		TC00G044770 Probable isoaspartyl peptidase/L-asparaginase 2
TC00G034040	6.7638	8.51558	3.36774		TC00G034040 Probable DNA primase large subunit
TC10G006270	10.4432	12.1907	3.35789		TC10G006270 Hypothetical protein
TC02G013460	7.06788	8.81447	3.35566		TC02G013460 Dihydroorotate dehydrogenase, mitochondrial
TC06G018910	8.45979	10.2056	3.35379		TC06G018910 Serine/threonine-protein kinase PBS1
TC02G006310	11.5453	13.2908	3.35295		TC02G006310 NADP-dependent D-sorbitol-6-phosphate dehydrogenase
TC03G018090	9.15975	10.9051	3.35279		TC03G018090 23.6 kDa heat shock protein, mitochondrial
TC08G005270	10.4441	12.1878	3.34893		TC08G005270 Putative uncharacterized protein
TC07G002060	5.01539	6.75883	3.34833		TC07G002060 Putative RNA-binding protein Musashi homolog 2
TC08G000820	11.5825	13.3244	3.3446		TC08G000820 26S proteasome non-ATPase regulatory subunit 14
TC02G032600	7.41859	9.16038	3.34451		TC02G032600 Hypothetical protein
TC09G010710	7.59076	9.3313	3.34162		TC09G010710 Putative EG45-like domain containing protein
TC09G023140	5.92874	7.6686	3.34003		TC09G023140 Putative uncharacterized protein
TC01G032120	13.805	15.5447	3.33971		TC01G032120 Acidic endochitinase
TC08G004500	7.8776	9.61466	3.33355		TC08G004500 Putative uncharacterized protein
TC09G033690	9.26793	11.005	3.33353		TC09G033690 Predicted protein (Fragment)
TC04G000740	6.4355	8.17121	3.33045		TC04G000740 Zinc finger protein, putative
TC02G033160	6.37457	8.1072	3.32334		TC02G033160 Hypothetical protein
TC00G051420	8.75563	10.4873	3.32114		TC00G051420 Protein kinase APK1A, chloroplastic
TC02G034710	6.05226	7.78247	3.31776		TC02G034710 Putative Cytochrome b561
TC05G022770	7.9818	9.71142	3.31641		TC05G022770 Inhibitor of trypsin and hageman factor
TC08G007960	7.90602	9.63556	3.31621		TC08G007960 Putative Probable LRR receptor-like serine/threonine-protein kinase At3g47570
TC00G060790	8.81176	10.5392	3.31132		TC00G060790 Cyclin-dependent kinase B1-2
TC09G001570	10.614	12.3413	3.31106		TC09G001570 NADP-dependent glyceraldehyde-3-phosphate dehydrogenase
TC02G012280	5.88968	7.61691	3.31091		TC02G012280 Pentatricopeptide repeat-containing protein At2g17210
TC05G006570	8.70652	10.4336	3.31054		TC05G006570 Hypothetical protein
TC01G041000	5.16506	6.8921	3.31048		TC01G041000 Putative Sister chromatid cohesion 1 protein 3
TC00G021770	7.66308	9.38996	3.31011		TC00G021770 Predicted protein
TC09G008370	7.5318	9.2575	3.30741		TC09G008370 Mitochondrial-processing peptidase subunit beta, mitochondrial, putative
TC04G000340	10.1372	11.8612	3.30366		TC04G000340 Peroxidase 31
TC05G018860	11.8259	13.5495	3.30267		TC05G018860 Enoyl-[acyl-carrier-protein] reductase [NADH], chloroplastic
TC01G006920	7.76674	9.48972	3.30119		TC01G006920 Putative AP2-like ethylene-responsive transcription factor ANT
TC00G048920	12.3019	14.0244	3.29986		TC00G048920 Hypothetical protein
TC07G016590	13.3	15.0215	3.29775		TC07G016590 Phosphoglycerate kinase, cytosolic
TC03G027840	11.1245	12.8449	3.29513		TC03G027840 Predicted protein
TC09G016060	7.62028	9.34051	3.29488		TC09G016060 EG45-like domain containing protein
TC01G001300	6.44984	8.16972	3.29409		TC01G001300 F-box protein At4g35930
TC01G012400	7.93705	9.6569	3.29401		TC01G012400 Probable prenylcysteine oxidase
TC00G033180	10.1481	11.8671	3.29213		TC00G033180 Putative Predicted protein
TC10G016540	12.226	13.9439	3.28958		TC10G016540 Trans-cinnamate 4-monooxygenase
TC09G026080	6.03365	7.75075	3.28776		TC09G026080 Aluminum-activated citrate transporter
TC09G033270	7.00476	8.72122	3.28629		TC09G033270 Predicted protein (Fragment)
TC00G054370	7.219	8.93511	3.28549		TC00G054370 Predicted protein
TC04G019880	8.36998	10.0834	3.27935		TC04G019880 Hypothetical protein
TC05G027750	6.97436	8.68635	3.27612		TC05G027750 Serine/threonine-protein kinase Nek2
TC07G006280	8.75318	10.4646	3.27475		TC07G006280 Putative Choline transporter-like protein 2
TC09G002640	10.9889	12.6985	3.27071		TC09G002640 Early nodulin-like protein 1
TC09G032000	8.76901	10.4785	3.27055		TC09G032000 Putative Uncharacterized protein Mb0911c
TC05G007090	6.00427	7.71219	3.26691		TC05G007090 Predicted protein
TC01G019960	8.57458	10.2819	3.26558		TC01G019960 Putative Predicted protein
TC10G000450	6.0361	7.74155	3.26131		TC10G000450 Putative Myosin heavy chain kinase C
TC01G029540	4.94984	6.6536	3.25749		TC01G029540 Hypothetical protein
TC02G000650	12.5223	14.2246	3.25401		TC02G000650 Predicted protein
TC05G028560	6.96499	8.66609	3.25148		TC05G028560 Predicted protein
TC05G023880	5.62273	7.32263	3.2488		TC05G023880 Caffeic acid 3-O-methyltransferase
TC00G024770	9.01139	10.711	3.24818		TC00G024770 Predicted protein
TC00G021200	5.75055	7.44959	3.24686		TC00G021200 ATP binding protein, putative
TC07G016580	7.66495	9.36162	3.24152		TC07G016580 Phosphoglycerate kinase, chloroplastic
TC05G017390	8.30585	10.0019	3.24014		TC05G017390 Putative Solute carrier family 35 member E4
TC07G014320	8.62582	10.3214	3.2391		TC07G014320 Hypothetical protein
TC01G000060	10.3622	12.0574	3.23826		TC01G000060 Kinesin-like calmodulin binding protein
TC00G015860	13.16	14.8547	3.23717		TC00G015860 Chalcone--flavonone isomerase
TC07G006620	12.0399	13.7335	3.23451		TC07G006620 Protochlorophyllide reductase, chloroplastic
TC09G009770	7.16253	8.85524	3.23265		TC09G009770 Polyol transporter 5
TC03G001730	6.3166	8.00929	3.23258		TC03G001730 Putative uncharacterized protein
TC05G007870	4.84157	6.53424	3.23254		TC05G007870 Probable glycosyltransferase At5g03795
TC03G022210	10.2874	11.9795	3.23115		TC03G022210 Putative UPF0136 membrane protein At2g26240
TC04G001350	10.5794	12.271	3.23011		TC04G001350 Glutaredoxin
TC04G015910	7.50037	9.19097	3.22791		TC04G015910 BTB/POZ domain-containing protein At5g48800
TC02G015100	5.73264	7.42298	3.22734		TC02G015100 Predicted protein
TC10G003740	5.36941	7.05762	3.22255		TC10G003740 Serine/threonine protein kinase, putative
TC04G029250	9.60902	11.2969	3.22185		TC04G029250 Protein translocase, putative
TC07G012650	12.0737	13.7587	3.21544		TC07G012650 Interactor of constitutive active ROPs 1
TC10G002740	6.75597	8.44087	3.21519		TC10G002740 Protein FIZZY-RELATED 3
TC05G029590	8.83197	10.5165	3.21431		TC05G029590 Putative Predicted protein
TC01G009260	5.17715	6.86154	3.21404		TC01G009260 Predicted protein
TC08G002330	5.54585	7.22857	3.21032		TC08G002330 Putative Uncharacterized protein DDBG0288155
TC08G004490	7.08193	8.76435	3.20968		TC08G004490 L-ascorbate oxidase homolog
TC04G014580	5.71078	7.39197	3.20693		TC04G014580 Predicted protein
TC01G028530	8.55301	10.2335	3.20547		TC01G028530 Calmodulin-like protein 11
TC05G018060	10.3583	12.0378	3.20311		TC05G018060 Putative uncharacterized protein
TC09G012310	7.85281	9.53174	3.20191		TC09G012310 Putative Protein SRG1
TC04G018500	8.02171	9.69967	3.19977		TC04G018500 Putative uncharacterized protein
TC01G020740	7.07374	8.75132	3.19892		TC01G020740 EPIDERMAL PATTERNING FACTOR-like protein 9
TC00G078070	11.2357	12.9131	3.19856		TC00G078070 Putative uncharacterized protein
TC04G028460	8.16375	9.83865	3.19296		TC04G028460 Putative uncharacterized protein
TC09G003040	6.96641	8.64054	3.19125		TC09G003040 Putative Lysosomal Pro-X carboxypeptidase
TC08G011550	9.60861	11.282	3.18974		TC08G011550 LysM domain-containing GPI-anchored protein 1
TC01G005400	7.82396	9.49441	3.18316		TC01G005400 Putative Filament-like plant protein 7
TC03G024950	6.74875	8.4192	3.18313		TC03G024950 Predicted protein
TC01G008870	7.69314	9.36342	3.18275		TC01G008870 50S ribosomal protein L29, chloroplastic
TC05G019000	8.06596	9.73556	3.18126		TC05G019000 Hypothetical protein
TC05G024890	7.77681	9.44581	3.17993		TC05G024890 Hypothetical protein
TC00G030400	6.92612	8.59491	3.17947		TC00G030400 Predicted protein
TC09G001470	7.97674	9.64512	3.17858		TC09G001470 3-hydroxyisobutyryl-CoA hydrolase-like protein 2, mitochondrial
TC03G028270	11.0824	12.7497	3.17614		TC03G028270 Disease resistance response protein 206
TC01G031380	10.8491	12.516	3.1754		TC01G031380 Predicted protein
TC09G033260	8.10056	9.76735	3.17506		TC09G033260 Predicted protein (Fragment)
TC04G030050	5.90184	7.56791	3.17351		TC04G030050 Hypothetical protein
TC01G008950	9.43907	11.1047	3.1726		TC01G008950 Putative uncharacterized protein
TC01G031680	10.9588	12.6239	3.17122		TC01G031680 Calvin cycle protein CP12
TC05G022430	9.88039	11.5446	3.16937		TC05G022430 Cytokinin-O-glucosyltransferase 1
TC01G037350	11.6631	13.3245	3.16322		TC01G037350 Fasciclin-like arabinogalactan protein 8
TC01G031120	5.17065	6.83176	3.16261		TC01G031120 Kinesin-4
TC03G019940	7.87381	9.53366	3.15984		TC03G019940 Putative UDP-N-acetylmuramate--L-alanine ligase
TC08G015880	6.08255	7.74234	3.15972		TC08G015880 Putative Serine/threonine protein phosphatase 2A 57 kDa regulatory subunit B beta isoform
TC04G023210	10.0071	11.6667	3.15939		TC04G023210 Uncharacterized GPI-anchored protein At3g06035
TC07G009550	5.86388	7.52172	3.15545		TC07G009550 Olee1-like protein
TC03G006900	10.3867	12.0426	3.15116		TC03G006900 Probable inactive receptor kinase At1g48480
TC09G032220	11.7336	13.3868	3.14519		TC09G032220 Nucleic acid binding protein, putative
TC01G003830	5.33227	6.98535	3.14504		TC01G003830 Probable calcium-binding protein CML41
TC02G008040	7.75426	9.40725	3.14485		TC02G008040 Putative Predicted protein
TC09G011950	5.80184	7.45472	3.14461		TC09G011950 Vesicle-associated membrane protein 711
TC05G008220	10.8886	12.5409	3.14333		TC05G008220 Peroxiredoxin-2E, chloroplastic
TC03G019860	5.6541	7.30584	3.14214		TC03G019860 Putative uncharacterized protein
TC04G017260	7.0222	8.67389	3.14203		TC04G017260 Predicted protein
TC08G007110	5.22247	6.8728	3.13905		TC08G007110 ATP binding protein, putative
TC04G026180	6.86046	8.50963	3.13653		TC04G026180 Putative Cyclopropane-fatty-acyl-phospholipid synthase
TC03G021570	10.6642	12.3131	3.13607		TC03G021570 Putative SSXT
TC00G051990	4.22881	5.87776	3.13605		TC00G051990 Putative Auxin-induced protein 5NG4
TC09G006000	7.35175	9.00069	3.13603		TC09G006000 F-box only protein 13
TC05G025950	6.67067	8.3196	3.13601		TC05G025950 Hypothetical protein
TC06G011940	6.50377	8.15215	3.13481		TC06G011940 Predicted protein
TC05G031770	8.81517	10.4626	3.13279		TC05G031770 Nucleic acid binding protein, putative
TC09G035430	6.34634	7.99373	3.13267		TC09G035430 Putative uncharacterized protein
TC09G030360	10.3142	11.9616	3.13264		TC09G030360 Peptide transporter PTR1
TC02G006690	7.98546	9.63186	3.1305		TC02G006690 Glucose-1-phosphate adenylyltransferase large subunit 3, chloroplastic
TC02G007080	10.8226	12.4687	3.1299		TC02G007080 Glucan endo-1,3-beta-glucosidase 7
TC00G050080	6.30727	7.95201	3.1269		TC00G050080 Putative Predicted protein
TC01G028910	4.88773	6.53193	3.12575		TC01G028910 GDSL esterase/lipase At1g54790
TC02G003460	9.02017	10.6643	3.1255		TC02G003460 Putative Ubiquinol-cytochrome C reductase hinge
TC01G005070	8.08155	9.7255	3.1252		TC01G005070 DNA binding protein, putative
TC01G008910	8.83045	10.4731	3.12236		TC01G008910 AT4g39900/T5J17_70
TC01G002380	10.8883	12.5302	3.12079		TC01G002380 Beta-galactosidase 3
TC03G023590	8.22302	9.86305	3.11672		TC03G023590 S-norcoclaurine synthase 1
TC00G043970	9.92311	11.5627	3.11573		TC00G043970 Putative Non-specific lipid-transfer protein 4
TC06G007640	5.03204	6.67131	3.11509		TC06G007640 Predicted protein
TC03G001010	6.44397	8.08311	3.1148		TC03G001010 Probable polygalacturonase non-catalytic subunit JP650
TC07G014040	8.49687	10.1353	3.11321		TC07G014040 Putative Predicted protein
TC01G027450	5.2774	6.91569	3.11298		TC01G027450 Predicted protein
TC01G031100	13.3274	14.9653	3.11206		TC01G031100 Pathogenesis-related protein STH-2
TC01G006430	8.18268	9.82045	3.11183		TC01G006430 Formin-like protein 6
TC00G023290	7.09192	8.7296	3.11165		TC00G023290 Predicted protein
TC01G000260	7.04304	8.67946	3.10893		TC01G000260 Putative Phosphate carrier protein, mitochondrial
TC09G007080	12.1616	13.7961	3.10488		TC09G007080 Auxin-binding protein ABP20
TC00G083220	6.09843	7.73293	3.10478		TC00G083220 Hypothetical protein
TC03G000580	7.33753	8.96982	3.10004		TC03G000580 Uncharacterized protein At5g50100, mitochondrial
TC07G003000	5.50729	7.1388	3.09838		TC07G003000 Putative uncharacterized protein
TC00G085470	7.47056	9.10178	3.09775		TC00G085470 Predicted protein
TC09G003860	6.49879	8.12957	3.09681		TC09G003860 Probable peptide transporter At1g52190
TC05G009380	4.99502	6.62526	3.09565		TC05G009380 125 kDa kinesin-related protein
TC08G009510	10.2629	11.8928	3.09494		TC08G009510 Low affinity sulfate transporter 3
TC05G008450	14.2212	15.8502	3.09306		TC05G008450 Fructose-bisphosphate aldolase cytoplasmic isozyme
TC10G003720	10.8186	12.4469	3.09152		TC10G003720 Hypothetical protein
TC03G014640	7.9564	9.58464	3.09134		TC03G014640 Predicted protein
TC01G031700	6.01648	7.64467	3.09124		TC01G031700 Hypothetical protein
TC07G005460	4.57507	6.20293	3.09054		TC07G005460 Predicted protein
TC01G014910	5.13937	6.76706	3.09018		TC01G014910 Protein TRANSPARENT TESTA 12
TC02G032280	4.90334	6.52814	3.08399		TC02G032280 Beta-glucosidase 40
TC01G006170	5.92724	7.55133	3.08248		TC01G006170 Putative uncharacterized protein
TC07G003680	7.70658	9.33066	3.08244		TC07G003680 GDSL esterase/lipase At1g28580
TC02G007520	6.95064	8.57459	3.08218		TC02G007520 Putative DNA replication licensing factor mcm4
TC01G001700	13.5637	15.1873	3.08143		TC01G001700 Naringenin,2-oxoglutarate 3-dioxygenase (Fragment)
TC05G015400	5.12247	6.74554	3.0803		TC05G015400 Putative Condensin complex subunit 1
TC01G017110	11.0234	12.646	3.07932		TC01G017110 3-hydroxyisobutyryl-CoA hydrolase-like protein 5
TC02G008030	6.13136	7.75343	3.07817		TC02G008030 Predicted protein
TC00G027050	6.66123	8.28053	3.07227		TC00G027050 Wall-associated receptor kinase 2
TC08G010180	8.99245	10.6114	3.0716		TC08G010180 Ubiquitin-fold modifier 1
TC09G035340	8.68963	10.3073	3.06885		TC09G035340 60S ribosomal protein L10
TC01G029190	6.76609	8.38322	3.06765		TC01G029190 Putative DNA-damage-repair/toleration protein DRT100
TC00G072880	6.21952	7.83662	3.06759		TC00G072880 Tubby-like protein 8
TC05G018980	9.06157	10.6779	3.06585		TC05G018980 Hypothetical protein
TC03G027290	8.05033	9.66574	3.06399		TC03G027290 Synaptotagmin, putative
TC00G015780	7.50258	9.11751	3.06296		TC00G015780 60S ribosomal protein L35
TC00G022760	10.8953	12.5099	3.06224		TC00G022760 At1g64980
TC00G018450	9.2174	10.8302	3.05847		TC00G018450 Probable polygalacturonase At1g80170
TC05G015620	11.4295	13.0417	3.05722		TC05G015620 Putative uncharacterized protein
TC03G013340	11.0306	12.6426	3.05674		TC03G013340 Enolase A
TC05G012760	7.62144	9.23337	3.05659		TC05G012760 Predicted protein
TC06G001740	7.72396	9.33515	3.05505		TC06G001740 Putative Blue copper protein
TC00G075270	6.51134	8.12104	3.05189		TC00G075270 Microtubule-associated protein TORTIFOLIA1, putative
TC00G003200	7.52712	9.13672	3.05168		TC00G003200 Putative RING-H2 finger protein ATL2L
TC01G011360	10.6398	12.2486	3.04984		TC01G011360 Hypothetical protein
TC02G026480	10.4165	12.0238	3.04676		TC02G026480 3-oxoacyl-[acyl-carrier-protein] reductase 1, chloroplastic
TC01G038920	7.39438	9.00164	3.04671		TC01G038920 Putative UPF0481 protein At3g47200
TC02G000380	10.079	11.6849	3.04402		TC02G000380 Zinc transporter 1
TC07G003380	11.4682	13.0738	3.04318		TC07G003380 Ribonuclease UK114
TC01G005630	6.4337	8.03879	3.04215		TC01G005630 Phosphatidylinositol-3,4,5-trisphosphate 3-phosphatase and dual-specificity protein phosphatase PTEN, putative
TC10G005740	9.87155	11.476	3.04071		TC10G005740 Adenosine kinase 2
TC06G019050	6.77881	8.38269	3.03959		TC06G019050 Putative uncharacterized protein
TC03G028980	7.62374	9.22658	3.0374		TC03G028980 Putative uncharacterized protein
TC04G020370	5.97258	7.57482	3.03615		TC04G020370 Putative uncharacterized protein
TC01G031570	10.4251	12.027	3.03549		TC01G031570 60S ribosomal protein L29-1
TC04G011670	5.69803	7.2997	3.03495		TC04G011670 Putative disease resistance RPP13-like protein 1
TC03G013500	7.86567	9.46729	3.03484		TC03G013500 Chromosome-associated kinesin KIF4A, putative
TC00G071640	10.1329	11.7339	3.03355		TC00G071640 Putative uncharacterized protein
TC07G001320	13.7931	15.3937	3.0328		TC07G001320 Putative uncharacterized protein
TC09G006140	11.1272	12.727	3.03083		TC09G006140 Pectinesterase/pectinesterase inhibitor PPE8B
TC01G022410	12.5128	14.1111	3.02798		TC01G022410 Cytochrome b5
TC06G013310	9.4047	11.0028	3.0275		TC06G013310 60S ribosomal protein L32-1
TC03G030000	6.90603	8.50356	3.02626		TC03G030000 Putative Abhydrolase domain-containing protein FAM108C1
TC05G028530	5.31696	6.91323	3.0236		TC05G028530 Putative Probable LRR receptor-like serine/threonine-protein kinase At4g08850
TC05G029570	7.82812	9.42417	3.02314		TC05G029570 Putative Predicted protein
TC02G004530	9.60982	11.2058	3.02296		TC02G004530 Putative Arginine/agmatine antiporter
TC02G009930	7.65676	9.25271	3.02292		TC02G009930 Putative uncharacterized protein
TC08G015490	10.005	11.6004	3.02176		TC08G015490 12-oxophytodienoate reductase 2
TC09G024380	8.53345	10.1268	3.01741		TC09G024380 Predicted protein
TC09G001520	9.40219	10.9954	3.01716		TC09G001520 Putative uncharacterized protein
TC02G001820	4.73356	6.32591	3.0154		TC02G001820 Putative Predicted protein
TC02G025870	11.7735	13.3654	3.01457		TC02G025870 Putative uncharacterized protein
TC02G022740	9.31916	10.9107	3.01371		TC02G022740 Putative uncharacterized protein
TC06G002650	8.68849	10.28	3.01369		TC06G002650 Receptor-like protein kinase
TC02G001440	5.59829	7.18948	3.01298		TC02G001440 Putative Protein WAX2
TC04G024180	11.009	12.6001	3.01266		TC04G024180 Protein binding protein, putative
TC01G008750	8.53751	10.1282	3.01185		TC01G008750 Predicted protein
TC06G000980	7.91764	9.50762	3.01047		TC06G000980 Putative Uncharacterized oxidoreductase C663.09c
TC02G030240	7.56646	9.15578	3.00907		TC02G030240 Putative Probable inactive receptor kinase At5g67200
TC00G092060	12.7314	14.3198	3.00713		TC00G092060 Putative Dihydroflavonol-4-reductase
TC05G003890	9.08681	10.6717	2.9999		TC05G003890 Putative Aldose reductase
TC06G002350	7.78807	9.37293	2.99978		TC06G002350 Nucleic acid binding protein, putative
TC08G013370	7.45975	9.0443	2.99915		TC08G013370 Cell division protein kinase 7, putative
TC10G009810	5.52972	7.11423	2.99906		TC10G009810 Putative Metalloendoproteinase 1
TC10G002000	8.1546	9.73829	2.99736		TC10G002000 Hypothetical protein
TC09G023350	8.98452	10.5679	2.99668		TC09G023350 ADP,ATP carrier protein 1, mitochondrial
TC06G007110	10.5613	12.1444	2.996		TC06G007110 GDSL esterase/lipase APG
TC04G023240	8.41019	9.99315	2.99584		TC04G023240 Mitogen-activated protein kinase kinase kinase 3
TC09G034060	7.07506	8.65762	2.99502		TC09G034060 Shugoshin-1, putative
TC00G020990	7.31065	8.89188	2.99224		TC00G020990 Putative uncharacterized protein
TC05G008230	13.3143	14.8954	2.99205		TC05G008230 Enolase
TC02G030350	13.3203	14.9013	2.99175		TC02G030350 Cell elongation protein diminuto
TC08G001050	8.64492	10.225	2.98991		TC08G001050 Putative Early nodulin-like protein 2
TC01G029290	11.467	13.0455	2.98643		TC01G029290 Histone H2AX
TC04G016380	13.9378	15.5156	2.98532		TC04G016380 Non-specific lipid-transfer protein 3
TC03G004840	5.26696	6.84391	2.98339		TC03G004840 Exonuclease, putative
TC07G008930	9.39875	10.9748	2.98155		TC07G008930 Putative uncharacterized protein
TC04G014350	9.81496	11.3896	2.97867		TC04G014350 Delta(7)-sterol-C5(6)-desaturase
TC02G026540	7.31675	8.89107	2.97794		TC02G026540 Predicted protein
TC02G011720	6.71424	8.28733	2.97541		TC02G011720 U4/U6 small nuclear ribonucleoprotein PRP4-like protein
TC02G031570	6.36798	7.94062	2.97448		TC02G031570 Putative Receptor-like protein kinase FERONIA
TC09G011760	7.9139	9.48635	2.97409		TC09G011760 Putative uncharacterized protein
TC08G014310	7.30915	8.88016	2.97113		TC08G014310 Predicted protein
TC05G004680	8.67573	10.2452	2.96791		TC05G004680 Putative uncharacterized protein
TC05G004690	9.87863	11.448	2.96773		TC05G004690 Putative Ankyrin repeat, PH and SEC7 domain containing protein secG
TC03G029130	11.0232	12.5921	2.96691		TC03G029130 Putative uncharacterized protein
TC04G019240	8.13131	9.69795	2.96215		TC04G019240 Predicted protein (Fragment)
TC08G006850	5.03267	6.59925	2.96201		TC08G006850 Hypothetical protein
TC06G014060	6.81392	8.37925	2.95945		TC06G014060 Putative leucine-rich repeat family protein
TC02G009410	12.3876	13.9527	2.95897		TC02G009410 D-3-phosphoglycerate dehydrogenase, chloroplastic
TC02G011430	5.20916	6.77373	2.95789		TC02G011430 Putative Phytosulfokine receptor 1
TC06G000840	7.47069	9.0345	2.95633		TC06G000840 Putative Protein of unknown function DUF1677%2C Oryza sativa
TC09G009440	8.25723	9.82061	2.95545		TC09G009440 Hypothetical protein
TC02G002650	5.04445	6.60566	2.95101		TC02G002650 Hypothetical protein
TC07G003620	9.69663	11.2576	2.95051		TC07G003620 GDSL esterase/lipase At1g28570
TC04G013320	9.20834	10.7688	2.94954		TC04G013320 Predicted protein (Fragment)
TC08G012130	10.7197	12.2793	2.94779		TC08G012130 Predicted protein
TC09G011450	6.2285	7.78792	2.94736		TC09G011450 Hypothetical protein
TC03G029090	7.60667	9.16518	2.94549		TC03G029090 Delta(14)-sterol reductase
TC07G007000	9.23084	10.7891	2.94506		TC07G007000 Hypothetical protein
TC05G004160	4.78828	6.34589	2.94367		TC05G004160 Putative Lectin-domain containing receptor kinase A4.2
TC08G007670	13.088	14.6453	2.94311		TC08G007670 Putative uncharacterized protein
TC01G027620	8.42054	9.97557	2.93841		TC01G027620 Predicted protein
TC04G024000	10.7893	12.3443	2.93837		TC04G024000 Putative Uncharacterized N-acetyltransferase p20
TC01G036550	6.79267	8.34738	2.93775		TC01G036550 Putative Methionine adenosyltransferase 2 subunit beta
TC05G000020	7.0833	8.63708	2.93584		TC05G000020 Putative Predicted protein
TC03G021000	4.4179	5.97109	2.93465		TC03G021000 Predicted protein
TC07G012980	11.2045	12.7576	2.93461		TC07G012980 Putative uncharacterized protein
TC09G004050	8.42929	9.98162	2.9329		TC09G004050 UPF0082 protein At2g25830
TC07G001160	4.82618	6.37675	2.92933		TC07G001160 Putative uncharacterized protein
TC03G017140	5.84333	7.39353	2.92859		TC03G017140 Hypothetical protein
TC02G022960	5.0546	6.60467	2.92833		TC02G022960 Gibberellin-regulated protein 3, putative
TC09G016120	9.02437	10.5744	2.92832		TC09G016120 Protein WAX2
TC00G044450	8.88684	10.4365	2.92758		TC00G044450 Putative Predicted protein
TC06G005970	5.88912	7.43883	2.92758		TC06G005970 Putative uncharacterized protein
TC09G026380	12.5753	14.1245	2.92635		TC09G026380 Putative uncharacterized protein
TC02G028080	6.40629	7.95424	2.92401		TC02G028080 Putative F-box protein SKIP28
TC08G003030	4.87694	6.42373	2.92166		TC08G003030 Putative uncharacterized protein AT4g24170
TC06G000910	5.01046	6.55721	2.92158		TC06G000910 Predicted protein
TC00G064480	11.1592	12.7057	2.92115		TC00G064480 Obtusifoliol 14-alpha demethylase
TC01G017960	4.85934	6.40576	2.9209		TC01G017960 GDSL esterase/lipase At2g04570
TC09G008840	8.11488	9.66098	2.92027		TC09G008840 Putative uncharacterized protein
TC09G009470	6.35778	7.90344	2.91939		TC09G009470 Rac-like GTP-binding protein ARAC7
TC01G037170	5.43551	6.98039	2.91779		TC01G037170 Putative Probable gibberellin receptor GID1L2
TC07G002220	6.77365	8.31831	2.91735		TC07G002220 Sodium/hydrogen exchanger 4
TC01G033360	5.87721	7.42118	2.91596		TC01G033360 Hypothetical protein
TC00G054450	10.867	12.411	2.91591		TC00G054450 Uncharacterized protein At2g27730, mitochondrial
TC02G034750	6.56132	8.104	2.91336		TC02G034750 Piriformospora indica-insensitive protein 2
TC07G013400	12.0082	13.5505	2.91268		TC07G013400 DNA-directed RNA polymerases I, II, and III subunit RPABC3
TC00G047840	7.2183	8.75927	2.90989		TC00G047840 Putative Ankyrin-1
TC03G014070	6.78671	8.3276	2.90973		TC03G014070 Putative uncharacterized protein
TC09G010110	4.62558	6.16618	2.90915		TC09G010110 Putative uncharacterized protein
TC08G001740	7.13977	8.67926	2.90691		TC08G001740 Putative uncharacterized protein
TC10G011920	8.48126	10.0189	2.9031		TC10G011920 Predicted protein
TC09G032110	13.5633	15.1002	2.90156		TC09G032110 Probable histone H2B.1
TC06G015360	8.32331	9.8599	2.90108		TC06G015360 Predicted protein
TC03G029960	10.7896	12.3259	2.90057		TC03G029960 Uncharacterized protein At1g32220, chloroplastic
TC08G002850	10.8521	12.3883	2.90031		TC08G002850 Purple acid phosphatase 2
TC08G006680	12.9743	14.5102	2.89969		TC08G006680 Amino acid permease 6
TC08G002400	12.3984	13.9336	2.89825		TC08G002400 Mannan endo-1,4-beta-mannosidase 7
TC09G027020	6.51462	8.04929	2.89722		TC09G027020 Putative Predicted protein
TC09G000870	8.8373	10.3719	2.89701		TC09G000870 Probable xyloglucan glycosyltransferase 5
TC03G020330	5.13193	6.66539	2.89479		TC03G020330 Predicted protein
TC06G014220	6.43574	7.96918	2.89476		TC06G014220 Probable LRR receptor-like serine/threonine-protein kinase MRH1
TC04G026150	12.8303	14.3623	2.89169		TC04G026150 Caleosin
TC06G012870	8.99888	10.5305	2.89108		TC06G012870 DNA replication licensing factor MCM3 homolog
TC09G029940	12.0302	13.5617	2.89085		TC09G029940 Predicted protein
TC01G009360	10.3478	11.8792	2.89064		TC01G009360 (3R)-hydroxymyristoyl-[acyl-carrier-protein] dehydratase
TC01G001680	7.71538	9.24628	2.88965		TC01G001680 Naringenin,2-oxoglutarate 3-dioxygenase
TC08G014230	7.71548	9.24511	2.88711		TC08G014230 Putative Receptor-like protein kinase 5
TC04G017910	8.29659	9.82553	2.88575		TC04G017910 Hypothetical protein
TC05G029380	6.6699	8.19803	2.88411		TC05G029380 Predicted protein
TC00G034260	6.70207	8.23008	2.88388		TC00G034260 Hypothetical protein
TC02G034450	7.37142	8.89918	2.88339		TC02G034450 Transmembrane protein TPARL, putative
TC09G004490	9.98866	11.5158	2.8821		TC09G004490 Predicted protein
TC08G010920	6.28218	7.80806	2.87963		TC08G010920 Metal transporter Nramp1
TC06G020610	9.4449	10.9703	2.87858		TC06G020610 UPF0497 membrane protein 5
TC00G035560	10.298	11.8233	2.87849		TC00G035560 Fasciclin-like arabinogalactan protein 17
TC08G005290	6.24358	7.76728	2.87527		TC08G005290 Probable S-acyltransferase At2g33640
TC06G005330	9.16198	10.6853	2.87459		TC06G005330 Putative uncharacterized protein
TC02G025100	10.6182	12.1416	2.87458		TC02G025100 GDSL esterase/lipase At3g26430
TC02G033110	9.63438	11.1575	2.87421		TC02G033110 Expansin-A15
TC04G019560	7.22212	8.74417	2.87197		TC04G019560 3beta-hydroxysteroid-dehydrogenase/decarboxylase isoform 3
TC08G001640	10.2459	11.7678	2.87174		TC08G001640 Predicted protein
TC03G027170	9.99318	11.5144	2.87037		TC03G027170 Predicted protein
TC05G031840	8.27711	9.79825	2.87018		TC05G031840 Putative uncharacterized protein
TC03G022750	10.1621	11.6828	2.86928		TC03G022750 Putative Predicted protein
TC05G004630	10.2521	11.7716	2.86693		TC05G004630 Actin
TC06G017690	5.99671	7.51616	2.86682		TC06G017690 Predicted protein
TC02G000060	7.87417	9.39361	2.8668		TC02G000060 Putative DNA replication licensing factor mcm6
TC05G007410	8.54808	10.067	2.86582		TC05G007410 Cytokinin-O-glucosyltransferase 3
TC05G031020	4.89556	6.41234	2.86151		TC05G031020 Hypothetical protein
TC10G001550	11.8925	13.4093	2.8615		TC10G001550 Putative uncharacterized protein
TC02G026520	7.57439	9.08995	2.85909		TC02G026520 Putative Uncharacterized membrane protein yuiD
TC05G018190	5.59248	7.10707	2.85716		TC05G018190 Putative uncharacterized protein
TC04G011720	6.56465	8.0788	2.85631		TC04G011720 Formate--tetrahydrofolate ligase
TC10G001950	5.03622	6.54989	2.85536		TC10G001950 Putative Probable LRR receptor-like serine/threonine-protein kinase At3g47570
TC03G011030	11.3497	12.8631	2.85498		TC03G011030 Geranylgeranyl diphosphate reductase, chloroplastic
TC00G038110	8.26393	9.7771	2.85435		TC00G038110 Putative uncharacterized protein
TC01G006340	9.29299	10.8044	2.85079		TC01G006340 Putative UPF0553 protein
TC01G006960	9.37631	10.8876	2.85073		TC01G006960 Squalene monooxygenase
TC06G021210	5.7661	7.27721	2.8503		TC06G021210 Putative uncharacterized protein
TC09G001220	10.6462	12.1572	2.85004		TC09G001220 Putative uncharacterized protein
TC06G012120	7.13975	8.65062	2.84983		TC06G012120 Putative uncharacterized protein
TC05G000210	6.76083	8.27101	2.84846		TC05G000210 Probable glutathione peroxidase 3, mitochondrial
TC02G020110	6.76006	8.26955	2.8471		TC02G020110 DNA binding protein, putative
TC00G037760	6.13991	7.6488	2.84591		TC00G037760 40S ribosomal protein S21
TC03G001780	6.53383	8.04028	2.84109		TC03G001780 Predicted protein
TC03G001430	5.26131	6.76753	2.84066		TC03G001430 Putative uncharacterized protein
TC01G040610	10.4225	11.9273	2.83797		TC01G040610 Carotenoid 9,10(9,10)-cleavage dioxygenase 1
TC05G003010	10.1207	11.6256	2.83794		TC05G003010 Putative uncharacterized protein
TC09G005660	9.89136	11.3961	2.83765		TC09G005660 Putative uncharacterized protein
TC05G002920	10.5267	12.0313	2.8375		TC05G002920 Peptide transporter PTR1
TC05G030120	5.46999	6.97461	2.83749		TC05G030120 Predicted protein (Fragment)
TC01G001430	4.63974	6.14374	2.83627		TC01G001430 Putative uncharacterized protein
TC09G027410	4.56011	6.06158	2.83131		TC09G027410 Putative phosphatidylglycerol/phosphatidylinositol transfer protein DDBG0282179
TC05G027860	5.94294	7.44414	2.83077		TC05G027860 Putative Ornithine decarboxylase
TC01G033120	7.2859	8.78704	2.83067		TC01G033120 Peptidyl-prolyl cis-trans isomerase CYP20-3, chloroplastic
TC00G068320	6.0801	7.58103	2.83025		TC00G068320 Hypothetical protein
TC05G006280	7.03478	8.5354	2.82965		TC05G006280 Serine/threonine-protein kinase-like protein CCR1
TC08G012800	11.6806	13.1811	2.82935		TC08G012800 Putative Protein RUPTURED POLLEN GRAIN 1
TC02G001840	5.25843	6.75878	2.82912		TC02G001840 Putative Predicted protein
TC10G005040	10.233	11.7333	2.82902		TC10G005040 Putative Protein IQ-DOMAIN 1
TC00G047980	9.15385	10.6532	2.82714		TC00G047980 Putative uncharacterized protein
TC03G012360	10.3722	11.871	2.82622		TC03G012360 Putative uncharacterized protein
TC10G016390	5.55038	7.04911	2.82593		TC10G016390 UPF0189 protein VPA0103
TC03G011930	12.6384	14.137	2.82564		TC03G011930 Flavonoid 3-monooxygenase
TC03G002450	10.5333	12.031	2.82397		TC03G002450 Leucoanthocyanidin reductase
TC03G025550	12.0351	13.5301	2.81858		TC03G025550 Vacuolar-processing enzyme
TC04G021630	13.7536	15.246	2.81363		TC04G021630 Chalcone synthase 2
TC01G000900	10.1663	11.6581	2.81231		TC01G000900 Predicted protein
TC00G056460	10.0462	11.5372	2.81076		TC00G056460 Putative Anthocyanidin 3-O-glucosyltransferase
TC09G031980	13.4742	14.9651	2.81061		TC09G031980 Osmotin-like protein
TC06G000710	5.00739	6.4979	2.80988		TC06G000710 Hypothetical protein
TC00G044180	10.1644	11.654	2.80818		TC00G044180 Putative Jasmonate O-methyltransferase
TC03G029510	7.34206	8.83089	2.80662		TC03G029510 Hypothetical protein
TC00G018860	5.43986	6.9286	2.80645		TC00G018860 Putative disease resistance RPP13-like protein 1
TC00G013150	9.57343	11.0622	2.80643		TC00G013150 4-coumarate--CoA ligase 2
TC00G088810	8.6014	10.0896	2.80541		TC00G088810 Predicted protein (Fragment)
TC00G051460	9.2365	10.7231	2.8022		TC00G051460 Kinesin light chain, putative
TC08G003100	6.91527	8.40181	2.80217		TC08G003100 Galactose oxidase, putative
TC01G007190	10.9514	12.4378	2.80208		TC01G007190 Tubulin alpha-3 chain
TC02G019380	9.06331	10.5488	2.80019		TC02G019380 Putative Probable LRR receptor-like serine/threonine-protein kinase At4g37250
TC07G010830	10.9149	12.3984	2.79626		TC07G010830 50S ribosomal protein L13, chloroplastic
TC07G016700	8.05204	9.53315	2.79164		TC07G016700 Putative Aspartic proteinase nepenthesin-1
TC09G006520	8.51221	9.99157	2.78825		TC09G006520 Ethylene-responsive transcription factor ERF017
TC01G009820	6.57174	8.05026	2.78661		TC01G009820 Putative uncharacterized protein
TC04G012840	11.6594	13.1377	2.7862		TC04G012840 Hypothetical protein
TC02G004180	8.8775	10.3557	2.78592		TC02G004180 Putative uncharacterized protein
TC02G011480	6.88926	8.36641	2.78398		TC02G011480 Hypothetical protein
TC00G015650	6.63091	8.10744	2.78279		TC00G015650 Putative uncharacterized protein
TC00G085520	11.7221	13.1986	2.78259		TC00G085520 14 kDa zinc-binding protein
TC00G012140	8.73142	10.2067	2.78034		TC00G012140 Putative uncharacterized protein
TC05G021360	6.43206	7.90722	2.78013		TC05G021360 Putative Protein WAX2
TC02G028250	4.84487	6.3199	2.7799		TC02G028250 Putative Uncharacterized protein At1g14870
TC00G081470	7.52491	8.99894	2.77796		TC00G081470 Putative uncharacterized protein
TC06G019880	11.8355	13.3093	2.77755		TC06G019880 Pyrophosphate--fructose 6-phosphate 1-phosphotransferase subunit beta
TC01G025830	9.30889	10.7821	2.77648		TC01G025830 Putative Acid phosphatase 1
TC00G031500	7.41902	8.89102	2.77405		TC00G031500 Putative uncharacterized protein
TC02G003470	6.31391	7.78365	2.76973		TC02G003470 Nodulin-21
TC03G021190	10.2559	11.7253	2.7691		TC03G021190 Acyl-CoA-binding domain-containing protein 2
TC00G048000	5.3385	6.80696	2.76727		TC00G048000 Putative Cell division control protein 45 homolog
TC04G026700	8.50505	9.97347	2.76719		TC04G026700 Putative Carboxyl-terminal-processing protease
TC01G012100	6.23112	7.69935	2.76682		TC01G012100 ABC transporter G family member 5
TC03G011610	10.5375	12.0055	2.76649		TC03G011610 UDP-glucose 6-dehydrogenase
TC05G007990	11.9949	13.462	2.76472		TC05G007990 Putative Pyruvate kinase, cytosolic isozyme
TC00G026130	5.61173	7.07822	2.7635		TC00G026130 Hypothetical protein
TC10G004090	7.94621	9.40937	2.75711		TC10G004090 Putative F-box protein At2g39490
TC07G001770	7.86845	9.3315	2.75691		TC07G001770 ABC transporter C family member 3
TC09G012350	7.56903	9.03106	2.75496		TC09G012350 Heparanase-like protein 3
TC06G012490	11.9154	13.3755	2.75132		TC06G012490 Pyruvate dehydrogenase E1 component subunit beta
TC05G019410	10.0105	11.4687	2.74773		TC05G019410 Predicted protein
TC09G030600	12.207	13.6637	2.74493		TC09G030600 Tubulin beta-1 chain
TC04G024020	7.11124	8.5679	2.74472		TC04G024020 Putative Non-specific lipid-transfer protein-like protein At2g13820
TC03G001450	11.2951	12.7513	2.7439		TC03G001450 Glutaredoxin-C1
TC07G011580	8.20636	9.66188	2.74254		TC07G011580 Putative Sulfotransferase 16
TC06G005250	11.8722	13.3267	2.74052		TC06G005250 Putative Protein brittle-1, chloroplastic/amyloplastic
TC05G006060	7.61637	9.07073	2.74035		TC05G006060 Putative uncharacterized protein
TC06G019850	8.3597	9.81401	2.74025		TC06G019850 Predicted protein
TC05G020020	7.72857	9.18221	2.73898		TC05G020020 Putative Anaphase-promoting complex subunit cdc20
TC06G014200	8.42768	9.8795	2.73552		TC06G014200 Putative Transcription factor TGA1
TC02G031160	5.45509	6.90648	2.73471		TC02G031160 Hypothetical protein
TC10G013370	8.72531	10.1764	2.73419		TC10G013370 Putative uncharacterized protein
TC03G025500	10.8163	12.2668	2.7331		TC03G025500 Monocopper oxidase-like protein SKU5
TC01G007420	6.33213	7.78227	2.73235		TC01G007420 Putative uncharacterized protein
TC03G015940	5.40488	6.85341	2.72929		TC03G015940 Glycyl-tRNA synthetase 1, mitochondrial
TC10G006980	9.97608	11.4245	2.72907		TC10G006980 GTP-binding protein yptV3
TC05G022370	11.8287	13.2748	2.72467		TC05G022370 Hypothetical protein
TC05G016790	9.25705	10.7017	2.72191		TC05G016790 Predicted protein (Fragment)
TC09G004870	11.0278	12.4721	2.72135		TC09G004870 Zinc transporter 4, chloroplastic
TC02G003130	7.82816	9.27204	2.72052		TC02G003130 Putative Protein SUPPRESSOR OF GENE SILENCING 3
TC02G015220	11.2381	12.681	2.71873		TC02G015220 Predicted protein
TC03G000980	10.7511	12.1936	2.71795		TC03G000980 Phosphopantetheine adenylyltransferase
TC04G028260	10.3287	11.7711	2.71779		TC04G028260 Putative uncharacterized protein
TC00G008290	7.55971	9.00038	2.71447		TC00G008290 Putative cyclin-B3-1
TC01G007140	10.9504	12.3906	2.71361		TC01G007140 Transcription factor, putative
TC10G016660	7.75925	9.19936	2.71343		TC10G016660 Putative Predicted protein
TC01G032970	5.66703	7.10602	2.71132		TC01G032970 Putative Hydrophobic protein LTI6A
TC05G030290	13.3086	14.7473	2.71085		TC05G030290 Putative uncharacterized protein
TC02G010100	10.9881	12.4262	2.70968		TC02G010100 LOB domain-containing protein, putative
TC06G010240	8.08918	9.52595	2.70713		TC06G010240 Putative uncharacterized protein (Fragment)
TC01G029360	10.2929	11.7292	2.70638		TC01G029360 Gtpase activating protein, putative
TC05G008010	6.98348	8.41965	2.70602		TC05G008010 Putative Probable inactive receptor kinase At2g26730
TC05G002260	11.5379	12.9739	2.70567		TC05G002260 Transcription factor HBP-1b, putative
TC00G013990	7.74107	9.17692	2.70542		TC00G013990 Probable methyltransferase PMT7
TC01G018880	7.73948	9.17498	2.70476		TC01G018880 Predicted protein
TC04G014590	10.6667	12.1018	2.70397		TC04G014590 Predicted protein
TC00G048690	8.19706	9.63158	2.70292		TC00G048690 Putative Lysosomal beta glucosidase
TC09G006580	12.7046	14.1383	2.70153		TC09G006580 Predicted protein
TC02G023920	6.98393	8.41749	2.70112		TC02G023920 Hypothetical protein
TC00G060230	7.41433	8.84624	2.69803		TC00G060230 Zinc finger protein-like protein
TC02G003010	8.2803	9.71195	2.69755		TC02G003010 Long chain fatty acid elongation enzyme
TC01G017360	9.90033	11.3305	2.69485		TC01G017360 Coproporphyrinogen-III oxidase, chloroplastic
TC03G024500	6.18512	7.61495	2.69415		TC03G024500 ATPase 11, plasma membrane-type
TC07G005920	10.5773	12.0038	2.68782		TC07G005920 Putative Cysteine-rich receptor-like protein kinase 10
TC10G002410	7.26667	8.69254	2.68676		TC10G002410 LIM and UIM domain-containing At1g19270
TC02G001060	7.11295	8.53814	2.68551		TC02G001060 Putative High affinity cationic amino acid transporter 1
TC06G012880	12.5488	13.9733	2.68429		TC06G012880 3-oxoacyl-[acyl-carrier-protein] synthase I, chloroplastic
TC00G025100	5.36329	6.78747	2.68364		TC00G025100 Hypothetical protein
TC09G024470	12.5185	13.9423	2.68301		TC09G024470 Hypothetical protein
TC06G002710	8.75983	10.1821	2.68		TC06G002710 Putative Patatin group A-3
TC00G043270	5.44129	6.86297	2.67897		TC00G043270 Predicted protein
TC04G008890	7.49816	8.91972	2.67875		TC04G008890 Structural maintenance of chromosomes protein 4
TC01G005650	7.78289	9.2035	2.67698		TC01G005650 Cyclin-D3-2
TC05G008650	8.06366	9.48328	2.67515		TC05G008650 Putative Acyl carrier protein, mitochondrial
TC07G010840	5.99237	7.41171	2.67464		TC07G010840 Hypothetical protein
TC09G031570	8.1203	9.53891	2.67328		TC09G031570 Putative uncharacterized protein
TC01G001130	6.71278	8.13055	2.67173		TC01G001130 Predicted protein
TC02G023110	10.0279	11.4455	2.67141		TC02G023110 Nucleobase-ascorbate transporter 7
TC02G000080	10.1516	11.5686	2.67018		TC02G000080 Hypothetical protein
TC02G001280	8.37926	9.79616	2.67012		TC02G001280 F14J9.26 protein
TC07G000520	5.46545	6.88222	2.66987		TC07G000520 Hypothetical protein
TC08G010270	14.0191	15.4353	2.6688		TC08G010270 Flavonol synthase/flavanone 3-hydroxylase
TC06G012160	6.41929	7.83546	2.66876		TC06G012160 Putative uncharacterized protein
TC01G002200	5.44047	6.85519	2.66607		TC01G002200 Hypothetical protein
TC03G022260	6.80863	8.22325	2.66589		TC03G022260 Putative Transmembrane protein 120 homolog
TC05G030570	9.15923	10.5738	2.66586		TC05G030570 F-box protein PP2-B15
TC08G006610	6.8022	8.21673	2.66575		TC08G006610 Sucrose transport protein SUC4
TC06G020260	6.24472	7.65873	2.66477		TC06G020260 Putative Probable long-chain-alcohol O-fatty-acyltransferase 3
TC00G045920	10.6699	12.0835	2.66386		TC00G045920 Homeobox-leucine zipper protein HAT14
TC03G027500	8.64148	10.0548	2.66351		TC03G027500 Transcription factor GLABRA 3
TC02G026460	5.72992	7.14302	2.66309		TC02G026460 Alpha DNA polymerase, putative
TC04G012980	11.7016	13.1143	2.66232		TC04G012980 SP1L, putative
TC06G014600	7.50087	8.91338	2.66199		TC06G014600 Predicted protein
TC06G012200	11.2279	12.6398	2.66087		TC06G012200 CBL-interacting serine/threonine-protein kinase 23
TC06G013550	13.5068	14.9185	2.6604		TC06G013550 GDSL esterase/lipase At1g29670
TC09G031630	9.38092	10.7924	2.66013		TC09G031630 Triosephosphate isomerase, cytosolic
TC02G008610	10.2227	11.6339	2.65958		TC02G008610 Putative Probable gibberellin receptor GID1L1
TC10G012190	12.7278	14.1376	2.65712		TC10G012190 Uricase-2 isozyme 1
TC03G018840	7.23929	8.64886	2.65659		TC03G018840 Xyloglucan galactosyltransferase KATAMARI1, putative
TC01G017720	10.959	12.3686	2.65657		TC01G017720 Probable tyrosine-protein phosphatase At1g05000
TC00G050090	7.74856	9.15741	2.65526		TC00G050090 Putative Predicted protein
TC05G030880	5.38945	6.79771	2.65416		TC05G030880 Putative pentatricopeptide repeat-containing protein At1g12700, mitochondrial
TC03G027090	7.07677	8.48431	2.65284		TC03G027090 Predicted protein (Fragment)
TC08G004920	8.54684	9.95373	2.65165		TC08G004920 Predicted protein
TC09G010280	8.31367	9.72004	2.6507		TC09G010280 Predicted protein
TC09G029910	9.33144	10.7377	2.65045		TC09G029910 Peptidyl-prolyl cis-trans isomerase CYP19-4
TC02G025480	6.63942	8.04543	2.65005		TC02G025480 Hypothetical protein
TC00G037900	10.9486	12.3533	2.64768		TC00G037900 Putative Predicted protein
TC06G020320	7.50041	8.90286	2.64351		TC06G020320 Putative uncharacterized protein
TC00G020970	8.65877	10.0598	2.64098		TC00G020970 Putative Cytosolic 5-nucleotidase 3
TC01G031650	6.98691	8.38788	2.64078		TC01G031650 Protein PROLIFERA
TC03G028000	8.44557	9.84597	2.63974		TC03G028000 Putative DET1- and DDB1-associated protein 1
TC03G025480	11.528	12.9281	2.63904		TC03G025480 Putative Transaldolase
TC06G016160	7.61471	9.01469	2.63898		TC06G016160 Putative Epoxide hydrolase 2
TC08G014320	13.969	15.3688	2.63864		TC08G014320 Gibberellin-regulated protein 2, putative
TC01G010700	6.72286	8.12255	2.63843		TC01G010700 Probable cinnamyl alcohol dehydrogenase 9
TC08G009400	11.5011	12.9003	2.63758		TC08G009400 2,3-bisphosphoglycerate-dependent phosphoglycerate mutase
TC04G001060	10.2078	11.6066	2.63671		TC04G001060 Universal stress protein A-like protein
TC02G005030	5.85202	7.24997	2.63526		TC02G005030 Putative uncharacterized protein
TC00G051890	9.18512	10.582	2.63329		TC00G051890 Putative uncharacterized protein
TC03G024940	9.24387	10.6403	2.63258		TC03G024940 Putative Auxin-induced protein 5NG4
TC01G009990	10.688	12.0833	2.63043		TC01G009990 Predicted protein (Fragment)
TC05G015670	7.97659	9.37117	2.62912		TC05G015670 Putative Beta-hexosaminidase subunit B2
TC05G027090	12.0392	13.4335	2.6286		TC05G027090 Histone H1.2
TC01G006860	11.8836	13.2774	2.6277		TC01G006860 Predicted protein
TC10G005130	6.45769	7.85057	2.62603		TC10G005130 FKBP-type peptidyl-prolyl cis-trans isomerase 3, chloroplastic
TC08G001630	7.16939	8.56214	2.62579		TC08G001630 Probable galacturonosyltransferase-like 1
TC09G034460	6.46397	7.85596	2.6244		TC09G034460 Glucan endo-1,3-beta-glucosidase 9
TC10G016820	9.49477	10.886	2.62299		TC10G016820 Predicted protein
TC01G025960	5.08994	6.48063	2.62203		TC01G025960 Hypothetical protein
TC02G013160	6.1718	7.56166	2.62054		TC02G013160 Putative LRR receptor-like serine/threonine-protein kinase GSO1
TC05G007830	5.38222	6.77091	2.6184		TC05G007830 Putative Embryonic protein DC-8
TC03G004830	12.0715	13.4588	2.61594		TC03G004830 Beta-glucosidase 44
TC01G029530	9.38082	10.768	2.61571		TC01G029530 Putative Dimethylaniline monooxygenase [N-oxide-forming] 1
TC06G012680	5.38843	6.77524	2.61499		TC06G012680 Predicted protein
TC06G007740	6.78592	8.17227	2.61417		TC06G007740 Putative GATA transcription factor 9
TC05G010060	9.31637	10.7027	2.61405		TC05G010060 Putative Solute carrier family 35 member F1
TC05G018270	8.85974	10.2458	2.61367		TC05G018270 Putative Uncharacterized protein C4orf29 homolog
TC09G009990	9.52076	10.9068	2.61365		TC09G009990 Putative uncharacterized protein
TC01G011480	6.24881	7.63448	2.61293		TC01G011480 Putative Chromatin assembly factor 1 subunit B
TC00G006230	8.1108	9.49581	2.61174		TC00G006230 Putative Uncharacterized protein ycf17
TC00G053260	5.12235	6.50713	2.61132		TC00G053260 Pleiotropic drug resistance protein 1
TC03G016530	5.67283	7.05758	2.61127		TC03G016530 Zinc finger CCCH domain-containing protein 54
TC02G012540	8.93247	10.3171	2.61109		TC02G012540 Uncharacterized protein At2g17340
TC04G018160	13.0161	14.3988	2.60749		TC04G018160 Endochitinase PR4
TC02G020570	6.49538	7.87768	2.60684		TC02G020570 Putative Probable inactive receptor kinase At2g26730
TC00G072450	5.62375	7.0037	2.6026		TC00G072450 Hypothetical protein
TC05G008630	7.4491	8.82865	2.60189		TC05G008630 Probable inactive purple acid phosphatase 20
TC03G017210	11.7407	13.1197	2.60097		TC03G017210 Putative uncharacterized protein
TC04G025750	6.29681	7.67547	2.60027		TC04G025750 Putative protein phosphatase 2C-like protein 44
TC02G012390	10.0783	11.4568	2.6		TC02G012390 Putative uncharacterized protein
TC06G021010	9.97604	11.3537	2.59851		TC06G021010 Predicted protein
TC00G008060	12.0723	13.4491	2.59681		TC00G008060 Putative Jasmonate O-methyltransferase
TC09G006760	12.1067	13.4823	2.59465		TC09G006760 Putative Adipocyte plasma membrane-associated protein
TC08G012090	5.57926	6.95341	2.59213		TC08G012090 Putative Ergosterol biosynthesis ERG4/ERG24
TC08G008300	10.2506	11.6237	2.59039		TC08G008300 Cyclin-dependent kinase B2-2
TC05G024860	6.11321	7.4861	2.5899		TC05G024860 Hypothetical protein
TC03G023230	7.33531	8.70813	2.58976		TC03G023230 Putative Probable transcriptional regulator RABBIT EARS
TC10G016420	12.245	13.6175	2.58919		TC10G016420 Superoxide dismutase [Mn], mitochondrial
TC09G009580	10.7646	12.1368	2.58874		TC09G009580 Aspartate aminotransferase, cytoplasmic
TC10G003620	7.66248	9.03472	2.58871		TC10G003620 Methionyl-tRNA synthetase
TC04G001920	9.01757	10.3898	2.58869		TC04G001920 Putative NAC domain-containing protein 8
TC08G012920	11.3654	12.7376	2.58858		TC08G012920 Cellulose synthase A catalytic subunit 6 [UDP-forming]
TC02G003180	8.88064	10.2526	2.58819		TC02G003180 Ptm1, putative
TC05G008160	8.25781	9.62922	2.58723		TC05G008160 Putative uncharacterized protein (Fragment)
TC09G007470	7.62643	8.99703	2.58578		TC09G007470 Putative Serine/threonine-protein kinase CBK1
TC09G024130	12.0986	13.4677	2.58315		TC09G024130 Lichenase
TC03G016010	5.6884	7.05752	2.58313		TC03G016010 Uncharacterized protein At4g14100
TC06G016360	4.24035	5.60932	2.58286		TC06G016360 Putative S-linalool synthase
TC08G014210	10.309	11.6774	2.5818		TC08G014210 Putative Dihydrolipoyllysine-residue acetyltransferase component of pyruvate dehydrogenase complex
TC01G040430	9.80948	11.1778	2.58166		TC01G040430 Putative uncharacterized protein
TC02G028340	12.3717	13.7396	2.58096		TC02G028340 Putative 21 kDa protein
TC09G005540	6.17054	7.53748	2.57923		TC09G005540 Putative uncharacterized protein
TC01G020610	9.53238	10.899	2.57859		TC01G020610 Formin-like protein 1
TC08G000720	8.13163	9.49782	2.57789		TC08G000720 B3 domain-containing protein At5g42700
TC05G015720	11.7668	13.1325	2.57698		TC05G015720 Probable NADP-dependent oxidoreductase P1
TC08G006770	7.31668	8.68183	2.57604		TC08G006770 EPIDERMAL PATTERNING FACTOR-like protein 2
TC03G031320	11.0836	12.4487	2.57592		TC03G031320 Acyl-CoA-binding protein
TC03G015020	9.46766	10.8326	2.57574		TC03G015020 Predicted protein
TC04G016100	7.04387	8.40853	2.57515		TC04G016100 Predicted protein
TC05G006580	9.38158	10.7459	2.57462		TC05G006580 Adenosine kinase 2
TC05G005360	6.64487	8.00882	2.5739		TC05G005360 Ankyrin repeat-containing protein At3g12360
TC05G003830	5.75903	7.12266	2.57331		TC05G003830 Putative uncharacterized protein
TC05G002280	4.91463	6.27806	2.57295		TC05G002280 Lysyl-tRNA synthetase
TC08G008590	8.21383	9.57648	2.57157		TC08G008590 Isoamylase 3, chloroplastic
TC04G012440	5.48111	6.84304	2.57029		TC04G012440 Hypothetical protein
TC02G024740	8.77263	10.1337	2.56882		TC02G024740 60S ribosomal protein L27a-3
TC10G003150	11.9858	13.3469	2.56879		TC10G003150 Triosephosphate isomerase, cytosolic
TC05G002090	5.5026	6.86289	2.56738		TC05G002090 Pyruvate decarboxylase isozyme 2
TC03G028170	9.44258	10.801	2.56396		TC03G028170 Predicted protein
TC08G007640	7.11712	8.47478	2.5627		TC08G007640 Putative uncharacterized protein
TC04G018230	5.26631	6.62375	2.5623		TC04G018230 Putative dCTP pyrophosphatase 1
TC09G028550	9.72734	11.0848	2.56229		TC09G028550 Predicted protein
TC06G000230	12.0058	13.3628	2.56153		TC06G000230 Ferredoxin--NADP reductase, root-type isozyme, chloroplastic
TC07G006430	8.00863	9.36562	2.5615		TC07G006430 Putative disease resistance protein At4g10780
TC02G001980	6.51366	7.87016	2.56063		TC02G001980 Putative B3 domain-containing protein REM21
TC02G016830	8.25152	9.60783	2.56029		TC02G016830 Reticulon-like protein B18
TC05G021930	8.26297	9.61923	2.5602		TC05G021930 Putative Dihydroflavonol-4-reductase
TC06G014460	5.059	6.41519	2.56008		TC06G014460 Putative uncharacterized protein
TC09G027090	9.06014	10.4157	2.55899		TC09G027090 Putative Lysosomal beta glucosidase
TC09G031530	9.43444	10.79	2.55895		TC09G031530 Putative Oxysterol-binding protein 8
TC03G012220	8.30561	9.66108	2.55879		TC03G012220 Putative UPF0737 protein AFP3
TC10G001560	7.11786	8.47271	2.55771		TC10G001560 Putative DNA replication complex GINS protein PSF3
TC06G003060	4.79193	6.14668	2.55753		TC06G003060 Putative uncharacterized protein
TC09G004830	8.41631	9.77081	2.55708		TC09G004830 Glycine dehydrogenase [decarboxylating], mitochondrial
TC09G008740	13.2127	14.5656	2.55426		TC09G008740 Putative uncharacterized protein
TC10G015550	4.59739	5.95008	2.55387		TC10G015550 Putative LRR receptor-like serine/threonine-protein kinase GSO1
TC09G002700	6.60592	7.95639	2.54996		TC09G002700 Putative Probable leucine-rich repeat receptor-like protein kinase At1g35710
TC00G046000	4.85917	6.20962	2.54992		TC00G046000 Putative uncharacterized protein (Fragment)
TC03G013050	8.78708	10.1364	2.54795		TC03G013050 Isoaspartyl peptidase/L-asparaginase 1
TC00G017590	10.8744	12.2233	2.54726		TC00G017590 Predicted protein
TC01G033620	9.91161	11.2598	2.54586		TC01G033620 Metal tolerance protein A2
TC02G024270	6.26917	7.61559	2.54281		TC02G024270 Hypothetical protein
TC03G029240	8.38492	9.73108	2.54235		TC03G029240 Predicted protein
TC01G028940	8.95842	10.3043	2.5419		TC01G028940 Putative uncharacterized protein
TC06G018030	13.8564	15.202	2.54142		TC06G018030 Leucoanthocyanidin reductase
TC09G027210	11.4549	12.8004	2.5411		TC09G027210 Putative Adipocyte plasma membrane-associated protein
TC06G020820	6.37043	7.71584	2.54102		TC06G020820 Hypothetical protein
TC05G021380	8.97782	10.3232	2.54088		TC05G021380 Predicted protein
TC07G001240	11.5033	12.8485	2.5408		TC07G001240 Fasciclin-like arabinogalactan protein 1
TC06G008990	5.54941	6.894	2.53957		TC06G008990 MYB7
TC01G035850	10.5444	11.8884	2.53854		TC01G035850 Probable anion transporter 2, chloroplastic
TC01G002690	9.21096	10.554	2.53688		TC01G002690 ATP binding protein, putative
TC08G010170	8.68144	10.0244	2.53669		TC08G010170 Putative uncharacterized protein
TC02G011780	10.3399	11.6821	2.53545		TC02G011780 GDSL esterase/lipase 1
TC02G027170	7.74273	9.08432	2.53431		TC02G027170 Putative Phytanoyl-CoA dioxygenase domain-containing protein 1
TC01G013610	7.45116	8.79182	2.53266		TC01G013610 Putative uncharacterized protein
TC04G026440	7.55755	8.89788	2.5321		TC04G026440 3-isopropylmalate dehydratase
TC00G034720	11.6383	12.9782	2.53143		TC00G034720 Glucan endo-1,3-beta-glucosidase 6
TC08G015370	7.25481	8.59344	2.52911		TC08G015370 Hypothetical protein
TC10G006690	13.0584	14.397	2.52893		TC10G006690 Cysteine proteinase RD19a
TC01G033610	9.74601	11.0832	2.52653		TC01G033610 Putative Transcription factor bHLH70
TC06G006850	8.80904	10.1462	2.52646		TC06G006850 Putative Coleoptile phototropism protein 1
TC02G022310	12.4359	13.7727	2.52588		TC02G022310 Probable glutathione S-transferase GSTU6
TC00G071590	5.96089	7.29642	2.52368		TC00G071590 Putative uncharacterized protein
TC07G002340	10.154	11.4887	2.52224		TC07G002340 Cell division protein ftsZ homolog, chloroplastic
TC00G066060	11.8052	13.1395	2.52147		TC00G066060 Predicted protein
TC01G010460	8.76813	10.1022	2.52105		TC01G010460 Putative uncharacterized protein
TC09G002130	10.1262	11.4601	2.5207		TC09G002130 Putative E3 ubiquitin-protein ligase KEG
TC09G031440	11.0502	12.3838	2.5203		TC09G031440 Putative Uncharacterized protein C24B11.05
TC07G008980	12.1059	13.4394	2.52008		TC07G008980 28 kDa heat-and acid-stable phosphoprotein, putative
TC01G015100	6.54527	7.87834	2.51938		TC01G015100 Predicted protein
TC08G002830	8.10379	9.43642	2.51862		TC08G002830 Dehydration-responsive element-binding protein 2D
TC08G006960	10.8142	12.1441	2.514		TC08G006960 Squalene monooxygenase
TC10G001040	7.86277	9.19268	2.51386		TC10G001040 Putative Peptide-N4-(N-acetyl-beta-glucosaminyl)asparagine amidase A
TC03G022810	10.3091	11.639	2.51383		TC03G022810 Valacyclovir hydrolase, putative
TC09G016650	4.89628	6.22389	2.50986		TC09G016650 Flavonoid 3-O-glucosyltransferase
TC07G001150	5.02902	6.35623	2.50916		TC07G001150 Putative Lectin-domain containing receptor kinase A4.3
TC05G026930	6.36667	7.69333	2.50821		TC05G026930 26S proteasome non-ATPase regulatory subunit 14
TC05G020120	7.16297	8.48913	2.50735		TC05G020120 Putative uncharacterized protein At5g06590
TC01G033380	11.3182	12.6427	2.50458		TC01G033380 Probable inactive purple acid phosphatase 29
TC04G016010	10.8854	12.2092	2.50329		TC04G016010 Probable inactive receptor kinase At5g58300
TC06G009730	10.1552	11.4786	2.5026		TC06G009730 AP2-like ethylene-responsive transcription factor AIL1
TC07G004590	7.39696	8.71681	2.4964		TC07G004590 Putative disease resistance protein RGA4
TC10G001030	9.04451	10.3643	2.49631		TC10G001030 Probable methyltransferase PMT22
TC01G006220	8.15867	9.47783	2.4952		TC01G006220 Putative Acyl-CoA-binding domain-containing protein 3
TC05G002270	8.8099	10.1259	2.48977		TC05G002270 Acyl-coenzyme A oxidase 4, peroxisomal
TC09G003630	8.04661	9.3609	2.4868		TC09G003630 Myb-related protein 3R-1
TC08G000010	6.62163	7.93547	2.48602		TC08G000010 Putative uncharacterized protein
TC03G030330	9.33359	10.6472	2.48568		TC03G030330 Putative Cytochrome P450 76C4
TC04G020990	4.81834	6.13155	2.48494		TC04G020990 Hypothetical protein
TC10G013810	5.12333	6.43409	2.48073		TC10G013810 Hypothetical protein
TC03G029600	10.4655	11.7756	2.47954		TC03G029600 Putative WW domain-containing oxidoreductase
TC06G014800	4.78131	6.09131	2.47942		TC06G014800 Putative uncharacterized protein
TC09G030670	9.93914	11.2486	2.47856		TC09G030670 18.2 kDa class I heat shock protein
TC01G001900	10.8061	12.1153	2.47811		TC01G001900 Methionine sulfoxide reductase, putative
TC07G012790	5.6027	6.91183	2.47793		TC07G012790 Probable peroxisomal (S)-2-hydroxy-acid oxidase 2
TC03G016890	8.07488	9.38374	2.47746		TC03G016890 Putative 8-amino-7-oxononanoate synthase/2-amino-3-ketobutyrate coenzyme A ligase
TC01G005250	8.49512	9.80323	2.47618		TC01G005250 DNA polymerase alpha catalytic subunit
TC01G021390	7.03833	8.34593	2.47528		TC01G021390 Putative uncharacterized protein
TC06G000510	6.7444	8.05144	2.47434		TC06G000510 Probable receptor-like protein kinase At1g30570
TC10G005460	12.999	14.3059	2.47403		TC10G005460 Putative Major intrinsic protein
TC02G010630	9.98006	11.2866	2.47349		TC02G010630 Putative uncharacterized protein
TC05G019330	6.95622	8.26237	2.47281		TC05G019330 Hypothetical protein
TC09G031310	8.48044	9.78658	2.47279		TC09G031310 Predicted protein (Fragment)
TC08G007970	4.86929	6.1754	2.47274		TC08G007970 Putative cyclin-A3-1
TC06G018280	8.17651	9.48226	2.47212		TC06G018280 Cysteine-rich receptor-like protein kinase 26
TC03G002940	5.35022	6.6559	2.47201		TC03G002940 Predicted protein (Fragment)
TC10G016520	9.51329	10.8172	2.46897		TC10G016520 Putative UPF0557 protein C10orf119
TC00G026570	8.27199	9.5757	2.46864		TC00G026570 Probable receptor-like protein kinase At2g42960
TC00G084210	9.29694	10.5999	2.46729		TC00G084210 Hypothetical protein
TC04G024170	7.90517	9.20798	2.4671		TC04G024170 Predicted protein
TC03G029840	9.04396	10.3467	2.46705		TC03G029840 Predicted protein
TC01G030310	13.3538	14.6554	2.465		TC01G030310 Stress-related protein
TC07G012890	9.83025	11.1309	2.46336		TC07G012890 Putative Ribokinase
TC10G001700	8.0913	9.39162	2.46283		TC10G001700 ATP binding protein, putative
TC06G014550	5.28405	6.58404	2.46228		TC06G014550 Putative Vignain
TC02G029760	5.48099	6.78085	2.46206		TC02G029760 Putative Cytochrome b reductase 1
TC09G004000	6.22272	7.52175	2.46064		TC09G004000 Predicted protein
TC06G007390	7.93806	9.23672	2.46		TC06G007390 Histidine-containing phosphotransfer protein 4
TC03G012850	5.4191	6.71737	2.45934		TC03G012850 Putative WD repeat and HMG-box DNA-binding protein 1
TC09G003620	5.07311	6.37089	2.4585		TC09G003620 Putative Probable dynein light chain
TC08G001560	6.87859	8.17585	2.45763		TC08G001560 Putative Protein TRANSPARENT TESTA 12
TC09G034430	11.5521	12.8491	2.45718		TC09G034430 Putative uncharacterized protein
TC09G027360	8.25159	9.54825	2.4566		TC09G027360 Kinesin, putative
TC03G017010	10.5464	11.8424	2.45561		TC03G017010 60S ribosomal protein L15
TC09G035020	12.3323	13.6272	2.45354		TC09G035020 CBL-interacting serine/threonine-protein kinase 11
TC08G004730	8.03697	9.33143	2.45285		TC08G004730 Predicted protein (Fragment)
TC07G015690	12.8654	14.1594	2.45217		TC07G015690 Putative Predicted protein
TC02G009440	7.68657	8.98053	2.45201		TC02G009440 Predicted protein
TC09G002860	9.24118	10.5347	2.45125		TC09G002860 Putative Reticulon-like protein B21
TC04G022860	8.76358	10.0551	2.44784		TC04G022860 Putative uncharacterized protein
TC06G020430	10.7937	12.0844	2.4465		TC06G020430 Inositol monophosphatase 3
TC10G008440	9.46529	10.7551	2.44491		TC10G008440 Putative Bark storage protein A
TC00G016070	6.86453	8.15375	2.44394		TC00G016070 Putative Probable leucine-rich repeat receptor-like protein kinase At1g35710
TC06G009710	9.65596	10.9445	2.44282		TC06G009710 Putative uncharacterized protein
TC00G042290	8.21164	9.49921	2.44116		TC00G042290 Expansin-A13
TC04G014620	9.41733	10.7047	2.44078		TC04G014620 Predicted protein
TC05G006750	11.8067	13.0938	2.44041		TC05G006750 Putative Cytokinin-O-glucosyltransferase 2
TC03G014000	5.32766	6.6144	2.43975		TC03G014000 Putative DNA polymerase III subunit gamma/tau
TC07G005520	8.27072	9.55727	2.43944		TC07G005520 Putative serine/threonine-protein kinase receptor
TC02G033940	11.3057	12.592	2.43893		TC02G033940 Putative SNF1-related protein kinase regulatory subunit gamma 1
TC01G032920	6.45721	7.74292	2.43801		TC01G032920 Probable polygalacturonase
TC00G089240	5.86895	7.15366	2.43633		TC00G089240 Putative uncharacterized protein
TC04G003510	11.0283	12.3109	2.43285		TC04G003510 Ribulose-phosphate 3-epimerase, cytoplasmic isoform
TC02G009760	5.72546	7.00746	2.43175		TC02G009760 Putative cyclin-A3-1
TC07G005110	7.26422	8.54616	2.43166		TC07G005110 Breast carcinoma amplified sequence, putative
TC05G020060	6.84748	8.12849	2.4301		TC05G020060 Flavonol sulfotransferase-like
TC02G033120	4.49058	5.77053	2.4283		TC02G033120 Hypothetical protein
TC03G019080	10.7186	11.9985	2.42812		TC03G019080 Phosphoglucomutase, chloroplastic
TC01G010490	7.32768	8.60593	2.42544		TC01G010490 Hypothetical protein
TC02G032690	8.9908	10.2681	2.42379		TC02G032690 Probable S-acyltransferase At1g69420
TC06G014700	5.08433	6.36076	2.4224		TC06G014700 GDSL esterase/lipase At5g45910
TC00G037750	8.23526	9.51131	2.42176		TC00G037750 DNA repair protein rad9, putative
TC04G028980	8.46426	9.7403	2.42174		TC04G028980 Exonuclease, putative
TC09G030210	8.35963	9.63485	2.42036		TC09G030210 Sodium-dependent phosphate transport protein 1, chloroplastic
TC02G024530	9.46958	10.7433	2.41792		TC02G024530 Ribose-phosphate pyrophosphokinase 3
TC03G013000	7.40971	8.68318	2.41743		TC03G013000 Predicted protein (Fragment)
TC01G039930	7.10159	8.37497	2.41727		TC01G039930 Putative uncharacterized protein
TC03G013710	6.52382	7.79608	2.41539		TC03G013710 Cytochrome P450 71A9
TC05G029600	8.98094	10.253	2.41504		TC05G029600 Putative Predicted protein
TC06G012040	6.44912	7.72079	2.4144		TC06G012040 Putative Pentatricopeptide repeat-containing protein At2g35130
TC00G077130	8.26099	9.5323	2.4138		TC00G077130 Putative uncharacterized protein
TC01G033640	11.7885	13.0595	2.41324		TC01G033640 Putative uncharacterized protein
TC10G005010	11.9551	13.225	2.41157		TC10G005010 ATP synthase subunit d, mitochondrial
TC10G016500	10.3101	11.5793	2.41029		TC10G016500 Potassium transporter 2
TC04G027390	4.70983	5.97869	2.40972		TC04G027390 Putative Wall-associated receptor kinase-like 8
TC09G016970	5.63557	6.90436	2.40959		TC09G016970 Probable xyloglucan endotransglucosylase/hydrolase protein 23
TC10G003170	6.98975	8.25762	2.40806		TC10G003170 DNA replication complex GINS protein PSF2
TC04G027020	6.14287	7.40987	2.4066		TC04G027020 Pyruvate, phosphate dikinase, chloroplastic
TC09G032980	5.80664	7.07353	2.40643		TC09G032980 DNA repair protein RAD51 homolog 2
TC03G028870	11.3665	12.6333	2.40625		TC03G028870 Endoglucanase 6
TC02G008270	5.96596	7.23178	2.40465		TC02G008270 Putative Gibberellin 20 oxidase 1
TC00G061270	7.88843	9.15295	2.40247		TC00G061270 Putative Probably inactive leucine-rich repeat receptor-like protein kinase At3g28040
TC10G003430	7.9151	9.17885	2.40119		TC10G003430 Putative uncharacterized protein
TC00G025090	10.7563	12.0177	2.39729		TC00G025090 Putative uncharacterized protein
TC10G005080	8.94659	10.2077	2.39678		TC10G005080 Putative Predicted protein
TC04G004800	14.0416	15.3021	2.39569		TC04G004800 Translocon-associated protein, beta subunit, putative
TC00G023310	9.5895	10.8497	2.39537		TC00G023310 Predicted protein
TC05G023700	8.64449	9.90449	2.39496		TC05G023700 Predicted protein
TC03G016410	8.52104	9.78088	2.39469		TC03G016410 Nucleoside diphosphate kinase 1
TC03G027250	10.7077	11.9667	2.39336		TC03G027250 Tubulin beta-1 chain
TC00G023120	9.2937	10.5527	2.39333		TC00G023120 NADH-ubiquinone oxidoreductase 24 kDa subunit, mitochondrial
TC01G009190	14.1042	15.363	2.39298		TC01G009190 Putative Lipoxygenase homology domain-containing protein 1
TC05G002540	11.9609	13.2197	2.39291		TC05G002540 Vacuolar cation/proton exchanger 3
TC04G021320	7.50804	8.76667	2.39269		TC04G021320 Putative Predicted protein
TC00G025320	7.65324	8.91165	2.39231		TC00G025320 Probable xyloglucan endotransglucosylase/hydrolase protein 23
TC08G002610	8.82343	10.0815	2.39178		TC08G002610 Putative Ycf60-like protein
TC05G016360	6.36815	7.62607	2.39152		TC05G016360 Putative Probable leucine-rich repeat receptor-like protein kinase At2g33170
TC01G028810	8.77586	10.0337	2.39131		TC01G028810 Isoamylase 2, chloroplastic
TC02G008150	8.98861	10.2461	2.39075		TC02G008150 Putative B3 domain-containing transcription factor VRN1
TC10G000370	8.26396	9.52106	2.39014		TC10G000370 AT4g31560
TC01G008830	8.68022	9.9367	2.38912		TC01G008830 Putative Calcium-binding mitochondrial carrier protein SCaMC-1
TC09G032960	9.83603	11.0917	2.38787		TC09G032960 Mitogen-activated protein kinase homolog NTF6
TC09G011600	5.23999	6.4953	2.38719		TC09G011600 Thylakoid lumenal 16.5 kDa protein, chloroplastic
TC10G007200	9.68734	10.941	2.38451		TC10G007200 Histone H2B
TC09G010580	9.63852	10.892	2.3842		TC09G010580 Putative DELLA protein GAI
TC06G008420	9.07336	10.3263	2.38327		TC06G008420 Glycerate dehydrogenase, putative
TC05G003300	11.0508	12.3033	2.38266		TC05G003300 MYB2
TC01G031210	10.0921	11.3444	2.38212		TC01G031210 Probable galacturonosyltransferase-like 7
TC02G003620	8.91268	10.1649	2.38207		TC02G003620 Putative uncharacterized protein
TC00G084050	10.815	12.0663	2.38067		TC00G084050 Histidine decarboxylase
TC01G008680	6.67916	7.93023	2.38019		TC01G008680 Putative Protein cbbY
TC09G030470	12.7389	13.9896	2.37951		TC09G030470 Putative uncharacterized protein At5g58960/k19m22_160
TC00G078910	9.5628	10.8129	2.37855		TC00G078910 Predicted protein
TC08G007010	7.1809	8.43019	2.37725		TC08G007010 Putative Transcription factor bHLH74
TC10G005090	14.3125	15.5614	2.37668		TC10G005090 Elongation factor 1-alpha
TC04G021810	5.67628	6.9246	2.37564		TC04G021810 Putative Predicted protein
TC08G009960	11.2195	12.4671	2.37438		TC08G009960 Nitrate reductase [NADH]
TC06G021190	10.7995	12.0468	2.37406		TC06G021190 Probable galacturonosyltransferase 4
TC09G005290	10.1295	11.3762	2.37309		TC09G005290 Putative Probable WRKY transcription factor 50
TC04G005090	10.5426	11.7891	2.37272		TC04G005090 Transcription factor ICE1
TC00G059380	10.5519	11.7975	2.37119		TC00G059380 WD repeat-containing protein LWD1
TC01G000760	11.7153	12.9608	2.37103		TC01G000760 Putative RPM1-interacting protein 4
TC00G012010	8.40534	9.6506	2.37061		TC00G012010 UPF0586 protein C9orf41 homolog
TC03G015160	13.2441	14.4891	2.3703		TC03G015160 Metal ion binding protein, putative
TC09G028950	9.37019	10.6151	2.3701		TC09G028950 Glucomannan 4-beta-mannosyltransferase 2
TC07G009290	10.8605	12.1053	2.36974		TC07G009290 Transcription factor TCP4
TC09G006420	8.11393	9.35854	2.36955		TC09G006420 Peroxiredoxin Q, chloroplastic
TC02G027780	5.64741	6.89202	2.36954		TC02G027780 Putative Nuclear pore complex protein Nup155
TC06G016960	5.80335	7.04794	2.3695		TC06G016960 Putative Dynein light chain LC6, flagellar outer arm
TC09G003360	4.4142	5.65872	2.3694		TC09G003360 Predicted protein
TC00G015790	5.30385	6.5476	2.36814		TC00G015790 Protein binding protein, putative
TC00G014320	6.39694	7.6405	2.36782		TC00G014320 Putative Cytokinin-N-glucosyltransferase 1
TC06G017700	8.21342	9.45639	2.36685		TC06G017700 DEAD-box ATP-dependent RNA helicase 39
TC02G009600	13.0091	14.2518	2.36646		TC02G009600 Putative uncharacterized protein
TC00G061440	4.86016	6.10276	2.36625		TC00G061440 Putative uncharacterized protein
TC01G019250	11.2518	12.4944	2.36617		TC01G019250 Putative uncharacterized protein
TC03G028460	8.43193	9.67444	2.3661		TC03G028460 Predicted protein
TC02G028070	8.29312	9.53523	2.36543		TC02G028070 Glucan endo-1,3-beta-glucosidase 3
TC04G011050	7.71972	8.96143	2.36478		TC04G011050 Receptor-like protein kinase FERONIA
TC00G065860	12.4267	13.6678	2.36367		TC00G065860 Dirigent-like protein 1
TC00G017370	9.60808	10.8485	2.3627		TC00G017370 Hypothetical protein
TC02G022750	9.28747	10.5276	2.36216		TC02G022750 Putative uncharacterized protein
TC04G008080	10.1426	11.3825	2.36194		TC04G008080 Putative Protein CLP1 homolog
TC09G029620	11.9257	13.1644	2.35984		TC09G029620 Hypothetical protein
TC07G002510	12.3926	13.6307	2.35882		TC07G002510 Putative Protein regulator of cytokinesis 1
TC00G024000	7.54672	8.78469	2.35866		TC00G024000 Cyclin-A2-3
TC01G011080	12.8739	14.1118	2.35849		TC01G011080 ATP synthase subunit epsilon, mitochondrial
TC01G035470	10.4774	11.715	2.35807		TC01G035470 Bmru protein, putative
TC01G036510	10.2222	11.4597	2.35784		TC01G036510 ( )-neomenthol dehydrogenase
TC09G007020	7.44556	8.68273	2.35736		TC09G007020 Putative uncharacterized protein
TC04G002510	8.98792	10.2247	2.35672		TC04G002510 Predicted protein (Fragment)
TC07G009520	12.9672	14.2022	2.35369		TC07G009520 Phosphoenolpyruvate carboxylase, housekeeping isozyme
TC01G034820	8.1046	9.33926	2.35325		TC01G034820 Putative Probable UDP-sugar transporter protein SLC35A4
TC10G005160	8.1843	9.41864	2.35275		TC10G005160 Putative General transcription factor IIF subunit 2
TC09G024750	8.02822	9.26219	2.35214		TC09G024750 Putative uncharacterized protein
TC01G035280	14.1818	15.4151	2.35109		TC01G035280 Late embryogenesis abundant protein Lea14-A
TC05G024540	4.6598	5.89288	2.35068		TC05G024540 Hypothetical protein
TC02G016600	12.7094	13.9424	2.35066		TC02G016600 Putative Zinc finger CCCH domain-containing protein 2
TC00G062090	6.75885	7.9918	2.35047		TC00G062090 Putative uncharacterized protein
TC01G033390	11.821	13.0529	2.34878		TC01G033390 Probable inactive purple acid phosphatase 29
TC08G008220	7.50584	8.73759	2.34852		TC08G008220 AP-1 complex subunit sigma-2
TC06G010230	8.18297	9.41418	2.34764		TC06G010230 Putative Tetratricopeptide repeat protein 28
TC02G034240	11.8326	13.0632	2.34665		TC02G034240 Putative Dihydrolipoyllysine-residue acetyltransferase component of pyruvate dehydrogenase complex
TC02G021340	9.48681	10.717	2.34599		TC02G021340 Putative uncharacterized protein
TC00G028210	11.2425	12.4724	2.34544		TC00G028210 Predicted protein
TC04G001140	8.15716	9.38618	2.34408		TC04G001140 Shaggy-related protein kinase epsilon
TC01G019860	10.2991	11.528	2.34388		TC01G019860 Glucose-1-phosphate adenylyltransferase small subunit, chloroplastic
TC05G008720	8.60456	9.83345	2.34387		TC05G008720 CAAX prenyl protease 2
TC03G027210	7.95209	9.18077	2.34352		TC03G027210 Putative KTEL motif-containing protein 1
TC09G004650	7.66302	8.88953	2.34		TC09G004650 Serine hydroxymethyltransferase, mitochondrial
TC05G030060	8.65734	9.88308	2.33874		TC05G030060 Putative protease Do-like 14
TC04G005990	6.53689	7.7626	2.3387		TC04G005990 Putative uncharacterized protein
TC01G030080	11.8462	13.0712	2.33748		TC01G030080 Glutathione S-transferase PARB
TC10G011930	8.36402	9.58894	2.33742		TC10G011930 Predicted protein
TC00G065830	8.98999	10.2141	2.33612		TC00G065830 Predicted protein
TC08G005730	10.047	11.2703	2.33469		TC08G005730 Putative uncharacterized protein
TC09G012860	10.6952	11.9177	2.33353		TC09G012860 Predicted protein
TC04G024540	8.39346	9.61579	2.33324		TC04G024540 Putative uncharacterized protein
TC07G002600	11.2556	12.4774	2.33239		TC07G002600 EH domain-containing protein 1
TC06G007010	4.40434	5.62466	2.32999		TC06G007010 Putative Probable LRR receptor-like serine/threonine-protein kinase At4g29180
TC04G029560	13.3134	14.5334	2.32956		TC04G029560 Protein binding protein, putative
TC01G014640	8.91577	10.1355	2.32896		TC01G014640 Glycerol-3-phosphate acyltransferase 1
TC08G011520	11.493	12.7126	2.32878		TC08G011520 Putative uncharacterized protein
TC02G012120	10.3853	11.6047	2.32835		TC02G012120 LL-diaminopimelate aminotransferase, chloroplastic
TC07G010200	5.06306	6.28209	2.3279		TC07G010200 Putative LRR receptor-like serine/threonine-protein kinase GSO1
TC01G020230	10.0052	11.2219	2.32403		TC01G020230 Protein YIF1A, putative
TC06G011040	10.4627	11.6793	2.32401		TC06G011040 Putative glucose-6-phosphate 1-epimerase
TC03G021840	12.5496	13.7661	2.32384		TC03G021840 Putative Flavanone 3-dioxygenase
TC04G003440	4.74147	5.95757	2.32318		TC04G003440 Putative LRR receptor-like serine/threonine-protein kinase GSO1
TC09G015240	11.0616	12.2775	2.32287		TC09G015240 UDP-glucuronate 4-epimerase 1
TC09G012920	7.34492	8.56036	2.32213		TC09G012920 Predicted protein
TC06G013340	5.76366	6.978	2.32035		TC06G013340 Putative uncharacterized protein
TC06G019540	6.63112	7.84546	2.32034		TC06G019540 Putative uncharacterized protein
TC05G001620	6.90916	8.12307	2.31965		TC05G001620 Probably inactive leucine-rich repeat receptor-like protein kinase IMK2
TC03G031090	13.513	14.7268	2.31942		TC03G031090 Putative Protein notum homolog
TC00G082820	4.44383	5.65716	2.31871		TC00G082820 Catalytic, putative
TC06G003980	6.30576	7.51904	2.31864		TC06G003980 Putative UPF0326 protein At4g17486
TC04G030520	10.1323	11.3454	2.31834		TC04G030520 Putative uncharacterized protein
TC04G020280	10.2225	11.4349	2.31711		TC04G020280 Putative Anthocyanin 5-O-glucosyltransferase
TC00G050490	7.29	8.50225	2.31699		TC00G050490 Putative vesicle-associated membrane protein 726
TC03G026000	11.5743	12.7855	2.31525		TC03G026000 Putative C-4 methylsterol oxidase DDBG0269788
TC03G020590	9.12546	10.3363	2.3147		TC03G020590 Pentatricopeptide repeat-containing protein At1g55630
TC09G024390	9.91783	11.127	2.31199		TC09G024390 Predicted protein
TC08G004620	9.47553	10.6845	2.31174		TC08G004620 4-coumarate--CoA ligase-like 5
TC01G027210	12.5966	13.8054	2.31154		TC01G027210 Hypothetical protein
TC03G005310	9.75333	10.962	2.31124		TC03G005310 Putative uncharacterized protein
TC08G003470	8.54843	9.75631	2.30999		TC08G003470 Putative uncharacterized protein
TC02G006370	13.1652	14.372	2.3082		TC02G006370 Putative NADH dehydrogenase [ubiquinone] 1 beta subcomplex subunit 9
TC08G004400	10.1018	11.3084	2.30798		TC08G004400 Predicted protein
TC02G029690	9.93393	11.14	2.30707		TC02G029690 Purple acid phosphatase 3
TC00G091830	11.8329	13.0386	2.30647		TC00G091830 Predicted protein
TC10G000540	7.29251	8.49735	2.30512		TC10G000540 Putative uncharacterized protein
TC05G027630	14.2966	15.5014	2.30511		TC05G027630 Auxin-induced protein PCNT115
TC09G024190	10.1862	11.3905	2.30427		TC09G024190 Putative Zinc finger CCCH domain-containing protein 53
TC03G020550	6.662	7.86621	2.3041		TC03G020550 Putative LRR receptor-like serine/threonine-protein kinase GSO1
TC03G007180	6.70798	7.91217	2.30407		TC03G007180 Putative uncharacterized protein
TC01G040790	5.48023	6.6835	2.3026		TC01G040790 Putative Anthocyanin 5-aromatic acyltransferase
TC08G014390	9.14417	10.347	2.30192		TC08G014390 50S ribosomal protein L21, chloroplastic
TC09G026500	10.0912	11.2934	2.30084		TC09G026500 Hydrolase, putative
TC02G007430	9.56544	10.7674	2.30051		TC02G007430 Putative uncharacterized protein
TC06G014530	9.02326	10.2241	2.2987		TC06G014530 Hypothetical protein
TC02G006420	5.92645	7.12681	2.29797		TC02G006420 Endoglucanase 24
TC01G011570	11.5198	12.7199	2.29765		TC01G011570 Hypothetical protein
TC04G016980	11.2121	12.4119	2.29719		TC04G016980 Probable NADP-dependent oxidoreductase P2
TC08G005760	10.777	11.9763	2.2962		TC08G005760 Putative Probable mitochondrial 2-oxoglutarate/malate carrier protein
TC08G011400	6.47903	7.67821	2.2961		TC08G011400 Esterase
TC09G012040	4.80158	6.00074	2.29606		TC09G012040 Probable glycosyltransferase At5g20260
TC05G008870	11.074	12.272	2.29421		TC05G008870 Putative Protein ABSCISIC ACID-INSENSITIVE 5
TC00G056960	7.16187	8.35961	2.2938		TC00G056960 Putative uncharacterized protein
TC01G002730	10.0251	11.2228	2.29379		TC01G002730 Putative Jasmonate O-methyltransferase
TC04G016550	8.28998	9.48767	2.29372		TC04G016550 Predicted protein
TC08G013140	8.71815	9.9154	2.29302		TC08G013140 Putative uncharacterized protein
TC03G020350	9.60682	10.804	2.29292		TC03G020350 Predicted protein
TC01G015280	12.1888	13.3855	2.29209		TC01G015280 Omega-6 fatty acid desaturase, endoplasmic reticulum isozyme 2
TC04G026370	4.93125	6.12745	2.29136		TC04G026370 Putative LRR receptor-like serine/threonine-protein kinase GSO1
TC02G032120	6.93566	8.1318	2.29125		TC02G032120 Ureide permease 1
TC09G010920	10.503	11.6988	2.29079		TC09G010920 Protein kinase G11A
TC06G010760	10.0871	11.2822	2.2896		TC06G010760 Alanine aminotransferase 2
TC04G027030	10.2394	11.4342	2.28911		TC04G027030 Pyruvate, phosphate dikinase, chloroplastic
TC05G007520	5.70129	6.89583	2.28872		TC05G007520 Putative Cytochrome P450 97B2
TC01G014920	10.5951	11.7897	2.2887		TC01G014920 Protein TRANSPARENT TESTA 12
TC01G040960	10.4711	11.6655	2.28859		TC01G040960 Putative uncharacterized protein
TC02G026860	11.2412	12.4348	2.28723		TC02G026860 Predicted protein
TC02G033590	11.81	13.0035	2.28707		TC02G033590 Transcription factor bHLH135
TC08G002460	7.15726	8.3507	2.28698		TC08G002460 Putative Abscisic acid 8-hydroxylase 4
TC04G022920	9.65235	10.8457	2.28687		TC04G022920 Hypothetical protein
TC02G027140	8.58046	9.77343	2.28622		TC02G027140 Putative uncharacterized protein
TC09G025360	11.5914	12.7835	2.28486		TC09G025360 Proteasome subunit alpha type-3
TC07G000770	7.11469	8.30671	2.28473		TC07G000770 Putative Uncharacterized membrane protein At1g06890
TC00G051470	9.26977	10.4617	2.28463		TC00G051470 LOB domain-containing protein, putative
TC03G015620	9.42248	10.614	2.28387		TC03G015620 Putative Transcription factor bHLH137
TC00G000210	11.8238	13.0143	2.28243		TC00G000210 Biotin carboxylase 1, chloroplastic
TC06G004610	9.41876	10.6087	2.28145		TC06G004610 Putative Lamin-like protein
TC07G011100	6.67698	7.86677	2.2812		TC07G011100 Putative Cell division cycle protein 16 homolog
TC04G030250	6.58179	7.77137	2.28085		TC04G030250 Probable boron transporter 2
TC05G029610	4.70045	5.88997	2.28076		TC05G029610 Putative uncharacterized protein
TC03G017990	4.60142	5.79073	2.28045		TC03G017990 ABC transporter G family member 8
TC01G035790	10.8749	12.064	2.2802		TC01G035790 Cysteine synthase, chloroplastic/chromoplastic
TC03G015330	14.022	15.2105	2.27923		TC03G015330 60S ribosomal protein L7a
TC03G001370	8.32217	9.51043	2.27878		TC03G001370 Putative uncharacterized protein
TC07G010340	11.9616	13.1492	2.27783		TC07G010340 Protein transport protein Sec61 subunit alpha
TC04G008520	6.50933	7.69695	2.27777		TC04G008520 Protein kinase PVPK-1
TC01G038140	6.14741	7.33503	2.27776		TC01G038140 Putative Phosphatidate cytidylyltransferase
TC00G028170	11.884	13.0712	2.27715		TC00G028170 Protein translocase, putative
TC06G006720	8.17361	9.36077	2.27704		TC06G006720 Hypothetical protein
TC05G025250	10.7186	11.9057	2.27702		TC05G025250 Putative uncharacterized protein
TC02G009300	10.8531	12.0401	2.27676		TC02G009300 Cyclin d, putative
TC10G003060	9.23119	10.4181	2.27672		TC10G003060 Putative uncharacterized protein
TC01G029880	10.2035	11.3902	2.27628		TC01G029880 Cullin-1
TC03G012130	6.48958	7.6761	2.27603		TC03G012130 Phosphoserine phosphatase, chloroplastic
TC03G011520	11.9475	13.1338	2.27577		TC03G011520 Putative Probable leucine-rich repeat receptor-like protein kinase At1g35710
TC09G035210	7.86375	9.04998	2.27557		TC09G035210 B3 domain-containing transcription repressor VAL1
TC02G027200	9.61039	10.7965	2.27533		TC02G027200 Probable sulfate transporter 3.3
TC03G024160	7.34267	8.52852	2.27497		TC03G024160 Putative Uncharacterized protein ylbA
TC01G029560	8.552	9.73724	2.27401		TC01G029560 Sodium/hydrogen exchanger 2
TC00G079040	7.62549	8.81052	2.27368		TC00G079040 Zinc finger protein, putative
TC01G035840	11.6867	12.8712	2.2729		TC01G035840 Cytochrome P450 86A2
TC09G013070	7.72481	8.90875	2.27197		TC09G013070 Putative Aspartate aminotransferase
TC08G008840	9.28132	10.4644	2.27059		TC08G008840 Putative uncharacterized protein
TC00G061630	8.65988	9.84262	2.27008		TC00G061630 Putative DNA-binding protein SMUBP-2
TC01G040990	8.40996	9.59232	2.26947		TC01G040990 Electron transporter, putative
TC01G038080	11.4026	12.5849	2.26937		TC01G038080 14 kDa proline-rich protein DC2.15
TC00G054280	9.8743	11.0563	2.26889		TC00G054280 Ferredoxin-3, chloroplastic
TC04G002940	10.7311	11.9113	2.26606		TC04G002940 Putative Ankyrin-3
TC05G015360	9.14853	10.3286	2.26594		TC05G015360 Putative Pyruvate kinase, cytosolic isozyme
TC09G017400	8.8564	10.0359	2.26506		TC09G017400 Putative Afadin- and alpha-actinin-binding protein
TC04G000990	10.0229	11.202	2.26427		TC04G000990 Putative uncharacterized protein
TC06G018560	7.25491	8.43386	2.26413		TC06G018560 UDP-3-O-[3-hydroxymyristoyl] glucosamine N-acyltransferase, putative
TC01G006000	8.30367	9.48248	2.26391		TC01G006000 Predicted protein
TC03G018930	9.78353	10.961	2.26179		TC03G018930 Subtilisin-like protease
TC03G027470	7.08469	8.26153	2.2608		TC03G027470 Kinesin heavy chain, putative
TC05G027740	9.4073	10.5839	2.26046		TC05G027740 Transcription factor, putative
TC01G036490	5.07303	6.24962	2.26042		TC01G036490 Putative ( )-neomenthol dehydrogenase
TC04G015420	9.23635	10.4126	2.25989		TC04G015420 Putative Aspartic proteinase nepenthesin-2
TC01G007750	4.38074	5.5563	2.25881		TC01G007750 ATP binding protein, putative
TC03G020100	13.1533	14.3287	2.25854		TC03G020100 Putative uncharacterized protein
TC10G016590	11.4064	12.5814	2.25792		TC10G016590 Ubiquinol-cytochrome c reductase complex 6.7 kDa protein
TC02G029570	5.2272	6.40175	2.25722		TC02G029570 Putative ZF-HD homeobox protein At4g24660
TC01G033670	12.8155	13.9891	2.25576		TC01G033670 Pyruvate dehydrogenase E1 component subunit alpha
TC02G013050	7.73063	8.90397	2.25533		TC02G013050 Putative uncharacterized protein
TC00G026100	12.6284	13.8016	2.25514		TC00G026100 Stress-associated endoplasmic reticulum protein 2
TC00G054670	8.32503	9.49813	2.25496		TC00G054670 Predicted protein
TC07G006640	10.3408	11.5137	2.25476		TC07G006640 Fiber protein Fb34
TC08G003340	7.65855	8.83029	2.25284		TC08G003340 Putative uncharacterized protein
TC05G003160	12.153	13.3238	2.25141		TC05G003160 Putative Uncharacterized protein C3orf32
TC06G013970	6.87435	8.04499	2.25112		TC06G013970 Putative LRR receptor-like serine/threonine-protein kinase FLS2
TC10G014460	5.21352	6.3841	2.25103		TC10G014460 Putative uncharacterized protein
TC05G002990	8.50439	9.67472	2.25064		TC05G002990 Probable anion transporter 3, chloroplastic
TC08G005670	8.12377	9.29402	2.25051		TC08G005670 Putative Cyclin-D3-1
TC04G004620	10.055	11.2241	2.24867		TC04G004620 Putative uncharacterized protein
TC04G013010	7.55881	8.72721	2.24763		TC04G013010 Predicted protein
TC02G033080	7.13076	8.29862	2.24678		TC02G033080 Putative uncharacterized protein
TC03G017300	8.144	9.31163	2.24642		TC03G017300 Putative Vesicle transport protein SFT2B
TC02G020090	8.25512	9.42264	2.24625		TC02G020090 ELMO domain-containing protein, putative
TC01G031250	6.47943	7.64671	2.24589		TC01G031250 Hypothetical protein
TC00G054290	9.14454	10.3117	2.24563		TC00G054290 Glucan endo-1,3-beta-glucosidase 14
TC00G021060	8.47972	9.64665	2.24533		TC00G021060 60S ribosomal protein L37-3
TC01G039650	12.3333	13.5	2.24506		TC01G039650 Putative uncharacterized protein
TC00G057640	7.11807	8.28425	2.24416		TC00G057640 Cysteine-rich repeat secretory protein 60
TC08G008540	8.30285	9.46879	2.24378		TC08G008540 Putative uncharacterized protein
TC00G073280	7.65675	8.8219	2.24257		TC00G073280 Putative Predicted protein
TC02G022680	6.40213	7.56693	2.24203		TC02G022680 Putative TMV resistance protein N
TC04G000730	8.37092	9.53543	2.24157		TC04G000730 Putative Cytokinin-O-glucosyltransferase 3
TC05G030230	8.60352	9.76735	2.24051		TC05G030230 Putative Heparan-alpha-glucosaminide N-acetyltransferase
TC00G006150	13.3208	14.4831	2.23816		TC00G006150 Arginase
TC01G011850	6.07315	7.23515	2.23767		TC01G011850 Putative Ankyrin repeat-containing protein At5g02620
TC00G045350	8.21226	9.37404	2.23734		TC00G045350 Probable plastid-lipid-associated protein 12, chloroplastic
TC00G037870	5.92882	7.09014	2.23662		TC00G037870 40S ribosomal protein S21
TC01G022430	8.63681	9.79739	2.23547		TC01G022430 60S ribosomal protein L13a-4
TC09G034050	6.98039	8.14044	2.23466		TC09G034050 Putative uncharacterized protein
TC09G007300	12.2515	13.4111	2.23399		TC09G007300 Predicted protein
TC09G005360	12.254	13.4131	2.23316		TC09G005360 Putative Solute carrier family 25 member 44
TC06G016920	7.77484	8.93385	2.23305		TC06G016920 Putative uncharacterized protein
TC05G000470	10.2231	11.3804	2.23037		TC05G000470 Hypothetical protein
TC00G073230	10.1318	11.289	2.23033		TC00G073230 GDSL esterase/lipase CPRD49
TC04G027350	7.36742	8.52463	2.23025		TC04G027350 Putative uncharacterized protein
TC06G004600	10.6782	11.8354	2.23017		TC06G004600 Putative Lamin-like protein
TC04G005360	14.1775	15.3342	2.22952		TC04G005360 Hypothetical protein
TC00G061280	9.17817	10.3348	2.2293		TC00G061280 Putative Probable methionyl-tRNA synthetase
TC03G001390	8.70193	9.85805	2.22858		TC03G001390 Putative uncharacterized protein
TC06G007720	4.81141	5.96747	2.22847		TC06G007720 Protein SEC13 homolog
TC01G004770	9.94535	11.101	2.22782		TC01G004770 Predicted protein
TC07G004130	11.4987	12.6541	2.22753		TC07G004130 Putative Major pollen allergen
TC01G019010	10.5521	11.7074	2.22737		TC01G019010 Fasciclin-like arabinogalactan protein 2
TC10G006730	9.04915	10.2043	2.227		TC10G006730 Predicted protein
TC08G015720	10.4027	11.5575	2.22645		TC08G015720 Putative Dolichyl-diphosphooligosaccharide-protein glycosyltransferase 48kDa subunit
TC03G029700	9.90648	11.0608	2.22575		TC03G029700 ABC transporter B family member 2
TC08G015170	7.48284	8.63699	2.22553		TC08G015170 Putative Peptide transporter PTR1
TC08G002580	10.8631	12.0169	2.22511		TC08G002580 Putative AP-4 complex subunit mu
TC04G024800	10.4058	11.5588	2.22368		TC04G024800 Putative uncharacterized protein
TC09G022990	8.13885	9.2918	2.22368		TC09G022990 Predicted protein
TC09G008110	10.0674	11.2202	2.22339		TC09G008110 Putative Transmembrane and coiled-coil domain-containing protein 3
TC01G030250	11.9241	13.0761	2.2223		TC01G030250 Putative Heat shock factor-binding protein 1
TC05G012020	7.52613	8.67797	2.22198		TC05G012020 Bifunctional nitrilase/nitrile hydratase NIT4B
TC03G030980	9.53396	10.6853	2.22121		TC03G030980 Putative Pentatricopeptide repeat-containing protein At1g77360, mitochondrial
TC03G029950	10.485	11.6346	2.21865		TC03G029950 Predicted protein
TC05G031390	12.2363	13.3858	2.21836		TC05G031390 Putative uncharacterized protein
TC03G028180	10.6652	11.8142	2.21754		TC03G028180 Predicted protein
TC00G090100	8.97678	10.1246	2.21578		TC00G090100 Predicted protein
TC02G027610	10.8357	11.9829	2.21473		TC02G027610 Chloroplast-targeted copper chaperone, putative
TC10G013140	6.20492	7.35171	2.21419		TC10G013140 Putative KHG/KDPG aldolase
TC06G013850	7.83985	8.98564	2.21267		TC06G013850 Predicted protein
TC06G015970	9.55131	10.6969	2.21243		TC06G015970 Putative uncharacterized protein
TC09G029220	5.22775	6.37331	2.21232		TC09G029220 Putative Lysosomal Pro-X carboxypeptidase
TC04G020650	6.02034	7.16569	2.212		TC04G020650 Putative F-box protein At4g12560
TC02G005020	11.2521	12.3968	2.211		TC02G005020 Rac-like GTP-binding protein ARAC3
TC01G035310	10.0735	11.2179	2.21061		TC01G035310 Putative Proline iminopeptidase
TC03G015780	6.42514	7.56937	2.21029		TC03G015780 Putative Lysosomal alpha-mannosidase
TC09G025900	8.16952	9.31266	2.20861		TC09G025900 Calcium-dependent protein kinase 8
TC01G033250	5.21841	6.36095	2.20769		TC01G033250 Putative uncharacterized protein F21F14.180
TC03G017800	11.5086	12.651	2.20751		TC03G017800 Pyruvate kinase isozyme G, chloroplastic
TC03G007460	8.082	9.22426	2.20727		TC03G007460 Putative Peroxisomal biogenesis factor 3
TC02G005620	9.13004	10.2722	2.20706		TC02G005620 Predicted protein
TC01G039970	10.8034	11.9455	2.20701		TC01G039970 Acyl carrier protein, mitochondrial
TC04G029230	11.5313	12.6723	2.20537		TC04G029230 Dihydrolipoyl dehydrogenase
TC00G077970	11.5823	12.7228	2.20449		TC00G077970 Glucose-6-phosphate 1-dehydrogenase, chloroplastic
TC08G007180	8.7484	9.88871	2.20428		TC08G007180 U-box domain-containing protein 31
TC06G008630	9.86295	11.0023	2.20283		TC06G008630 Hypothetical protein
TC09G030480	8.92994	10.0683	2.20134		TC09G030480 Putative Mitochondrial uncoupling protein 3
TC04G023040	13.1275	14.2633	2.19746		TC04G023040 Putative Stem-specific protein TSJT1
TC07G005090	8.83058	9.96628	2.19726		TC07G005090 Nuclear ribonuclease Z
TC01G015430	10.8244	11.9598	2.19684		TC01G015430 Enoyl-[acyl-carrier-protein] reductase [NADH], chloroplastic
TC10G010820	6.55396	7.68869	2.19577		TC10G010820 Hypothetical protein
TC09G035300	10.3482	11.4829	2.19577		TC09G035300 Probable inactive receptor kinase At5g58300
TC09G003690	9.82436	10.9585	2.19491		TC09G003690 Branched-chain-amino-acid aminotransferase-like protein 3, chloroplastic
TC08G002650	9.92117	11.0553	2.19482		TC08G002650 Putative Transmembrane protein 136
TC02G029210	8.58168	9.71561	2.19455		TC02G029210 Nucleic acid binding protein, putative
TC09G014730	6.58978	7.72362	2.19442		TC09G014730 Predicted protein
TC09G005270	9.83539	10.969	2.19404		TC09G005270 Predicted protein
TC01G018490	4.9565	6.08971	2.19347		TC01G018490 Predicted protein
TC01G017760	7.68473	8.81758	2.19292		TC01G017760 Protein argonaute 16
TC08G014950	5.03446	6.16603	2.19096		TC08G014950 Predicted protein
TC04G000050	13.1894	14.3209	2.19087		TC04G000050 Isocitrate dehydrogenase [NADP]
TC09G008920	7.74437	8.8756	2.19046		TC09G008920 Ceramide glucosyltransferase
TC09G006240	7.0697	8.20078	2.19023		TC09G006240 Putative Predicted protein
TC02G033010	6.82793	7.95862	2.18964		TC02G033010 SET domain protein
TC02G032510	7.75777	8.88837	2.18949		TC02G032510 DNA binding protein, putative
TC00G006260	9.2523	10.3821	2.18832		TC00G006260 Putative Abhydrolase domain-containing protein 11
TC06G016490	8.20405	9.33354	2.18781		TC06G016490 Predicted protein
TC01G035050	12.8194	13.9476	2.18589		TC01G035050 Acidic endochitinase
TC03G026160	7.66203	8.79003	2.18555		TC03G026160 Ycf49-like protein
TC01G021010	7.59674	8.72408	2.18456		TC01G021010 Probable xyloglucan glycosyltransferase 6
TC03G013530	4.87949	6.00661	2.18423		TC03G013530 Piriformospora indica-insensitive protein 2
TC08G015930	6.75993	7.88704	2.18421		TC08G015930 RNA-dependent RNA polymerase, putative
TC00G023270	11.8568	12.9839	2.18417		TC00G023270 Histone H2A variant 1
TC01G014770	7.03368	8.16016	2.18326		TC01G014770 Probable receptor-like protein kinase At2g42960
TC01G008970	8.51945	9.64555	2.18269		TC01G008970 Asparagine synthetase [glutamine-hydrolyzing]
TC02G000460	12.0258	13.1519	2.18267		TC02G000460 RNA binding protein, putative
TC00G004360	10.4579	11.5837	2.18224		TC00G004360 Putative Macrophage migration inhibitory factor homolog
TC05G024590	13.989	15.1146	2.18194		TC05G024590 Acyl carrier protein 1, chloroplastic
TC03G004920	4.77271	5.89831	2.18191		TC03G004920 Hypothetical protein
TC03G001720	5.72219	6.84769	2.18177		TC03G001720 Putative FAS-associated factor 2-B
TC06G004640	6.69286	7.81831	2.18171		TC06G004640 Pentatricopeptide repeat-containing protein At1g80880, mitochondrial
TC01G008160	7.91908	9.04379	2.18057		TC01G008160 Putative uncharacterized protein
TC00G090040	8.04455	9.16913	2.18039		TC00G090040 1,4-alpha-glucan-branching enzyme 2, chloroplastic/amyloplastic
TC01G035870	13.0864	14.2107	2.17995		TC01G035870 Aquaporin PIP1-2
TC06G003410	6.99879	8.12295	2.17974		TC06G003410 Hypothetical protein
TC07G001340	11.529	12.6531	2.17967		TC07G001340 Putative uncharacterized protein
TC06G017230	7.25572	8.37955	2.17925		TC06G017230 Ccd1, putative
TC01G002010	11.678	12.8017	2.179		TC01G002010 V-type proton ATPase 16 kDa proteolipid subunit
TC04G002530	7.2484	8.37163	2.17834		TC04G002530 Predicted protein
TC01G003130	9.83213	10.9548	2.17742		TC01G003130 Sugar transporter ERD6-like 6
TC09G029180	11.5422	12.6648	2.17736		TC09G029180 Argonaute-like protein At2g27880
TC05G026750	7.58096	8.70335	2.17707		TC05G026750 60S ribosomal protein L10a-3
TC09G014000	10.3974	11.5196	2.17672		TC09G014000 Predicted protein
TC04G001360	9.21259	10.3339	2.17536		TC04G001360 Isocitrate dehydrogenase [NADP], chloroplastic (Fragment)
TC03G011510	10.0393	11.1603	2.17499		TC03G011510 Heparanase-like protein 1
TC00G083470	10.5588	11.6794	2.17435		TC00G083470 Dihydroneopterin aldolase
TC04G024240	7.87451	8.99423	2.17304		TC04G024240 Calmodulin binding protein, putative
TC10G010750	9.42837	10.5471	2.1715		TC10G010750 Gc-rich sequence DNA-binding factor, putative
TC00G002140	9.71241	10.831	2.17142		TC00G002140 Cycloartenol synthase
TC02G034440	9.69319	10.8115	2.1709		TC02G034440 Putative Aspartic proteinase nepenthesin-2
TC08G002640	4.69453	5.81259	2.17056		TC08G002640 Putative Transmembrane protein 136
TC00G064200	5.64954	6.76736	2.17019		TC00G064200 Putative Arf GTPase activating protein
TC04G027670	8.43134	9.5489	2.16979		TC04G027670 Acyl-CoA binding protein, putative
TC03G025630	8.89282	10.0096	2.16864		TC03G025630 Ent-kaurenoic acid oxidase 1
TC06G009950	10.8256	11.9422	2.16844		TC06G009950 Nuclear transcription factor Y subunit A-3
TC00G043670	12.8649	13.9802	2.16632		TC00G043670 Cysteine proteinase inhibitor 12
TC01G007300	8.02534	9.14052	2.16622		TC01G007300 Putative Glycogen synthase
TC03G014270	5.78229	6.89684	2.16527		TC03G014270 Putative Predicted protein
TC01G008580	9.75757	10.8714	2.16416		TC01G008580 Polyadenylate-binding protein 2
TC10G007190	5.74801	6.86101	2.16294		TC10G007190 Hypothetical protein
TC00G019050	6.94674	8.05943	2.16248		TC00G019050 Predicted protein
TC10G003340	8.77144	9.88412	2.16247		TC10G003340 Hypothetical protein
TC09G006070	8.23069	9.3431	2.16206		TC09G006070 Electron transporter, putative
TC00G002080	9.02319	10.1353	2.16167		TC00G002080 Putative uncharacterized protein
TC06G016970	10.5492	11.6612	2.16145		TC06G016970 Putative U-box domain-containing protein 4
TC05G015550	7.93085	9.04278	2.16134		TC05G015550 Putative Uncharacterized protein At5g39865
TC02G001580	9.25583	10.3677	2.16131		TC02G001580 Putative uncharacterized protein
TC08G011830	6.40171	7.51325	2.16075		TC08G011830 Pentatricopeptide repeat-containing protein At1g43980, mitochondrial
TC00G045760	8.25757	9.36889	2.16043		TC00G045760 Kinesin heavy chain, putative
TC09G014490	11.102	12.2133	2.16039		TC09G014490 Serine carboxypeptidase II-2 (Fragment)
TC04G021750	11.5521	12.6626	2.15931		TC04G021750 Probable voltage-gated potassium channel subunit beta
TC03G024740	9.76687	10.8774	2.15921		TC03G024740 Myb family transcription factor 2/fiber factor 1
TC00G063240	11.0746	12.1845	2.15832		TC00G063240 Probable aquaporin SIP2-1
TC09G012480	10.2061	11.3154	2.15737		TC09G012480 Sugar transport protein 7
TC00G018700	8.20094	9.3101	2.15719		TC00G018700 Cycloartenol synthase
TC07G012020	10.7598	11.8686	2.15665		TC07G012020 Hydroxyacylglutathione hydrolase 3, mitochondrial
TC05G027530	8.02899	9.13681	2.1552		TC05G027530 Calmodulin-like protein 11
TC02G004200	6.70112	7.80758	2.15317		TC02G004200 L-ascorbate oxidase homolog
TC09G032740	6.83357	7.94002	2.15314		TC09G032740 Putative 125 kDa kinesin-related protein
TC03G023640	11.4062	12.5125	2.15299		TC03G023640 Probable methyltransferase PMT14
TC01G024700	8.78423	9.89047	2.15284		TC01G024700 B3 domain-containing transcription factor ABI3
TC07G007150	5.44891	6.55479	2.15229		TC07G007150 Putative Predicted protein (Fragment)
TC02G030160	11.5424	12.6481	2.15201		TC02G030160 Probable RNA-dependent RNA polymerase 1
TC00G028950	7.92246	9.02721	2.15063		TC00G028950 ATP binding protein, putative
TC01G001410	8.4906	9.5948	2.14981		TC01G001410 Putative uncharacterized protein
TC04G023450	10.763	11.8667	2.14895		TC04G023450 Sugar transport protein 13
TC03G017160	5.32857	6.43152	2.14793		TC03G017160 Structural maintenance of chromosomes protein 2-2
TC01G025520	7.88285	8.98567	2.14775		TC01G025520 Putative TBC1 domain family member 15
TC02G029840	7.56943	8.67157	2.14674		TC02G029840 Putative Early nodulin 93 ENOD93 protein
TC02G032340	6.0739	7.17537	2.14573		TC02G032340 Predicted protein
TC00G084610	11.4018	12.5031	2.14549		TC00G084610 Alpha,alpha-trehalose-phosphate synthase [UDP-forming] 1
TC03G008600	10.7765	11.8763	2.14328		TC03G008600 Galactoside 2-alpha-L-fucosyltransferase
TC06G017450	9.56973	10.6693	2.14289		TC06G017450 Putative uncharacterized protein
TC04G000680	9.97763	11.0766	2.14208		TC04G000680 Predicted protein
TC09G034530	9.3752	10.4737	2.14127		TC09G034530 Putative Cytokinin-O-glucosyltransferase 2
TC01G022220	8.84373	9.94133	2.13998		TC01G022220 Putative uncharacterized protein
TC01G016370	6.74494	7.84114	2.13791		TC01G016370 Endoglucanase 11
TC05G028580	9.06821	10.1644	2.13785		TC05G028580 Adenylyl-sulfate kinase 1, chloroplastic
TC05G018550	12.9399	14.0359	2.13762		TC05G018550 1-acyl-sn-glycerol-3-phosphate acyltransferase 2
TC00G054200	6.90932	8.00392	2.13553		TC00G054200 Putative phagocytic receptor 1b
TC09G009630	7.10311	8.19763	2.13543		TC09G009630 Putative uncharacterized protein
TC09G008560	11.2169	12.3112	2.13515		TC09G008560 AP-4 complex subunit sigma-1
TC00G019980	5.23499	6.32909	2.1348		TC00G019980 Putative uncharacterized protein
TC04G001150	8.95212	10.0461	2.13467		TC04G001150 DNA (cytosine-5)-methyltransferase DRM1
TC00G089440	11.3584	12.4519	2.13397		TC00G089440 Predicted protein (Fragment)
TC00G090980	11.5863	12.6785	2.13191		TC00G090980 Protein STRUBBELIG-RECEPTOR FAMILY 3
TC04G026970	9.33706	10.4286	2.13095		TC04G026970 Uncharacterized protein C216.04c
TC02G012960	9.18258	10.274	2.13084		TC02G012960 Alpha-galactosidase
TC05G013700	7.60287	8.69405	2.13048		TC05G013700 Ribonuclease H2 subunit A
TC09G005750	8.81107	9.90224	2.13046		TC09G005750 Putative Chalcone--flavonone isomerase 2-B
TC05G030170	12.6102	13.7011	2.13002		TC05G030170 Putative uncharacterized protein
TC02G012980	4.72348	5.81412	2.12968		TC02G012980 Pyruvate kinase, cytosolic isozyme
TC01G037880	4.99569	6.08507	2.12782		TC01G037880 Putative Tubulin-specific chaperone D
TC09G031700	8.87636	9.96557	2.12758		TC09G031700 Mitochondrial import inner membrane translocase subunit Tim9
TC05G005250	12.0399	13.1288	2.12705		TC05G005250 Putative uncharacterized protein
TC02G008490	8.86375	9.95255	2.12697		TC02G008490 CDPK-related protein kinase
TC06G020090	13.0917	14.179	2.12468		TC06G020090 Dehydrogenase/reductase SDR family member 4
TC02G015170	10.4387	11.5258	2.12459		TC02G015170 Putative uncharacterized protein
TC09G035090	13.6304	14.7174	2.12429		TC09G035090 40S ribosomal protein S26-1
TC05G031220	8.73448	9.8213	2.12405		TC05G031220 Proteasome subunit beta type-4
TC06G004720	10.0359	11.1224	2.12367		TC06G004720 ALA-interacting subunit 1
TC09G009430	10.1868	11.2731	2.12336		TC09G009430 Putative Bark storage protein A
TC06G012530	11.6479	12.7341	2.12312		TC06G012530 Predicted protein
TC02G028750	9.16808	10.2542	2.12309		TC02G028750 Putative uncharacterized protein
TC01G037650	10.9309	12.017	2.12305		TC01G037650 Putative Dihydroflavonol-4-reductase
TC10G001400	10.4535	11.5394	2.12262		TC10G001400 PHD finger protein At5g26210
TC04G029950	10.9766	12.0622	2.12226		TC04G029950 Predicted protein
TC05G022780	12.9599	14.0446	2.12091		TC05G022780 Protease inhibitor HPI
TC03G015480	12.0427	13.1269	2.1202		TC03G015480 Mitochondrial import inner membrane translocase subunit Tim8
TC03G028420	8.43875	9.52294	2.12019		TC03G028420 Probable inactive receptor kinase At4g23740
TC09G021510	10.5865	11.6705	2.11987		TC09G021510 Putative Acetyl-coenzyme A synthetase 1
TC00G045400	5.01569	6.09958	2.11973		TC00G045400 Peroxidase 15
TC09G035140	8.50481	9.58832	2.11919		TC09G035140 Putative Insulin-degrading enzyme
TC06G017680	8.53061	9.61407	2.11911		TC06G017680 Predicted protein
TC09G010460	6.5186	7.60114	2.11777		TC09G010460 Probable inactive receptor kinase At2g26730
TC06G012140	9.36874	10.451	2.11741		TC06G012140 Putative uncharacterized protein F12P21.8
TC03G019530	12.3881	13.4701	2.1169		TC03G019530 60S ribosomal protein L24
TC03G029530	9.95709	11.0388	2.11659		TC03G029530 Putative uncharacterized protein
TC08G000280	10.0396	11.1213	2.11647		TC08G000280 Predicted protein
TC03G027650	12.1971	13.2779	2.11535		TC03G027650 Ubiquitin-conjugating enzyme E2 5
TC10G009360	7.3735	8.4542	2.11506		TC10G009360 Putative DNA polymerase epsilon subunit 2
TC01G024580	9.02268	10.1033	2.115		TC01G024580 Predicted protein
TC07G006910	8.3751	9.45572	2.11495		TC07G006910 PAP-specific phosphatase HAL2-like
TC03G014090	8.99704	10.0774	2.11461		TC03G014090 Putative Exodeoxyribonuclease
TC09G031810	8.92733	10.0077	2.1146		TC09G031810 Actin
TC04G029570	12.5112	13.5915	2.11446		TC04G029570 Probable ATP-citrate synthase
TC05G017460	9.4938	10.5739	2.11421		TC05G017460 Glycerol-3-phosphate dehydrogenase, putative
TC05G020230	9.05775	10.1377	2.11398		TC05G020230 Predicted protein
TC01G003810	11.0851	12.1649	2.11374		TC01G003810 Probable galacturonosyltransferase-like 2
TC09G003420	11.2283	12.3074	2.11269		TC09G003420 Putative uncharacterized protein
TC09G014570	9.84718	10.9255	2.11159		TC09G014570 Putative Calcineurin subunit B
TC05G028380	10.8579	11.9358	2.11093		TC05G028380 Putative GATA transcription factor 9
TC05G004740	7.65158	8.72916	2.11049		TC05G004740 At5g02470
TC03G010320	4.98259	6.05926	2.10916		TC03G010320 Putative Protein PHYTOCHROME KINASE SUBSTRATE 1
TC10G010650	7.09648	8.17216	2.10772		TC10G010650 Chlorophyll(ide) b reductase NOL, chloroplastic
TC02G015420	10.5548	11.63	2.10695		TC02G015420 Putative uncharacterized protein
TC02G012070	5.33776	6.41283	2.10682		TC02G012070 Putative Chaperone protein dnaJ 20, chloroplastic
TC02G030620	10.6421	11.7168	2.10622		TC02G030620 50S ribosomal protein L6, chloroplastic
TC04G010240	11.7903	12.8646	2.1057		TC04G010240 Putative Biotin carboxyl carrier protein of acetyl-CoA carboxylase 2, chloroplastic
TC08G002990	5.05258	6.12671	2.10544		TC08G002990 Hypothetical protein
TC10G001350	8.59293	9.66673	2.10497		TC10G001350 Predicted protein (Fragment)
TC02G028360	12.1427	13.2164	2.1047		TC02G028360 Phosphoglucomutase, cytoplasmic
TC03G020510	9.72285	10.7963	2.10452		TC03G020510 Tubulin beta-1 chain
TC00G077250	11.6725	12.7458	2.10428		TC00G077250 Cycloartenol synthase
TC09G008230	8.93955	10.0124	2.10353		TC09G008230 Putative uncharacterized protein
TC09G035170	10.0711	11.1436	2.10307		TC09G035170 Transcription factor RF2b
TC00G004250	5.89279	6.96499	2.10263		TC00G004250 Putative Probable leucine-rich repeat receptor-like protein kinase At1g35710
[truncated: 2,423 more rows]
