# Supplementary material for: Genome-wide analysis reveals divergent patterns of gene expression during zygotic and somatic embryo maturation of Theobroma cacao L., the chocolate tree
Source: BMC Plant Biol. 2014 Jul 16;14:185. doi: 10.1186/1471-2229-14-185 (PMC4110631; doi:10.1186/1471-2229-14-185)
Supplement: Additional file 5 — Genes differentially expressed during somatic embryo maturation referenced to torpedo stage of zygotic embryogenesis. Relative gene expression values (log2) of all genes up- or down-regulated comparing late torpedo eomatic embryos (LT-SE) and mature somatic embryos (M-SE) using torpedo zygotic embryo (T-ZE) as a reference. Using a differential expression cut-off of p < 0.01 and ≥ 2-fold change filter, we identified 10,637 differentially expressed genes in. The fold difference of normalized expression values of the mature stage somatic embryos and the torpedo zygotic embryo are indicated (Fold Difference M-SE/T-ZE). Gene ID numbers and predicted function (Description) are indicated based on the criollo cacao genome browser V1.0 annotations [1]. [file 1471-2229-14-185-S5.xlsx]

## Sheet: ZE.list.txt
Additional File 5. Genes differentially expressed during somatic embryo maturation referenced to torpedo stage of zygotic embryogenesis (ZE).
Mature-SE (M-SE)
Torpedo-ZE (T-ZE)
	Relative gene expression values (log2)
GeneID	Torpedo-ZE	Late Torpedo-SE	Mature-SE	Fold Difference Normalized Expression Values (M-SE/T-ZE)		Description
TC02G028660	5.93406	12.6076	14.7898	463.277		Tc02g028660|MLP-like protein 28
TC00G053030	6.00611	10.014	14.8119	447.514		Tc00g053030|Hypothetical protein
TC02G004570	7.01815	13.1345	15.501	357.773		Tc02g004570|21 kDa seed protein
TC01G005160	4.69718	8.83252	13.1353	346.84		Tc01g005160|Putative uncharacterized protein
TC04G029300	5.39256	10.3776	13.8207	344.448		Tc04g029300|Glucan endo-1,3-beta-glucosidase, basic vacuolar isoform
TC06G014650	5.63977	9.70632	13.8577	297.755		Tc06g014650|Predicted protein
TC09G029650	6.6084	13.0601	14.6256	259.062		Tc09g029650|Asparagine synthetase [glutamine-hydrolyzing]
TC09G013770	6.19315	13.9862	14.1823	254.087		Tc09g013770|Polyol transporter 5
TC02G028210	6.2449	12.619	14.2005	248.236		Tc02g028210|Uncharacterized protein At1g14870
TC01G000770	6.96447	14.0743	14.8677	239.388		Tc01g000770|Endochitinase
TC08G008850	5.81677	12.4143	13.6579	229.304		Tc08g008850|Cytokinin-O-glucosyltransferase 2
TC00G018010	7.10899	12.5676	14.8228	209.93		Tc00g018010|Putative Titin
TC00G014230	7.95907	15.359	15.6422	205.517		Tc00g014230|Peroxidase 15
TC03G024270	6.18519	9.51645	13.8282	199.887		Tc03g024270|Expansin-like B1
TC02G014840	7.32529	13.5384	14.8566	184.991		Tc02g014840|Aromatic-L-amino-acid decarboxylase
TC06G007560	7.47529	13.5065	14.8749	168.846		Tc06g007560|ABC transporter G family member 36
TC03G028850	6.73106	13.5785	14.0673	161.592		Tc03g028850|Putative Ethylene-responsive transcription factor ERF061
TC00G075080	5.08659	8.32436	12.3844	157.343		Tc00g075080|Putative Aldose 1-epimerase
TC08G006900	5.01131	7.72716	12.2718	153.328		Tc08g006900|Putative uncharacterized protein
TC03G027030	8.44266	13.7114	15.6918	152.13		Tc03g027030|Osmotin-like protein OSM34
TC00G017720	5.92122	12.262	13.1694	152.032		Tc00g017720|Adenine/guanine permease AZG1
TC05G024740	6.48906	11.0413	13.7294	151.202		Tc05g024740|Hypothetical protein
TC10G016970	5.01862	11.205	12.2344	148.647		Tc10g016970|Hypothetical protein
TC02G012000	7.57753	14.3813	14.7816	147.449		Tc02g012000|Cationic peroxidase 2
TC04G018160	5.79194	14.504	12.971	144.912		Tc04g018160|Endochitinase PR4
TC05G025720	6.38581	10.0279	13.5436	142.792		Tc05g025720|Putative uncharacterized protein
TC07G001420	8.52577	13.6287	15.6714	141.599		Tc07g001420|Putative uncharacterized protein
TC06G012460	6.4561	12.6701	13.5993	141.359		Tc06g012460|Putative Protein TIFY 5A
TC10G005220	5.21651	9.02362	12.2926	134.928		Tc10g005220|MLO-like protein 6
TC00G081420	5.60528	11.315	12.6802	134.823		Tc00g081420|Remorin, putative
TC02G022980	6.13966	13.4014	13.2096	134.353		Tc02g022980|N-hydroxythioamide S-beta-glucosyltransferase
TC03G023330	6.65857	12.1809	13.7085	132.512		Tc03g023330|Putative uncharacterized protein
TC00G089700	5.51828	12.5827	12.5334	129.352		Tc00g089700|Putative Peptide transporter PTR1
TC03G003050	5.37528	11.5108	12.385	128.864		Tc03g003050|Predicted protein
TC06G007240	5.1355	8.023	12.0734	122.603		Tc06g007240|Putative uncharacterized protein
TC04G008920	5.98477	9.67487	12.8991	120.621		Tc04g008920|Putative Vacuolar amino acid transporter 1
TC00G067240	5.21588	10.4332	12.1227	119.998		Tc00g067240|21 kDa seed protein
TC05G001750	6.88383	14.0922	13.775	118.703		Tc05g001750|Ferritin-3, chloroplastic
TC00G005650	5.09451	6.07107	11.9829	118.473		Tc00g005650|Hypothetical protein
TC06G014680	5.44891	10.0674	12.3254	117.496		Tc06g014680|Predicted protein
TC09G029400	5.48825	9.94512	12.335	115.099		Tc09g029400|Hypothetical protein
TC07G006780	5.77934	11.1516	12.5999	113.028		Tc07g006780|NAC domain-containing protein 72
TC02G010760	6.85081	11.0873	13.6582	112.005		Tc02g010760|Lipid binding protein, putative
TC00G027500	5.15949	4.92911	11.9596	111.437		Tc00g027500|Hypothetical protein
TC01G028040	5.15524	9.92041	11.9453	110.668		Tc01g028040|Putative Non-specific lipid-transfer protein-like protein At2g13820
TC03G015140	5.08846	8.58228	11.8525	108.689		Tc03g015140|WRKY-type DNA binding protein 1
TC00G015770	6.16099	11.0065	12.899	106.743		Tc00g015770|Putative Monoglyceride lipase
TC02G003890	7.65346	12.2691	14.3867	106.393		Tc02g003890|Endochitinase 1
TC04G028780	5.47423	8.76352	12.2059	106.277		Tc04g028780|Major allergen Pru ar 1
TC08G009970	5.92075	10.5925	12.651	106.174		Tc08g009970|Putative Probable calcium-binding protein CML25
TC01G033980	5.33433	9.22255	12.0591	105.77		Tc01g033980|Homeobox-leucine zipper protein ATHB-7
TC03G021840	5.44	13.1943	12.1444	104.287		Tc03g021840|Putative Flavanone 3-dioxygenase
TC08G012130	6.87587	13.3117	13.5678	103.392		Tc08g012130|Predicted protein
TC04G014810	8.17083	15.1672	14.8469	102.261		Tc04g014810|Ribulose bisphosphate carboxylase small chain, chloroplastic
TC05G027230	8.72938	14.3111	15.3748	100.106		Tc05g027230|Pathogenesis-related protein P2
TC00G020100	4.76583	10.8115	11.4083	99.9015		Tc00g020100|Putative Cation/calcium exchanger 4
TC07G008780	4.89084	8.57773	11.5051	97.9661		Tc07g008780|Putative Homeobox-leucine zipper protein ATHB-52
TC04G027060	5.67255	7.18414	12.2601	96.1737		Tc04g027060|Predicted protein
TC04G025240	5.13378	10.7406	11.7021	94.8998		Tc04g025240|1-aminocyclopropane-1-carboxylate oxidase homolog 1
TC04G015610	5.84051	8.39328	12.4076	94.8176		Tc04g015610|Proline dehydrogenase, mitochondrial
TC05G026370	5.65554	7.84224	12.206	93.7315		Tc05g026370|Hypothetical protein
TC02G011960	6.59065	11.4975	13.1358	93.3845		Tc02g011960|Peroxidase N1
TC00G029080	5.66091	12.1447	12.1986	92.903		Tc00g029080|Putative Laccase-21
TC02G030460	4.96959	11.2164	11.5072	92.8979		Tc02g030460|Isocitrate lyase
TC05G002740	5.03365	9.7087	11.5645	92.4631		Tc05g002740|Lactosylceramide 4-alpha-galactosyltransferase, putative
TC00G032630	8.66442	13.4988	15.1945	92.4137		Tc00g032630|Predicted protein
TC08G011870	4.98971	8.8951	11.5181	92.3058		Tc08g011870|2-oxoisovalerate dehydrogenase subunit alpha, mitochondrial
TC06G015210	7.29933	12.8434	13.8013	90.632		Tc06g015210|Glutaredoxin-C9
TC00G041240	9.12489	13.729	15.624	90.4517		Tc00g041240|Putative Glycine-rich protein
TC10G016850	5.27492	11.6328	11.7478	88.8227		Tc10g016850|Putative Secologanin synthase
TC04G027070	6.16127	8.95808	12.6337	88.794		Tc04g027070|Predicted protein
TC00G079470	5.72039	7.68698	12.1817	88.114		Tc00g079470|SAUR family protein
TC05G021810	5.50499	10.6085	11.9499	87.1181		Tc05g021810|Hypothetical protein
TC01G010220	5.15105	11.8568	11.5825	86.3103		Tc01g010220|Putative Probable WRKY transcription factor 51
TC03G019250	5.25262	9.72422	11.676	85.8272		Tc03g019250|Predicted protein
TC04G023320	5.52071	11.055	11.9388	85.5155		Tc04g023320|Catalytic, putative
TC04G016130	5.71146	11.8799	12.1251	85.2499		Tc04g016130|Predicted protein
TC04G023510	8.04977	13.7843	14.4581	84.9379		Tc04g023510|Putative Uncharacterized protein C24B11.05
TC00G007160	6.10864	10.9326	12.512	84.6441		Tc00g007160|Cytochrome P450 82A3
TC00G013440	5.60405	10.4709	12.0069	84.6168		Tc00g013440|Putative Calmodulin
TC05G027720	5.84802	10.0207	12.2356	83.725		Tc05g027720|Putative uncharacterized protein
TC04G024760	7.19882	12.3844	13.58	83.3529		Tc04g024760|Putative uncharacterized protein
TC04G019390	7.51125	13.3858	13.8898	83.2023		Tc04g019390|Salt tolerance-like protein
TC00G085870	5.97391	10.567	12.3376	82.3484		Tc00g085870|Putative Probable ADP-ribosylation factor GTPase-activating protein AGD11
TC04G024740	6.31697	11.6657	12.6751	82.0321		Tc04g024740|Putative Transcription factor bHLH92
TC06G018770	6.49133	10.2497	12.8307	80.9727		Tc06g018770|Tryptophan synthase beta chain 1, chloroplastic
TC02G033030	5.19303	10.4152	11.5223	80.4074		Tc02g033030|NAC domain-containing protein 29
TC09G005800	4.86418	8.70133	11.1828	79.815		Tc09g005800|Protein kinase APK1A, chloroplast, putative
TC04G018110	6.5286	12.8666	12.8466	79.7828		Tc04g018110|Endochitinase PR4
TC05G026470	5.19591	8.76068	11.4987	78.9444		Tc05g026470|Ethylene-responsive transcription factor 1B
TC02G027870	6.29236	9.43054	12.5919	78.7669		Tc02g027870|Predicted protein
TC09G025970	4.80954	9.78352	11.1083	78.7266		Tc09g025970|Predicted protein (Fragment)
TC06G005740	5.21036	8.51391	11.506	78.5561		Tc06g005740|Cytochrome P450 716B2
TC05G016980	5.7916	11.3718	12.0513	76.6244		Tc05g016980|Heat stress transcription factor B-3
TC02G008660	6.82937	13.0321	13.0567	74.9229		Tc02g008660|Uncharacterized protein At1g14870
TC03G018280	4.76771	9.49367	10.9928	74.8068		Tc03g018280|Putative 21 kDa protein
TC06G014380	5.78183	7.91823	12.0056	74.7364		Tc06g014380|Dof zinc finger protein DOF2.3
TC04G016840	5.81277	10.8911	12.0238	74.0808		Tc04g016840|UPF0706 protein At5g01750
TC06G009660	5.23306	10.6996	11.4384	73.7885		Tc06g009660|Beta-fructofuranosidase, insoluble isoenzyme CWINV1
TC01G019890	8.01622	9.80782	14.2168	73.5449		Tc01g019890|dCTP pyrophosphatase 1
TC03G027070	5.64962	8.74245	11.8348	72.7643		Tc03g027070|Predicted protein
TC05G001590	5.72575	10.3734	11.9041	72.4201		Tc05g001590|Putative Macrophage migration inhibitory factor homolog
TC04G025970	7.18232	12.6532	13.3349	71.1381		Tc04g025970|Peptide transporter PTR3-A
TC02G014240	6.39687	10.7561	12.5469	71.0161		Tc02g014240|Predicted protein
TC04G018090	5.45308	11.5255	11.5964	70.6826		Tc04g018090|Endochitinase PR4
TC01G004970	7.13769	12.4591	13.2708	70.1867		Tc01g004970|Heat shock factor protein HSF24
TC05G001950	6.80583	12.0176	12.9364	70.0645		Tc05g001950|Ammonium transporter 2
TC03G001120	4.49161	10.2875	10.6221	70.0601		Tc03g001120|Carbonic anhydrase 2
TC01G034560	4.61948	9.40282	10.7492	70.021		Tc01g034560|Putative cyclic nucleotide-gated ion channel 13
TC02G016310	5.33631	10.9868	11.4647	69.955		Tc02g016310|Putative Transcription factor bHLH36
TC05G015450	6.70263	12.1433	12.8259	69.71		Tc05g015450|Putative methyltransferase DDB_G0268948
TC08G000660	4.36248	9.74038	10.4765	69.2626		Tc08g000660|Putative uncharacterized protein
TC00G089930	4.91683	6.36505	11.0211	68.795		Tc00g089930|Dehydration-responsive element-binding protein 1B, putative
TC04G022340	6.13901	12.3205	12.2269	68.0177		Tc04g022340|Probable glutathione S-transferase
TC00G044080	5.08925	5.59757	11.1728	67.8182		Tc00g044080|Hypothetical protein
TC08G012560	8.59559	14.4324	14.6774	67.7321		Tc08g012560|Alcohol dehydrogenase class-P
TC09G026530	7.21792	12.0731	13.2961	67.5627		Tc09g026530|Putative uncharacterized protein
TC01G034720	7.68331	12.5715	13.7457	66.8293		Tc01g034720|Hydroquinone glucosyltransferase
TC01G039640	7.20552	14.0758	13.2603	66.4775		Tc01g039640|Hypothetical protein
TC02G034550	6.04702	8.27758	12.069	64.9823		Tc02g034550|Putative Anthocyanidin 3-O-glucosyltransferase 5
TC01G029610	5.7002	11.2026	11.7113	64.4929		Tc01g029610|Hypothetical protein
TC09G024560	5.45848	10.0274	11.468	64.4247		Tc09g024560|Putative uncharacterized protein
TC00G060510	6.11548	9.98323	12.124	64.3787		Tc00g060510|Predicted protein
TC02G028120	6.93246	12.4469	12.9358	64.1481		Tc02g028120|Uncharacterized protein At1g14870
TC03G027010	5.8358	12.1407	11.8381	64.1		Tc03g027010|Thaumatin-like protein
TC00G013390	7.44706	11.6251	13.431	63.2919		Tc00g013390|Putative Flavonoid 3'-monooxygenase
TC04G027520	8.17795	12.5005	14.1592	63.1748		Tc04g027520|UPF0497 membrane protein 12
TC00G044900	5.37214	10.025	11.346	62.8528		Tc00g044900|Putative Reticuline oxidase-like protein
TC02G030890	4.94055	10.0586	10.9107	62.6888		Tc02g030890|Putative Strictosidine synthase (Fragment)
TC01G039690	5.13848	10.8102	11.0966	62.1695		Tc01g039690|Putative uncharacterized protein
TC10G006760	5.36228	8.3352	11.3084	61.6532		Tc10g006760|At2g39210/T16B24.15
TC01G039650	7.22411	14.3586	13.1699	61.6377		Tc01g039650|Putative uncharacterized protein
TC05G025310	5.28346	10.5367	11.2171	61.1225		Tc05g025310|Germin-like protein subfamily 1 member 13
TC05G026710	4.75662	9.83729	10.6887	61.0551		Tc05g026710|Hypothetical protein
TC04G020120	6.53413	9.6009	12.4395	59.9373		Tc04g020120|Putative Reticuline oxidase-like protein
TC00G005700	4.96909	5.25444	10.8126	57.42		Tc00g005700|Hypothetical protein
TC05G018280	6.04513	11.5318	11.8874	57.3724		Tc05g018280|Polygalacturonase inhibitor
TC01G033870	5.33295	6.30618	11.1723	57.2553		Tc01g033870|Predicted protein
TC03G015350	4.9836	8.6229	10.8229	57.2552		Tc03g015350|Omega-hydroxypalmitate O-feruloyl transferase
TC09G031350	6.2374	10.7768	12.0729	57.1041		Tc09g031350|Zinc transporter 2
TC06G013130	6.41542	11.5736	12.2509	57.1018		Tc06g013130|Probable WRKY transcription factor 28
TC00G052730	4.98147	6.34179	10.8131	56.9512		Tc00g052730|Pathogen-related protein
TC05G003960	6.89622	12.0492	12.7262	56.8867		Tc05g003960|Predicted protein
TC05G031480	7.97138	11.4187	13.7758	55.8872		Tc05g031480|Putative uncharacterized protein
TC08G003570	9.88879	13.7574	15.6874	55.6599		Tc08g003570|Snakin-2
TC03G013990	6.42747	10.4861	12.2215	55.4847		Tc03g013990|Protein binding protein, putative
TC00G073920	6.67553	10.7077	12.4623	55.2057		Tc00g073920|Putative Protein SRG1
TC00G082900	6.09173	11.2352	11.874	55.0353		Tc00g082900|AP2/ERF domain-containing transcription factor
TC05G027320	5.00839	7.67957	10.7851	54.8237		Tc05g027320|Pro-hevein
TC02G016960	6.36585	10.6209	12.1406	54.7503		Tc02g016960|Hypothetical protein
TC08G001010	7.18387	12.1563	12.9577	54.7123		Tc08g001010|Predicted protein
TC04G023330	5.17142	9.07343	10.9432	54.6344		Tc04g023330|Putative Probable gibberellin receptor GID1L1
TC06G011190	4.51162	8.18973	10.2774	54.4107		Tc06g011190|Probable LRR receptor-like serine/threonine-protein kinase At1g56140
TC03G029250	7.78679	11.5335	13.5502	54.319		Tc03g029250|Electron transporter, putative
TC08G009960	6.11075	13.1142	11.8579	53.711		Tc08g009960|Nitrate reductase [NADH]
TC02G018120	6.91181	11.0552	12.6551	53.569		Tc02g018120|GEM-like protein 5
TC07G003910	7.21051	11.4583	12.95	53.4273		Tc07g003910|Hypothetical protein
TC00G030740	5.04738	10.5443	10.7819	53.2424		Tc00g030740|Inorganic phosphate transporter 1-4
TC09G026770	5.19173	8.55072	10.9225	53.105		Tc09g026770|Probable xyloglucan endotransglucosylase/hydrolase protein 23
TC02G011190	4.68551	7.43361	10.4158	53.0872		Tc02g011190|Cytokinin-O-glucosyltransferase 2
TC00G060660	6.45872	9.623	12.1871	53.0172		Tc00g060660|Putative Cytochrome P450 71A1
TC01G005120	6.49225	10.6472	12.2203	53.0056		Tc01g005120|Putative uncharacterized protein
TC02G026280	5.61932	8.41478	11.3457	52.9436		Tc02g026280|Putative Vinorine synthase
TC00G044920	5.76863	9.62067	11.4937	52.8962		Tc00g044920|Putative Reticuline oxidase-like protein
TC04G011010	6.5732	12.5981	12.2947	52.7646		Tc04g011010|Putative Receptor-like protein kinase FERONIA
TC04G030080	5.31726	8.33265	11.0337	52.5793		Tc04g030080|Predicted protein
TC04G009220	6.52448	9.97081	12.2401	52.5487		Tc04g009220|NAC domain protein
TC01G002190	6.76914	10.4026	12.4841	52.5277		Tc01g002190|Cytochrome P450 84A1
TC06G010210	9.00613	13.5319	14.7089	52.085		Tc06g010210|Putative Protein TIFY 11B
TC05G014720	6.38674	10.9796	12.0814	51.7936		Tc05g014720|Predicted protein
TC07G001580	5.11272	8.37524	10.8026	51.6223		Tc07g001580|Cytochrome P450 71D10
TC04G010900	5.16861	10.5653	10.8561	51.5364		Tc04g010900|Putative Anthocyanin 5-aromatic acyltransferase
TC10G016570	5.1547	11.5223	10.8375	51.3666		Tc10g016570|WRKY transcription factor, putative
TC06G011890	5.64295	10.0949	11.3244	51.3196		Tc06g011890|Putative Protein PHLOEM PROTEIN 2-LIKE A9
TC01G001630	4.93401	8.24571	10.6011	50.8127		Tc01g001630|Chaperone protein dnaJ 11, chloroplastic
TC09G035320	5.12934	9.49312	10.7944	50.7416		Tc09g035320|Root phototropism protein 2
TC01G028070	4.63401	8.23524	10.2964	50.6456		Tc01g028070|Putative Non-specific lipid-transfer protein-like protein At2g13820
TC10G013340	9.4252	14.6205	15.0866	50.6125		Tc10g013340|Putative Probable gibberellin receptor GID1L3
TC03G028700	7.96355	12.6336	13.6188	50.3974		Tc03g028700|Putative Probable WRKY transcription factor 41
TC05G025040	4.96031	9.20008	10.5711	48.8654		Tc05g025040|NAC domain-containing protein 29
TC02G015810	4.77155	8.35683	10.3821	48.8576		Tc02g015810|Putative Ethylene-responsive transcription factor ERF053
TC03G027270	9.2774	14.0103	14.8869	48.8231		Tc03g027270|Putative peroxisomal-coenzyme A synthetase
TC00G004530	8.97573	14.1528	14.5817	48.7035		Tc00g004530|Transcription factor bHLH35
TC10G001480	6.5019	11.0134	12.1051	48.6102		Tc10g001480|Phosphoinositide phospholipase C 6
TC02G006800	9.30045	14.9889	14.8944	48.3005		Tc02g006800|Putative Polyphenol oxidase, chloroplastic
TC02G011950	9.10701	13.7742	14.7002	48.275		Tc02g011950|Peroxidase N1
TC06G012050	5.4529	8.50454	11.0457	48.2627		Tc06g012050|Triacylglycerol lipase, putative
TC08G000870	5.13134	8.77884	10.7232	48.2312		Tc08g000870|Putative Patatin group A-3
TC03G026730	5.10001	8.44353	10.6902	48.1745		Tc03g026730|Multidrug resistance pump, putative
TC07G014940	6.94204	8.41962	12.5319	48.1636		Tc07g014940|Putative uncharacterized protein
TC00G013470	5.49813	10.69	11.0858	48.0894		Tc00g013470|Subtilisin-like protease
TC02G004150	7.24155	12.0612	12.8285	48.0674		Tc02g004150|Lysine histidine transporter-like 8
TC08G000130	8.999	13.2261	14.5824	47.949		Tc08g000130|Ethylene-responsive transcription factor RAP2-1
TC10G003360	7.94686	12.7001	13.5283	47.8838		Tc10g003360|Hypothetical protein
TC07G009920	4.95789	8.79186	10.5377	47.8306		Tc07g009920|Hypothetical protein
TC05G010830	8.24073	12.5142	13.8154	47.659		Tc05g010830|BEL1-like homeodomain protein 1
TC01G028080	4.83617	7.66699	10.4102	47.6383		Tc01g028080|Lipid binding protein, putative
TC07G012780	7.68133	11.1533	13.2531	47.5615		Tc07g012780|9-cis-epoxycarotenoid dioxygenase NCED1, chloroplastic
TC06G021020	4.60669	8.57712	10.1768	47.508		Tc06g021020|Predicted protein
TC10G013330	7.30222	12.0694	12.8695	47.4159		Tc10g013330|Catalytic, putative
TC01G005540	5.0526	6.62664	10.6153	47.2666		Tc01g005540|Putative Probable iron/ascorbate oxidoreductase DDB_G0283291
TC04G000770	4.70375	7.09354	10.2648	47.2115		Tc04g000770|Homeobox-leucine zipper protein HAT5
TC03G017780	4.78113	10.1717	10.3364	47.0234		Tc03g017780|Acidic endochitinase
TC01G020930	5.80516	10.8154	11.3539	46.8094		Tc01g020930|Predicted protein
TC01G006130	4.9586	9.58537	10.5035	46.6859		Tc01g006130|Putative Sigma factor sigB regulation protein rsbQ
TC02G013910	5.76518	9.77582	11.2948	46.1924		Tc02g013910|Putative Uncharacterized protein At5g23160
TC10G002860	5.10174	8.85482	10.6186	45.7868		Tc10g002860|Putative Protein SRG1
TC10G001390	4.67643	6.35803	10.1918	45.7379		Tc10g001390|Putative Leucoanthocyanidin dioxygenase
TC02G028130	6.4113	11.4028	11.9145	45.355		Tc02g028130|Uncharacterized protein At1g14870
TC09G003460	9.12559	13.9001	14.6277	45.3199		Tc09g003460|Dehydration-responsive protein RD22
TC09G035070	6.24663	10.6392	11.7459	45.233		Tc09g035070|Probable serine/threonine-protein kinase WNK4
TC01G034060	6.14921	9.98566	11.6461	45.1566		Tc01g034060|Predicted protein
TC03G026470	5.31813	7.45252	10.8065	44.892		Tc03g026470|Putative uncharacterized protein
TC07G003160	5.95585	9.84554	11.4442	44.8897		Tc07g003160|Putative Polyprenyl synthetase
TC09G032420	6.00118	9.14581	11.4881	44.8469		Tc09g032420|3-ketoacyl-CoA synthase 12
TC06G020440	6.97734	11.8178	12.4613	44.7533		Tc06g020440|Predicted protein
TC10G000630	8.59317	12.098	14.0614	44.268		Tc10g000630|Putative sodium-coupled neutral amino acid transporter 7
TC01G006300	8.24867	11.4217	13.7163	44.251		Tc01g006300|LOB domain-containing protein 38
TC06G018130	7.1628	10.6389	12.6071	43.5416		Tc06g018130|Predicted protein
TC04G023450	6.02872	12.7578	11.4636	43.2568		Tc04g023450|Sugar transport protein 13
TC01G005190	5.91596	10.5878	11.3473	43.1529		Tc01g005190|ATP binding protein, putative
TC09G001020	4.40706	9.38441	9.8362	43.086		Tc09g001020|Glutamate receptor 2.7
TC00G036520	4.8181	6.40096	10.2454	43.0323		Tc00g036520|Putative Omega-hydroxypalmitate O-feruloyl transferase
TC04G022240	5.44173	11.0044	10.8687	43.0204		Tc04g022240|Probable glutathione S-transferase
TC08G000620	5.52186	11.1257	10.9475	42.98		Tc08g000620|Putative uncharacterized protein
TC03G028480	5.08846	7.02499	10.5094	42.8408		Tc03g028480|Putative uncharacterized protein
TC10G000870	7.09004	10.3868	12.5033	42.6141		Tc10g000870|Abscisic acid receptor PYL4
TC08G005640	5.30806	10.4442	10.7071	42.1947		Tc08g005640|Putative uncharacterized protein
TC04G008580	4.98743	11.1934	10.3845	42.1391		Tc04g008580|ATP binding protein, putative
TC00G046250	4.75342	6.59975	10.1392	41.8098		Tc00g046250|Putative Cellulose synthase-like protein E6
TC00G074250	8.27887	7.95661	13.6634	41.7745		Tc00g074250|Hypothetical protein
TC04G000710	6.6671	11.4933	12.0392	41.415		Tc04g000710|Aldehyde dehydrogenase family 2 member B4, mitochondrial
TC09G035160	5.60267	10.8869	10.9745	41.4067		Tc09g035160|Putative Non-specific lipid-transfer protein
TC09G028720	7.49959	11.3405	12.8662	41.2595		Tc09g028720|Putative uncharacterized protein
TC02G030970	5.5984	8.91248	10.9632	41.2073		Tc02g030970|Peroxidase 11
TC09G015510	5.60372	9.22562	10.9644	41.0892		Tc09g015510|Putative Predicted protein
TC08G006510	5.55597	5.61416	10.9138	41.009		Tc08g006510|Phosphoenolpyruvate carboxykinase [ATP]
TC08G006890	4.93366	7.27551	10.2904	40.9776		Tc08g006890|Branched-chain-amino-acid aminotransferase 2, chloroplastic
TC04G022280	7.39255	13.6649	12.7473	40.9214		Tc04g022280|Probable glutathione S-transferase
TC05G021560	5.68065	7.64028	11.0226	40.5589		Tc05g021560|Cytochrome P450 89A2
TC06G007210	4.61606	6.27503	9.95509	40.4769		Tc06g007210|Putative Gibberellin 3-beta-dioxygenase 3
TC02G008430	4.86132	7.81481	10.1983	40.4182		Tc02g008430|Putative Cytochrome P450 86B1
TC09G000420	5.33251	7.59196	10.6691	40.4088		Tc09g000420|Transcription factor, putative
TC06G018370	6.71933	10.6174	12.052	40.2977		Tc06g018370|Putative Cysteine-rich receptor-like protein kinase 25
TC04G022550	7.4927	13.5148	12.8128	39.9486		Tc04g022550|Putative Probable glutathione S-transferase
TC00G047190	8.96093	13.6626	14.273	39.7279		Tc00g047190|Putative uncharacterized protein
TC00G015610	5.65039	10.9274	10.9558	39.545		Tc00g015610|Putative laccase-9
TC03G021520	8.35633	12.5454	13.6606	39.5125		Tc03g021520|Homeobox protein, putative
TC08G000390	6.74005	10.7923	12.0366	39.3028		Tc08g000390|ABSCISIC ACID-INSENSITIVE 5-like protein 5
TC02G009600	7.47756	14.0743	12.7477	38.5895		Tc02g009600|Putative uncharacterized protein
TC08G001400	5.76938	8.52757	11.0336	38.4307		Tc08g001400|Putative Cytochrome P450 82A3
TC09G016270	9.07524	13.216	14.3273	38.108		Tc09g016270|Zinc finger protein CONSTANS-LIKE 5
TC00G028070	4.42028	7.12732	9.66771	37.9868		Tc00g028070|Transcription factor, putative
TC05G007540	5.92125	10.9878	11.1519	37.5474		Tc05g007540|Putative 2'-deoxymugineic-acid 2'-dioxygenase
TC09G004330	7.91424	12.9134	13.1419	37.4697		Tc09g004330|Putative Receptor-like protein kinase HSL1
TC00G015020	4.4538	7.72559	9.67742	37.3652		Tc00g015020|Hypothetical protein
TC09G016080	5.1801	13.9919	10.3912	37.0424		Tc09g016080|EG45-like domain containing protein
TC01G003560	7.24831	11.2114	12.459	37.0324		Tc01g003560|Scarecrow-like protein 15
TC00G089680	6.64687	11.7977	11.849	36.8117		Tc00g089680|Putative Probable peptide transporter At1g52190
TC05G021210	4.73396	8.04334	9.93587	36.8069		Tc05g021210|Putative Omega-hydroxypalmitate O-feruloyl transferase
TC07G005820	5.59981	8.36114	10.8015	36.8021		Tc07g005820|Putative Ricin-agglutinin family protein
TC05G007280	5.11977	8.60447	10.3192	36.7434		Tc05g007280|Cytokinin-O-glucosyltransferase 3
TC05G001740	6.79216	9.34779	11.9891	36.6807		Tc05g001740|Putative Mitoferrin
TC02G030870	6.13671	9.66895	11.3314	36.622		Tc02g030870|Putative Strictosidine synthase (Fragment)
TC00G027250	9.96808	14.5419	15.1555	36.4391		Tc00g027250|Ethylene-responsive transcription factor 1A
TC09G011820	4.77802	5.6262	9.96475	36.4219		Tc09g011820|Putative UDP-sugar transporter sqv-7
TC01G002910	6.68768	11.062	11.8604	36.0699		Tc01g002910|Putative uncharacterized protein
TC02G010730	6.69491	9.73894	11.8667	36.0467		Tc02g010730|Putative IgA FC receptor
TC01G030160	7.0907	11.6249	12.2616	36.0251		Tc01g030160|Predicted protein
TC06G016250	4.75139	8.78584	9.91937	35.9517		Tc06g016250|Polyphenol oxidase, chloroplastic
TC03G003330	5.24865	8.60544	10.4117	35.8297		Tc03g003330|Hypothetical protein
TC10G012390	6.10288	6.86266	11.2656	35.8196		Tc10g012390|Hypothetical protein
TC03G021710	4.85366	7.24087	10.0031	35.4916		Tc03g021710|Putative uncharacterized protein
TC03G021540	7.91756	11.5414	13.066	35.4689		Tc03g021540|SAUR family protein
TC08G003430	5.74565	9.75483	10.8917	35.4086		Tc08g003430|UPF0717 protein At5g11950
TC05G031800	10.0051	14.1168	15.1402	35.1412		Tc05g031800|Hydrophobic protein LTI6A
TC03G014340	4.97465	5.82066	10.1027	34.9695		Tc03g014340|Putative Vinorine synthase
TC06G017040	5.29833	7.92135	10.4228	34.8833		Tc06g017040|Predicted protein
TC07G010700	4.45957	7.35303	9.58153	34.8228		Tc07g010700|Putative Probable LRR receptor-like serine/threonine-protein kinase At1g53420
TC06G014870	4.50079	8.52219	9.61593	34.6585		Tc06g014870|Putative RING-H2 finger protein ATL2L
TC08G002020	5.62897	10.2028	10.7196	34.0758		Tc08g002020|Respiratory burst oxidase homolog protein D
TC04G004370	5.32742	9.07978	10.4134	33.9652		Tc04g004370|Peroxidase 55
TC06G014670	4.4159	7.94412	9.50071	33.9375		Tc06g014670|Predicted protein
TC03G028120	6.33135	11.2537	11.4144	33.8952		Tc03g028120|Putative uncharacterized protein
TC00G083950	5.80054	12.9937	10.8813	33.8419		Tc00g083950|Glucan endo-1,3-beta-glucosidase
TC10G000980	4.68252	9.16085	9.75088	33.5529		Tc10g000980|Hypothetical protein
TC01G033900	4.76144	6.959	9.82765	33.5029		Tc01g033900|Predicted protein
TC00G030720	5.00642	9.09513	10.0715	33.476		Tc00g030720|Ethylene-responsive transcription factor 1B
TC09G011040	5.12952	7.30409	10.1942	33.4664		Tc09g011040|Putative Uncharacterized protein At1g15400
TC01G005170	7.68144	11.8941	12.7394	33.3109		Tc01g005170|Predicted protein
TC05G003370	5.96358	10.0879	11.0209	33.2959		Tc05g003370|Putative Cytokinin-O-glucosyltransferase 2
TC09G009000	5.50917	9.638	10.5638	33.2359		Tc09g009000|Putative Protein phosphatase 2C 56
TC06G015010	6.55819	11.1151	11.6097	33.1642		Tc06g015010|Pathogenesis-related genes transcriptional activator PTI5
TC04G011250	5.05632	7.23347	10.1061	33.1231		Tc04g011250|Hypothetical protein
TC02G025140	5.07056	9.63911	10.1178	33.0658		Tc02g025140|Putative Fe-S metabolism associated SufE
TC01G032470	5.18394	10.3518	10.2285	33.0047		Tc01g032470|Predicted protein
TC06G012230	4.82594	8.65767	9.86387	32.8525		Tc06g012230|Predicted protein
TC08G004160	4.49172	6.9398	9.51904	32.6118		Tc08g004160|Putative RING-H2 finger protein ATL4M
TC00G033650	5.41566	9.6557	10.4323	32.3714		Tc00g033650|60S ribosomal protein L34, putative
TC03G003150	4.66229	6.85423	9.67832	32.3576		Tc03g003150|NAC domain protein, IPR003441
TC05G026440	8.45779	11.5121	13.4582	32.0095		Tc05g026440|Hypothetical protein
TC10G002050	5.41238	10.2593	10.4077	31.8974		Tc10g002050|Putative Uncharacterized acetyltransferase At3g50280
TC02G018750	10.1111	13.9867	15.1045	31.8553		Tc02g018750|Indole-3-acetic acid-amido synthetase GH3.17
TC00G072340	5.43109	7.2292	10.4236	31.8333		Tc00g072340|Predicted protein
TC09G011690	4.9939	7.6626	9.98011	31.6955		Tc09g011690|Putative UPF0706 protein At5g01750
TC02G034760	4.37413	9.3999	9.35652	31.6118		Tc02g034760|Putative Protein IDA
TC05G000280	5.8505	9.09109	10.8304	31.558		Tc05g000280|Putative uncharacterized protein
TC07G009770	4.32203	8.34626	9.30071	31.5304		Tc07g009770|Putative Protein BRASSINOSTEROID INSENSITIVE 1
TC02G008290	5.416	10.2573	10.3929	31.492		Tc02g008290|Predicted protein
TC08G004310	7.29527	13.2774	12.2707	31.4598		Tc08g004310|Ornithine decarboxylase
TC01G012520	5.16535	10.0863	10.1403	31.4493		Tc01g012520|Putative Uncharacterized amino-acid permease C15C4.04c
TC01G032310	4.90154	8.12615	9.87544	31.4262		Tc01g032310|Gibberellin 2-beta-dioxygenase 2
TC08G001460	8.73074	13.1222	13.7009	31.3455		Tc08g001460|Allene oxide synthase, chloroplastic
TC00G045940	6.39035	9.33952	11.3508	31.1338		Tc00g045940|Peroxidase 53
TC06G000540	5.80565	8.78243	10.764	31.0893		Tc06g000540|UPF0497 membrane protein 15
TC05G007420	5.22418	9.66238	10.1799	31.0332		Tc05g007420|Putative Cytokinin-O-glucosyltransferase 3
TC05G031940	7.10166	9.93518	12.057	31.0245		Tc05g031940|Hypothetical protein
TC10G012730	5.7013	9.57303	10.6548	30.9846		Tc10g012730|Putative Reticuline oxidase-like protein
TC06G010730	5.96122	8.56182	10.9042	30.7591		Tc06g010730|Predicted protein
TC00G047330	6.89055	9.34678	11.8307	30.6999		Tc00g047330|Flavonoid 3-hydroxylase, putative
TC00G073110	5.42917	8.79707	10.3664	30.6379		Tc00g073110|Hypothetical protein
TC06G018120	8.22729	11.0341	13.1607	30.5568		Tc06g018120|At1g61740
TC00G019640	5.75169	7.19424	10.6772	30.3902		Tc00g019640|Predicted protein
TC10G002040	6.90803	9.79953	11.8198	30.1013		Tc10g002040|Putative Uncharacterized acetyltransferase At3g50280
TC09G023620	6.70922	9.32606	11.6199	30.0781		Tc09g023620|Serine--glyoxylate aminotransferase
TC00G081720	7.20792	10.2686	12.1138	29.9789		Tc00g081720|4-coumarate--CoA ligase 1
TC00G090080	4.7982	8.02936	9.6977	29.8469		Tc00g090080|Hypothetical protein
TC01G008240	8.24076	13.3951	13.1379	29.7988		Tc01g008240|Putative UPF0483 protein C25G4.2
TC07G014240	6.01187	10.2042	10.9013	29.6382		Tc07g014240|Putative Protein kinase G11A
TC09G009030	10.0283	14.3576	14.9161	29.6051		Tc09g009030|NADP-dependent malic enzyme
TC07G002910	5.36144	9.25851	10.2485	29.5912		Tc07g002910|Putative WRKY transcription factor 6
TC04G004210	5.57673	9.08735	10.4601	29.514		Tc04g004210|Probable WRKY transcription factor 75
TC00G024370	5.87982	9.70057	10.7614	29.4774		Tc00g024370|Metallothionein-like protein type 3
TC00G076650	4.57374	7.87781	9.4531	29.4331		Tc00g076650|Predicted protein
TC08G001330	5.70102	8.58413	10.5555	28.9307		Tc08g001330|Cytochrome P450 82A3
TC08G014240	4.98735	7.11689	9.84005	28.894		Tc08g014240|Putative Predicted protein
TC02G021310	5.31054	7.35439	10.1611	28.8518		Tc02g021310|Ribulose bisphosphate carboxylase small chain, chloroplastic
TC05G031170	4.60047	6.48449	9.44021	28.6358		Tc05g031170|Nicotianamine synthase
TC06G014630	5.10754	7.05771	9.94617	28.6135		Tc06g014630|Predicted protein
TC03G028950	5.08871	8.74196	9.92235	28.5149		Tc03g028950|Putative RING-H2 finger protein ATL1E
TC10G004740	7.3406	11.2136	12.1692	28.4162		Tc10g004740|AP2 domain-containing transcription factor
TC04G020410	5.16443	9.13283	9.99002	28.3562		Tc04g020410|Xyloglucan galactosyltransferase KATAMARI1 homolog
TC06G010940	7.06319	10.8399	11.8853	28.2885		Tc06g010940|4-coumarate--CoA ligase 1
TC05G020050	6.71826	8.24787	11.5404	28.2878		Tc05g020050|Putative Probable gibberellin receptor GID1L3
TC03G017540	5.70807	9.20456	10.5242	28.1713		Tc03g017540|RNA polymerase sigma factor rpoD, putative
TC05G013970	8.86003	13.1198	13.6753	28.1545		Tc05g013970|Cytochrome P450 98A2
TC02G022900	10.4297	13.9951	15.2421	28.0991		Tc02g022900|Putative uncharacterized protein
TC09G001140	8.05467	12.2561	12.8657	28.0715		Tc09g001140|Putative Aspartic proteinase nepenthesin-2
TC06G014500	5.22688	9.36077	10.0349	28.0121		Tc06g014500|DNA binding protein, putative
TC06G013920	4.92765	9.29127	9.73226	27.9469		Tc06g013920|Hypothetical protein
TC00G010700	5.87387	13.0636	10.6779	27.9346		Tc00g010700|Anthocyanin 3'-O-beta-glucosyltransferase
TC01G033760	4.94955	4.93106	9.75324	27.9289		Tc01g033760|Hypothetical protein
TC01G002730	5.16602	11.4376	9.96184	27.777		Tc01g002730|Putative Jasmonate O-methyltransferase
TC03G017930	5.82668	11.0022	10.6214	27.7567		Tc03g017930|Putative uncharacterized protein
TC06G016980	7.06828	11.0947	11.8583	27.6654		Tc06g016980|Sugar carrier protein C
TC03G021850	9.73688	13.1328	14.5259	27.6461		Tc03g021850|Caffeic acid 3-O-methyltransferase
TC02G007280	4.80953	5.75461	9.59672	27.6115		Tc02g007280|Putative uncharacterized protein
TC08G006820	5.00445	8.12634	9.78829	27.5475		Tc08g006820|Homeobox-leucine zipper protein HAT22
TC03G028630	4.52401	8.51178	9.30473	27.4878		Tc03g028630|Putative uncharacterized protein
TC09G022540	6.54016	10.7676	11.3205	27.4798		Tc09g022540|Lipoxygenase 2.3, chloroplastic
TC07G000310	5.60295	7.74365	10.3814	27.4439		Tc07g000310|Putative Glycine-rich protein
TC02G010790	5.43568	6.80873	10.2136	27.434		Tc02g010790|Lipid binding protein, putative
TC05G018670	6.10877	10.6072	10.8825	27.3552		Tc05g018670|Putative Lectin-domain containing receptor kinase A4.2
TC05G024720	4.83042	5.95235	9.60233	27.3205		Tc05g024720|Hypothetical protein
TC01G012710	9.23731	13.9067	14.0039	27.2197		Tc01g012710|NAC domain-containing protein 2
TC09G015640	5.22382	9.16433	9.99014	27.2149		Tc09g015640|Probable alpha,alpha-trehalose-phosphate synthase [UDP-forming] 11
TC02G010250	5.02502	9.37032	9.79053	27.1995		Tc02g010250|Putative Mitochondrial outer membrane protein porin 1
TC02G024330	6.19312	9.78577	10.9545	27.1218		Tc02g024330|Putative Nitrate transporter
TC09G035280	8.24154	11.3204	12.9971	27.0126		Tc09g035280|Putative Pathogenesis-related genes transcriptional activator PTI6
TC03G002420	4.63275	6.50883	9.38446	26.9405		Tc03g002420|Putative uncharacterized protein
TC01G007040	5.98813	9.32675	10.7369	26.8854		Tc01g007040|Transcription factor RAX3
TC09G003740	9.04952	14.4055	13.7914	26.7573		Tc09g003740|Peroxisomal fatty acid beta-oxidation multifunctional protein
TC05G024800	5.83191	6.40509	10.5707	26.6999		Tc05g024800|Hypothetical protein
TC02G011670	8.26172	13.054	12.9947	26.5929		Tc02g011670|Alternative oxidase, mitochondrial
TC06G016600	5.14929	7.40023	9.88094	26.5685		Tc06g016600|PAP-specific phosphatase HAL2-like
TC03G000930	5.82027	7.90473	10.5515	26.5612		Tc03g000930|Putative U-box domain-containing protein 19
TC09G003450	6.27088	10.1559	10.9991	26.5054		Tc09g003450|Putative Dehydration-responsive protein RD22
TC02G034030	5.12409	8.12227	9.85089	26.4796		Tc02g034030|Putative Alpha-amylase isozyme 3E
TC04G026780	8.63161	12.5606	13.3576	26.4654		Tc04g026780|Beta-amylase 1, chloroplastic
TC08G011030	9.81432	14.6445	14.5333	26.3356		Tc08g011030|NAC domain-containing protein 2
TC02G030980	5.31931	7.88788	10.0352	26.2807		Tc02g030980|Peroxidase 11
TC00G088110	4.99252	5.17171	9.70776	26.2681		Tc00g088110|MLP-like protein 28
TC01G032940	4.79006	8.40198	9.50423	26.2486		Tc01g032940|Putative Probable WRKY transcription factor 47
TC01G032460	7.69952	12.7384	12.4134	26.2435		Tc01g032460|Predicted protein
TC08G005150	5.3601	8.89058	10.0679	26.1325		Tc08g005150|Putative Cytochrome P450 93A1
TC04G007060	6.33004	11.0291	11.0369	26.1153		Tc04g007060|ATP binding protein, putative
TC03G008500	7.37389	8.74282	12.0765	26.0383		Tc03g008500|NAC domain-containing protein 21/22, putative
TC03G024290	4.3574	5.82058	9.05757	25.9951		Tc03g024290|Expansin-like B1
TC01G035240	5.60468	8.31067	10.3029	25.9608		Tc01g035240|Putative uncharacterized protein
TC04G028540	5.82174	8.03331	10.5188	25.9398		Tc04g028540|Hypothetical protein
TC08G004660	6.07598	8.77355	10.7715	25.9106		Tc08g004660|UPF0717 protein At5g11950
TC04G013990	4.69976	4.67855	9.39095	25.8338		Tc04g013990|Putative Predicted protein
TC05G010460	5.85528	8.59097	10.545	25.8073		Tc05g010460|Transcription factor, putative
TC02G029920	5.17032	9.57661	9.8598	25.8033		Tc02g029920|Putative receptor protein kinase ZmPK1
TC00G083800	5.23501	10.648	9.92434	25.8007		Tc00g083800|Putative Bifunctional monodehydroascorbate reductase and carbonic anhydrase nectarin-3
TC02G011560	5.01221	6.61671	9.70058	25.7833		Tc02g011560|Putative 1-aminocyclopropane-1-carboxylate oxidase homolog 1
TC00G033200	10.0458	14.2764	14.7332	25.7656		Tc00g033200|Putative Predicted protein
TC04G025910	8.08705	12.7218	12.766	25.6165		Tc04g025910|Hypothetical protein
TC04G002430	5.12841	7.966	9.80112	25.505		Tc04g002430|Myb-related protein 315
TC09G030900	5.50708	8.45221	10.1739	25.4003		Tc09g030900|Glutathione S-transferase 103-1A
TC06G018270	7.34406	11.6963	12.0097	25.3803		Tc06g018270|Cysteine-rich receptor-like protein kinase 10
TC09G000610	9.89334	14.1037	14.5482	25.1909		Tc09g000610|Plasma membrane ATPase 4
TC01G033850	5.03384	9.6702	9.68753	25.1709		Tc01g033850|3-ketoacyl-CoA synthase 1
TC03G015650	6.34248	11.2689	10.9856	24.9876		Tc03g015650|Phosphate carrier protein, mitochondrial
TC01G000560	6.40042	8.82496	11.0422	24.9637		Tc01g000560|Catalase isozyme 2
TC00G023090	9.89731	12.9354	14.5371	24.9294		Tc00g023090|Auxin-induced protein AUX28
TC02G002410	5.19621	11.89	9.83531	24.9177		Tc02g002410|Pathogenesis-related protein 1
TC02G003320	7.32269	10.6779	11.9593	24.8749		Tc02g003320|Predicted protein
TC06G018610	4.76989	7.95863	9.40526	24.8534		Tc06g018610|Gibberellin 2-beta-dioxygenase 8
TC02G020590	5.86619	11.3476	10.4999	24.8241		Tc02g020590|Predicted protein
TC01G001830	5.76306	9.10937	10.3902	24.7117		Tc01g001830|ATP binding protein, putative
TC06G011920	7.27421	9.97915	11.8936	24.5801		Tc06g011920|Putative Expressed protein
TC04G012730	6.75206	10.8612	11.371	24.5722		Tc04g012730|Putative uncharacterized protein
TC00G037020	7.52043	10.367	12.1383	24.5541		Tc00g037020|Metalloendoproteinase 1
TC00G015270	5.45679	8.70837	10.0711	24.4931		Tc00g015270|Putative uncharacterized protein
TC09G011060	5.10859	7.00384	9.72144	24.4685		Tc09g011060|Putative Glyoxalase domain-containing protein 5
TC02G014690	7.77022	10.2596	12.3762	24.3519		Tc02g014690|Predicted protein
TC02G028170	6.81986	10.9921	11.4226	24.2971		Tc02g028170|Uncharacterized protein At1g14870
TC08G000800	5.05243	8.79729	9.6538	24.2745		Tc08g000800|Putative Probable gibberellin receptor GID1L1
TC09G001330	5.72282	9.96731	10.3169	24.1518		Tc09g001330|Predicted protein
TC01G009860	7.56533	11.0752	12.1565	24.1027		Tc01g009860|Putative Cytochrome P450 750A1
TC08G002600	9.05024	10.4851	13.6403	24.0846		Tc08g002600|Putative Ocs element-binding factor 1
TC03G004330	5.73834	6.80354	10.3221	23.9803		Tc03g004330|Predicted protein
TC00G026190	4.46657	5.96724	9.04702	23.9249		Tc00g026190|Putative Flavonol sulfotransferase-like
TC03G027610	5.81682	9.6189	10.3959	23.9028		Tc03g027610|Cytochrome P450 86A2
TC00G079710	8.43028	12.517	13.0038	23.8101		Tc00g079710|Putative Laccase-21
TC09G015060	6.37869	8.75703	10.95	23.7738		Tc09g015060|Putative EG45-like domain containing protein 1
TC00G055680	5.10971	9.10842	9.67888	23.7387		Tc00g055680|Putative Cytochrome P450 82A3
TC05G024750	4.65308	9.24413	9.22042	23.7086		Tc05g024750|Hypothetical protein
TC05G018830	6.41239	9.8154	10.978	23.6803		Tc05g018830|Putative Late embryogenesis abundant protein D-113
TC09G034640	4.68024	6.75865	9.2446	23.6597		Tc09g034640|Laccase-3
TC00G054230	5.33726	7.61208	9.89973	23.6287		Tc00g054230|Hypothetical protein
TC06G014890	5.43638	8.17857	9.99331	23.5383		Tc06g014890|Putative uncharacterized protein
TC09G012320	5.82768	6.0609	10.3629	23.1866		Tc09g012320|Putative Protein SRG1
TC02G011540	7.76022	8.99139	12.2906	23.1084		Tc02g011540|Putative 1-aminocyclopropane-1-carboxylate oxidase homolog 1
TC01G032340	5.88839	9.67592	10.4137	23.0273		Tc01g032340|Myb-like transcription factor Myb 5
TC00G041460	7.53046	12.1204	12.0499	22.9347		Tc00g041460|Probable glutathione S-transferase
TC01G012910	6.09061	9.17174	10.6049	22.8532		Tc01g012910|SAUR family protein
TC03G022510	4.43406	8.32646	8.93932	22.7101		Tc03g022510|Putative Naringenin,2-oxoglutarate 3-dioxygenase
TC04G025200	5.17573	9.01408	9.68044	22.7015		Tc04g025200|1-aminocyclopropane-1-carboxylate oxidase homolog 1
TC05G030920	7.0021	10.3576	11.5061	22.6899		Tc05g030920|Predicted protein
TC06G002620	5.69935	10.1175	10.2022	22.672		Tc06g002620|D-3-phosphoglycerate dehydrogenase, chloroplastic
TC09G004600	5.34062	8.50495	9.83418	22.5266		Tc09g004600|Probable protein phosphatase 2C 72
TC08G008030	5.49234	8.82423	9.98284	22.4788		Tc08g008030|Putative Isoflavone 2'-hydroxylase
TC09G007920	8.56987	9.49036	13.0589	22.4564		Tc09g007920|Beta-galactosidase
TC01G003600	5.54811	5.5938	10.0351	22.4248		Tc01g003600|Homeobox-leucine zipper protein ATHB-40
TC09G028870	6.39458	9.86324	10.8691	22.2319		Tc09g028870|Hypothetical protein
TC02G024090	6.31967	9.40595	10.7938	22.2255		Tc02g024090|Putative F-box/kelch-repeat protein At1g23390
TC03G027980	7.03753	10.6594	11.4997	22.0412		Tc03g027980|1-aminocyclopropane-1-carboxylate synthase
TC01G011600	6.74118	12.037	11.1974	21.9507		Tc01g011600|Cysteine desulfurylase, putative
TC07G010670	5.72474	8.34975	10.1798	21.9341		Tc07g010670|Hypothetical protein
TC03G014390	7.18931	10.5867	11.6356	21.8005		Tc03g014390|Hypothetical protein
TC01G019040	6.62473	10.8777	11.06	21.6352		Tc01g019040|Nudix hydrolase 2
TC09G031080	5.73902	9.15121	10.1737	21.6258		Tc09g031080|Tropinone reductase 1
TC02G002070	5.77757	8.87428	10.2084	21.5676		Tc02g002070|Putative Myosin heavy chain kinase B
TC09G033410	10.6829	14.2028	15.1133	21.5615		Tc09g033410|Probable aquaporin PIP2-2
TC08G001440	4.95723	7.71468	9.38247	21.4846		Tc08g001440|Putative uncharacterized protein
TC04G025560	8.88295	14.063	13.2996	21.3569		Tc04g025560|Probable glutathione S-transferase
TC02G022210	7.15433	10.5574	11.5709	21.3555		Tc02g022210|Predicted protein
TC00G029560	6.54469	12.0404	10.9553	21.2678		Tc00g029560|Hypothetical protein
TC10G002160	6.90863	11.1555	11.3167	21.2306		Tc10g002160|Sedoheptulose-1,7-bisphosphatase, chloroplastic
TC00G009780	6.39161	9.6619	10.7951	21.1632		Tc00g009780|Putative uncharacterized protein
TC00G011570	4.35134	4.49299	8.75237	21.1273		Tc00g011570|Putative 2'-deoxymugineic-acid 2'-dioxygenase
TC04G001490	8.11649	11.5858	12.5162	21.1081		Tc04g001490|Probable galactinol--sucrose galactosyltransferase 5
TC05G009490	4.88495	7.16267	9.28322	21.0869		Tc05g009490|Putative 1-aminocyclopropane-1-carboxylate oxidase homolog 1
TC07G010340	7.33197	13.0191	11.728	21.0541		Tc07g010340|Protein transport protein Sec61 subunit alpha
TC02G013150	8.78108	12.5568	13.1691	20.9379		Tc02g013150|Predicted protein
TC04G022290	7.84972	12.4906	12.2376	20.9355		Tc04g022290|Probable glutathione S-transferase
TC10G001580	7.59038	10.9881	11.9743	20.8781		Tc10g001580|Putative Predicted protein
TC03G021050	8.40765	12.0358	12.7874	20.818		Tc03g021050|Predicted protein
TC00G091440	6.97044	10.2292	11.3468	20.7686		Tc00g091440|Predicted protein
TC03G024660	8.56297	11.4247	12.9376	20.7448		Tc03g024660|Putative 1-aminocyclopropane-1-carboxylate oxidase
TC03G025770	4.96819	5.68295	9.34151	20.7252		Tc03g025770|Putative Cytochrome P450 76C1
TC04G024470	5.28752	9.51812	9.65937	20.7042		Tc04g024470|3-ketoacyl-CoA synthase 11
TC08G007420	4.93913	8.59167	9.31075	20.7009		Tc08g007420|Putative uncharacterized protein
TC02G009610	6.32202	10.2866	10.6824	20.5401		Tc02g009610|Putative uncharacterized protein
TC03G002990	5.63051	9.10277	9.98442	20.4484		Tc03g002990|Predicted protein
TC00G018470	6.16597	10.8845	10.5197	20.4457		Tc00g018470|Putative uncharacterized protein
TC02G002100	8.81071	11.488	13.162	20.4109		Tc02g002100|COR413-PM2, putative
TC03G020660	11.0182	12.7618	15.3634	20.3246		Tc03g020660|Remorin
TC07G000970	5.56353	8.73003	9.90573	20.283		Tc07g000970|Putative Predicted protein
TC01G000670	5.7229	8.2957	10.0639	20.2657		Tc01g000670|Putative Adipocyte plasma membrane-associated protein
TC10G002920	4.77026	8.72017	9.1079	20.2191		Tc10g002920|Ribulose bisphosphate carboxylase/oxygenase activase 1, chloroplastic
TC00G013400	7.06396	10.6718	11.4005	20.2037		Tc00g013400|Lipoxygenase 3, chloroplastic
TC01G003140	4.99087	7.33513	9.31218	19.9914		Tc01g003140|Putative Epoxide hydrolase 3
TC06G010670	5.41754	6.4786	9.7367	19.9616		Tc06g010670|Putative uncharacterized protein
TC07G001590	4.62196	5.47495	8.94089	19.9585		Tc07g001590|Cytochrome P450 71D10
TC01G000310	6.10531	7.98845	10.424	19.9555		Tc01g000310|Auxin:hydrogen symporter, putative
TC01G014650	6.34604	8.00068	10.6616	19.9123		Tc01g014650|Putative uncharacterized protein
TC06G020710	7.13938	10.0555	11.455	19.9121		Tc06g020710|Putative uncharacterized protein
TC05G021220	6.44969	9.06654	10.7589	19.8248		Tc05g021220|Putative Taxadien-5-alpha-ol O-acetyltransferase
TC09G032990	5.32494	6.90625	9.63237	19.7999		Tc09g032990|Ethylene-responsive transcription factor RAP2-7
TC04G022300	8.6773	13.4243	12.9845	19.7965		Tc04g022300|Probable glutathione S-transferase
TC02G011270	5.37134	5.70901	9.67847	19.7959		Tc02g011270|ABC transporter G family member 11
TC05G021510	4.9996	9.41148	9.30603	19.7863		Tc05g021510|Cytochrome P450 89A2
TC01G030460	5.43182	6.29504	9.7353	19.7458		Tc01g030460|Beta-glucosidase 11
TC04G003380	7.82248	10.7677	12.1225	19.6986		Tc04g003380|Chloride channel protein CLC-b
TC06G015380	6.3601	12.7732	10.6595	19.6905		Tc06g015380|Hypothetical protein
TC03G000440	4.93648	8.57457	9.23441	19.6701		Tc03g000440|Predicted protein
TC01G039230	6.5768	6.12137	10.8728	19.6437		Tc01g039230|Ethylene-responsive transcription factor, putative
TC05G007240	6.34191	10.5284	10.6369	19.6298		Tc05g007240|Putative receptor protein kinase ZmPK1
TC08G001710	9.52051	13.3329	13.8121	19.5837		Tc08g001710|Putative uncharacterized protein
TC03G025740	4.91379	8.19805	9.19968	19.5066		Tc03g025740|Putative Cytochrome P450 76C1
TC04G017080	5.50423	6.44533	9.78688	19.4629		Tc04g017080|Putative Uncharacterized UDP-glucosyltransferase At1g05670
TC03G020480	6.27181	11.3683	10.5525	19.4364		Tc03g020480|Putative uncharacterized protein
TC05G023360	4.7286	7.55802	9.00675	19.4022		Tc05g023360|Putative Predicted protein
TC07G006980	5.74021	10.7476	10.0165	19.3777		Tc07g006980|Hypothetical protein
TC05G010360	6.23933	6.55886	10.5081	19.2761		Tc05g010360|Putative F-box protein At2g27310
TC07G007460	6.20419	9.22645	10.4713	19.2546		Tc07g007460|Putative serine/threonine-protein kinase receptor
TC04G013480	4.39656	7.19201	8.65839	19.184		Tc04g013480|Putative Probable S-adenosylmethionine-dependent methyltransferase At5g37990
TC05G024140	5.3904	9.30551	9.64552	19.095		Tc05g024140|Transcription repressor MYB5
TC08G007830	5.62576	10.9056	9.88024	19.0865		Tc08g007830|Putative Cytochrome P450 81D1
TC09G009430	5.33823	10.5149	9.58844	19.0301		Tc09g009430|Putative Bark storage protein A
TC02G011780	5.72821	11.4214	9.97707	19.0123		Tc02g011780|GDSL esterase/lipase 1
TC00G058860	5.73825	8.58548	9.97565	18.8619		Tc00g058860|Predicted protein (Fragment)
TC09G029590	5.1917	6.38438	9.42856	18.8548		Tc09g029590|Putative Protein SENSITIVE TO PROTON RHIZOTOXICITY 1
TC03G016930	5.20559	9.42392	9.44128	18.8395		Tc03g016930|Putative 8-amino-7-oxononanoate synthase
TC08G009980	6.06336	8.56406	10.2874	18.6885		Tc08g009980|Putative Probable 6-phosphogluconolactonase 1
TC05G026540	5.07709	7.75453	9.30034	18.6778		Tc05g026540|1-aminocyclopropane-1-carboxylate oxidase homolog 1
TC03G013850	9.37557	14.3789	13.5951	18.6292		Tc03g013850|Putative LRR receptor-like serine/threonine-protein kinase GSO1
TC01G006760	5.47096	7.97094	9.68855	18.6045		Tc01g006760|Putative uncharacterized protein
TC04G009710	9.72461	12.8372	13.9352	18.5146		Tc04g009710|Probable WRKY transcription factor 3
TC05G013490	4.13798	5.79576	8.34695	18.4939		Tc05g013490|UPF0497 membrane protein xl3
TC08G006010	5.60511	7.50175	9.80858	18.4234		Tc08g006010|Anthranilate N-benzoyltransferase protein, putative
TC01G033040	4.814	6.75464	9.01303	18.3668		Tc01g033040|Putative Secologanin synthase
TC04G001300	5.20902	9.72928	9.40073	18.2739		Tc04g001300|Putative Predicted protein
TC05G006390	5.44253	7.03022	9.63296	18.2577		Tc05g006390|Putative uncharacterized protein
TC09G028980	8.56446	12.4168	12.752	18.2211		Tc09g028980|Putative Lysine histidine transporter 1
TC04G020100	5.68312	9.34749	9.87042	18.2181		Tc04g020100|Putative Reticuline oxidase-like protein
TC02G011220	5.74308	8.82413	9.92468	18.1463		Tc02g011220|Hypothetical protein
TC00G085110	5.88781	9.55981	10.0665	18.1095		Tc00g085110|TGACG-sequence-specific DNA-binding protein TGA-2.1
TC07G002980	9.44405	13.8779	13.6225	18.1068		Tc07g002980|Hypothetical protein
TC03G031300	4.85969	6.82831	9.03643	18.0853		Tc03g031300|Alternative oxidase 1a, mitochondrial
TC07G008130	4.77211	6.75085	8.94681	18.0596		Tc07g008130|Putative Protein TRANSPARENT TESTA 12
TC01G005000	4.74297	8.4892	8.91508	18.0272		Tc01g005000|Glutamate receptor 2 plant, putative
TC00G052620	4.8259	6.58047	8.9949	17.9885		Tc00g052620|Putative U-box domain-containing protein 42
TC01G020800	8.87225	13.1095	13.0371	17.9368		Tc01g020800|Putative Auxin-induced in root cultures protein 12
TC00G063860	7.19661	11.65	11.359	17.9068		Tc00g063860|Probable glutathione S-transferase
TC08G009510	5.23267	11.1385	9.38912	17.8326		Tc08g009510|Low affinity sulfate transporter 3
TC07G012670	5.99764	7.9737	10.1531	17.8202		Tc07g012670|Putative Predicted protein
TC08G003270	4.61719	5.22333	8.77084	17.7981		Tc08g003270|Cytochrome P450 83B1
TC07G001220	5.38505	6.61643	9.53804	17.7899		Tc07g001220|Nudix hydrolase 10
TC07G002170	5.90953	9.43137	10.0622	17.7856		Tc07g002170|Pirin-like protein
TC07G010690	4.77307	6.73027	8.92547	17.7827		Tc07g010690|Putative Probable LRR receptor-like serine/threonine-protein kinase At1g07650
TC05G019130	5.44312	6.47725	9.59493	17.7753		Tc05g019130|Protein HOTHEAD
TC02G015770	9.53457	13.3823	13.6849	17.7566		Tc02g015770|Putative Epoxide hydrolase 2
TC04G023490	7.38943	11.3569	11.5285	17.6195		Tc04g023490|Lipoxygenase 5, chloroplastic
TC03G016820	5.10806	7.58213	9.24192	17.5555		Tc03g016820|Hexose carrier protein HEX6
TC00G070230	4.72468	6.09434	8.85831	17.5528		Tc00g070230|Receptor-like protein kinase FERONIA
TC08G007990	9.0265	12.83	13.1598	17.5488		Tc08g007990|Putative Cytochrome P450 81D1
TC02G027380	6.9777	8.79047	11.111	17.5485		Tc02g027380|Predicted protein
TC07G010680	5.22801	8.59421	9.36069	17.5413		Tc07g010680|Probable LRR receptor-like serine/threonine-protein kinase At1g53420
TC01G033080	8.71143	11.0383	12.8429	17.5261		Tc01g033080|Predicted protein
TC05G027220	11.2948	14.4482	15.4219	17.4732		Tc05g027220|Pathogenesis-related protein P2
TC04G019870	9.11016	12.1945	13.2318	17.408		Tc04g019870|Putative Predicted protein
TC00G045700	5.13902	7.26948	9.26046	17.4051		Tc00g045700|Putative Disease resistance response protein 206
TC03G016630	6.91981	9.88308	11.0412	17.4047		Tc03g016630|Putative Ethylene-responsive transcription factor ERF106
TC01G000760	6.50481	11.702	10.6244	17.3827		Tc01g000760|Putative RPM1-interacting protein 4
TC00G020030	8.14577	9.57097	12.2639	17.3649		Tc00g020030|Predicted protein
TC08G000110	5.64248	8.64624	9.75668	17.318		Tc08g000110|Putative uncharacterized protein
TC05G024900	4.63589	9.90155	8.74149	17.215		Tc05g024900|Hypothetical protein
TC01G013940	4.59156	7.88254	8.69703	17.2135		Tc01g013940|Putative Heat stress transcription factor A-4b
TC00G001580	9.73703	15.2445	13.8423	17.2114		Tc00g001580|Hypothetical protein
TC00G076530	5.88307	6.47343	9.98826	17.2101		Tc00g076530|Putative Flavonol sulfotransferase-like
TC05G029050	5.87299	6.45363	9.97569	17.1805		Tc05g029050|Hypothetical protein
TC01G005150	4.52666	5.10903	8.62906	17.1769		Tc01g005150|Hypothetical protein
TC06G018350	4.39663	8.29708	8.49857	17.1714		Tc06g018350|Cysteine-rich receptor-like protein kinase 25
TC07G002290	5.80363	6.5532	9.90474	17.1616		Tc07g002290|Putative Probable long-chain-alcohol O-fatty-acyltransferase 5
TC03G021720	5.3593	7.55912	9.45955	17.1514		Tc03g021720|Putative uncharacterized protein
TC06G011390	6.50852	10.8435	10.6086	17.149		Tc06g011390|NAC domain-containing protein 42
TC00G044370	7.60658	10.4357	11.7043	17.1208		Tc00g044370|NAC domain-containing protein 90
TC02G030290	5.40029	5.54202	9.49695	17.1087		Tc02g030290|Inositol oxygenase 1
TC01G025700	6.02607	9.83887	10.1217	17.0961		Tc01g025700|Putative Probable LRR receptor-like serine/threonine-protein kinase At4g08850
TC00G024350	6.31922	9.12512	10.4148	17.0956		Tc00g024350|Predicted protein
TC00G082790	7.87218	9.33026	11.9614	17.0208		Tc00g082790|Putative Protein SRG1
TC04G000410	5.97169	9.83396	10.0589	16.9969		Tc04g000410|Predicted protein
TC05G003270	7.38337	11.9543	11.4682	16.9685		Tc05g003270|Putative uncharacterized protein
TC00G047130	6.09469	9.86777	10.1773	16.943		Tc00g047130|Glyceraldehyde-3-phosphate dehydrogenase A, chloroplastic
TC09G011620	11.3192	15.1494	15.4006	16.9284		Tc09g011620|Putative phytocyanin
TC09G024900	7.61057	10.8447	11.6879	16.8813		Tc09g024900|Putative Epoxide hydrolase 2
TC04G026130	7.10019	11.1067	11.1698	16.7907		Tc04g026130|Protein PROTON GRADIENT REGULATION 5, chloroplastic
TC06G013390	7.02866	9.72485	11.0956	16.7598		Tc06g013390|Protein SRG1
TC06G000970	5.04324	5.61106	9.10809	16.7355		Tc06g000970|Probable WRKY transcription factor 14
TC09G028900	6.7863	9.55751	10.8505	16.7275		Tc09g028900|Predicted protein
TC02G002180	5.56935	9.12534	9.63185	16.7084		Tc02g002180|Putative Anthocyanin 5-O-glucosyltransferase
TC04G026030	4.57923	5.44977	8.63991	16.6873		Tc04g026030|Predicted protein
TC06G002810	4.70615	7.14156	8.76518	16.6682		Tc06g002810|TMV resistance protein N, putative
TC00G007960	5.97525	9.86434	10.0336	16.6599		Tc00g007960|Predicted protein
TC05G003450	6.83412	11.3758	10.8919	16.6539		Tc05g003450|Putative Predicted protein
TC10G012770	4.51521	5.24733	8.57251	16.6482		Tc10g012770|Calcium and calcium/calmodulin-dependent serine/threonine-protein kinase DMI-3
TC00G058990	6.77421	7.71949	10.8286	16.6147		Tc00g058990|Hypothetical protein
TC01G001820	5.55975	7.36836	9.61349	16.6072		Tc01g001820|Hypothetical protein
TC00G081670	4.67208	7.67748	8.72523	16.6005		Tc00g081670|Predicted protein
TC03G029260	10.3702	14.3015	14.4222	16.5875		Tc03g029260|Predicted protein
TC09G030690	5.24026	9.2435	9.2884	16.5429		Tc09g030690|Putative Cytokinin-N-glucosyltransferase 1
TC00G030680	4.91613	7.43535	8.96339	16.5327		Tc00g030680|Ethylene-responsive transcription factor ERF098
TC03G002390	8.27875	10.4641	12.3226	16.4933		Tc03g002390|Putative uncharacterized protein
TC03G024510	6.40814	8.30667	10.4514	16.4871		Tc03g024510|Nudix hydrolase 8
TC00G050170	7.6854	10.8295	11.7285	16.4848		Tc00g050170|Transcription repressor MYB6
TC00G076910	6.26878	9.52132	10.3118	16.4847		Tc00g076910|Putative Alliin lyase
TC01G033460	10.0341	14.0795	14.0701	16.4049		Tc01g033460|Hypothetical protein
TC04G015220	10.3751	14.3317	14.4092	16.3833		Tc04g015220|Mangrin
TC08G000500	6.08515	9.75982	10.1183	16.3722		Tc08g000500|Alpha-amylase
TC01G035960	6.86741	10.8991	10.899	16.3539		Tc01g035960|Predicted protein (Fragment)
TC01G012550	9.59997	13.3376	13.6186	16.2078		Tc01g012550|PAD4
TC04G015990	4.95733	11.7936	8.97513	16.1986		Tc04g015990|Putative Acid phosphatase 1
TC07G000720	6.16676	8.52477	10.1832	16.1829		Tc07g000720|Putative uncharacterized protein
TC01G040390	6.34758	9.76145	10.3639	16.182		Tc01g040390|Putative uncharacterized protein
TC07G000950	6.80373	5.76104	10.8194	16.1751		Tc07g000950|Putative BI1-like protein
TC00G044820	4.895	8.20567	8.90912	16.1573		Tc00g044820|Protein binding protein, putative
TC01G004230	5.18148	7.31697	9.1955	16.1563		Tc01g004230|GDSL esterase/lipase At2g23540
TC03G019430	5.04598	8.31003	9.05647	16.1168		Tc03g019430|Putative Reticuline oxidase-like protein
TC08G005030	7.91427	12.0357	11.9212	16.0775		Tc08g005030|Probable serine/threonine-protein kinase NAK
TC09G024130	7.87744	13.3561	11.8765	15.9899		Tc09g024130|Lichenase
TC00G041450	8.63688	12.0085	12.6338	15.9663		Tc00g041450|Putative Probable glutathione S-transferase
TC01G032950	7.33206	11.8957	11.328	15.9554		Tc01g032950|Chitinase 10
TC01G017990	7.59937	9.39012	11.5884	15.8792		Tc01g017990|Putative Brain protein 44
TC00G059000	7.4507	10.4055	11.4379	15.8584		Tc00g059000|Hypothetical protein
TC03G030550	7.94704	11.7501	11.9326	15.8405		Tc03g030550|Putative uncharacterized protein
TC01G009470	7.31283	11.8652	11.2918	15.7684		Tc01g009470|L-ascorbate oxidase
TC04G025390	5.42799	7.50338	9.40672	15.7658		Tc04g025390|Ethylene-responsive transcription factor ERF098
TC04G025050	5.03396	9.98844	9.00543	15.6867		Tc04g025050|Putative Secologanin synthase
TC04G001640	9.51305	9.73194	13.4794	15.6306		Tc04g001640|Hypothetical protein
TC01G008390	6.58653	8.70169	10.5479	15.5778		Tc01g008390|Putative uncharacterized protein
TC10G008050	7.03671	11.7427	10.9944	15.538		Tc10g008050|UDP-glucose 4-epimerase GEPI48
TC03G019230	6.77496	9.8164	10.7326	15.5368		Tc03g019230|Predicted protein
TC03G030450	9.38025	12.6387	13.3377	15.5353		Tc03g030450|Isoflavone reductase homolog
TC00G045010	6.32501	9.16725	10.2803	15.5119		Tc00g045010|Predicted protein
TC10G001650	8.88125	12.2546	12.8328	15.4712		Tc10g001650|Putative uncharacterized protein
TC09G027540	5.83007	8.89606	9.78123	15.4674		Tc09g027540|U-box domain-containing protein 23
TC09G030810	5.43747	7.23724	9.38806	15.4613		Tc09g030810|Putative Copper transporter 1
TC09G029120	5.35971	7.21872	9.31026	15.4609		Tc09g029120|GDSL esterase/lipase At5g22810
TC00G013410	4.54225	8.02917	8.4926	15.4587		Tc00g013410|Putative uncharacterized protein
TC00G002580	5.28458	7.32345	9.23417	15.4506		Tc00g002580|Hypothetical protein
TC02G012770	5.79468	10.3519	9.74329	15.4401		Tc02g012770|Phototropin-2
TC01G006400	7.18473	11.2294	11.1333	15.4395		Tc01g006400|Putative uncharacterized protein
TC02G004280	5.54038	9.91002	9.48492	15.3967		Tc02g004280|Putative 3'-hydroxy-N-methyl-(S)-coclaurine 4'-O-methyltransferase
TC09G034830	5.43091	5.78902	9.3749	15.3907		Tc09g034830|Putative 3'-N-debenzoyl-2'-deoxytaxol N-benzoyltransferase
TC09G032260	4.92048	5.81623	8.86009	15.3441		Tc09g032260|Transcription factor MYB59
TC01G007100	5.17694	9.91139	9.11612	15.3395		Tc01g007100|Probable xyloglucan endotransglucosylase/hydrolase protein 6
TC02G002090	10.4773	12.2374	14.4147	15.3203		Tc02g002090|Allene oxide synthase
TC00G077750	4.5255	6.78236	8.45972	15.2869		Tc00g077750|Phosphoprotein phosphatase, putative
TC04G027480	6.79372	10.0502	10.7273	15.2803		Tc04g027480|Hypothetical protein
TC08G008710	5.76514	8.76194	9.69607	15.252		Tc08g008710|Alcohol dehydrogenase-like 5
TC05G025020	8.08171	11.1937	12.0101	15.2247		Tc05g025020|NAC domain-containing protein 21/22, putative
TC05G011430	5.28808	8.8294	9.21195	15.1776		Tc05g011430|Hypothetical protein
TC01G002580	7.98378	9.91567	11.9058	15.1584		Tc01g002580|Putative Ocs element-binding factor 1
TC04G018930	6.20046	8.82017	10.1173	15.1036		Tc04g018930|Transcription factor bHLH128
TC00G065780	6.1094	7.47834	10.023	15.07		Tc00g065780|Hypothetical protein
TC09G034780	6.92654	5.39595	10.8331	14.9963		Tc09g034780|Wound-induced protein 1
TC03G002400	7.00616	8.6512	10.9109	14.9776		Tc03g002400|Predicted protein
TC03G019370	7.86629	11.3523	11.7663	14.9291		Tc03g019370|DRE-binding protein 3b
TC00G058610	8.40874	11.8593	12.3053	14.8931		Tc00g058610|Myb-like transcription factor 6
TC02G030050	6.14738	9.48393	10.0436	14.8896		Tc02g030050|Putative Uncharacterized UDP-glucosyltransferase At1g05670
TC08G003900	8.94538	11.4772	12.841	14.8834		Tc08g003900|Putative uncharacterized protein
TC06G012340	7.45056	11.372	11.346	14.8816		Tc06g012340|Probable inositol transporter 2
TC03G020290	8.50723	11.0424	12.4024	14.8787		Tc03g020290|Predicted protein
TC04G001660	5.20269	8.13059	9.09771	14.877		Tc04g001660|Putative F-box/LRR-repeat protein 4
TC04G009790	5.57286	8.14304	9.46636	14.8614		Tc04g009790|Predicted protein
TC01G002690	4.52747	9.99288	8.42067	14.8583		Tc01g002690|ATP binding protein, putative
TC07G013130	4.8919	7.17798	8.78336	14.8405		Tc07g013130|NAC domain-containing protein 42
TC02G016800	5.90303	8.9709	9.79364	14.8317		Tc02g016800|Putative Tyrosine aminotransferase
TC07G016660	6.00032	9.06233	9.88736	14.795		Tc07g016660|Hypothetical protein
TC01G028790	9.66792	12.2794	13.5511	14.7556		Tc01g028790|Putative uncharacterized protein
TC06G014020	8.22211	10.9004	12.1049	14.751		Tc06g014020|Predicted protein
TC09G035180	5.33816	7.79331	9.21894	14.7309		Tc09g035180|RING-H2 finger protein ATL5B
TC07G006800	6.17876	8.97252	10.0591	14.726		Tc07g006800|Putative uncharacterized protein
TC05G021230	5.49155	8.37923	9.36921	14.6991		Tc05g021230|Putative Omega-hydroxypalmitate O-feruloyl transferase
TC08G006630	9.53936	13.8345	13.4107	14.6346		Tc08g006630|Receptor-like protein kinase HAIKU2
TC03G028500	4.71696	5.96312	8.58588	14.6103		Tc03g028500|Serine-threonine protein kinase, putative
TC09G012300	5.9218	8.71326	9.7872	14.5748		Tc09g012300|Putative Protein SRG1
TC05G025510	7.55877	10.3264	11.4233	14.5655		Tc05g025510|Germin-like protein subfamily 1 member 14
TC09G005330	7.86419	11.9228	11.7265	14.5434		Tc09g005330|Putative Ankyrin repeat-containing protein At3g12360
TC09G030920	8.96392	11.2038	12.8166	14.447		Tc09g030920|Putative uncharacterized protein
TC04G002760	9.67854	14.0167	13.5304	14.4387		Tc04g002760|Lysine histidine transporter 1
TC00G028180	6.991	9.99259	10.8424	14.4343		Tc00g028180|Predicted protein
TC09G008520	5.79337	5.31297	9.64479	14.4342		Tc09g008520|Inositol oxygenase 2
TC01G002450	7.66594	11.4821	11.5152	14.4126		Tc01g002450|Putative Epoxide hydrolase 2
TC09G031130	7.24319	10.8545	11.0803	14.292		Tc09g031130|Tropinone reductase homolog At1g07440
TC01G008710	4.24204	6.78385	8.07799	14.2803		Tc01g008710|Cytokinin-O-glucosyltransferase 2
TC09G025760	4.77471	8.54113	8.61056	14.2793		Tc09g025760|MLO-like protein 6
TC07G014260	7.24156	10.3583	11.075	14.2559		Tc07g014260|Probable LRR receptor-like serine/threonine-protein kinase At1g56130
TC01G029240	5.84301	9.07579	9.67528	14.244		Tc01g029240|Putative Ankyrin-2
TC01G040930	8.96774	13.2684	12.7918	14.1635		Tc01g040930|Putative Transcription factor bHLH130
TC08G009630	8.05791	11.7895	11.8812	14.1559		Tc08g009630|Putative Predicted protein
TC00G006460	6.78993	12.5662	10.6126	14.1492		Tc00g006460|Putative Predicted protein
TC02G026080	4.5683	6.06018	8.38591	14.0999		Tc02g026080|Putative Vinorine synthase
TC03G016740	6.31623	8.90179	10.1332	14.094		Tc03g016740|U-box domain-containing protein 35
TC06G004070	8.23411	10.4405	12.0507	14.0897		Tc06g004070|Putative Bifunctional dihydroflavonol 4-reductase/flavanone 4-reductase
TC04G020200	11.4588	14.8013	15.274	14.0763		Tc04g020200|Brassinosteroid-regulated protein BRU1
TC07G014620	4.48213	7.40811	8.29731	14.0761		Tc07g014620|Putative Probable gibberellin receptor GID1L3
TC02G003410	6.48974	8.87206	10.3027	14.054		Tc02g003410|Fructose-1,6-bisphosphatase, cytosolic
TC00G036860	5.63017	8.52522	9.44234	14.0468		Tc00g036860|Putative Phytosulfokine receptor 1
TC01G033650	10.4905	11.9012	14.2998	14.0188		Tc01g033650|Putative Two-component response regulator-like PRR95
TC08G001660	5.90343	9.30657	9.70901	13.9828		Tc08g001660|Probable 1-acyl-sn-glycerol-3-phosphate acyltransferase 4
TC05G009520	5.06732	5.69637	8.87167	13.9708		Tc05g009520|Putative 1-aminocyclopropane-1-carboxylate oxidase homolog 1
TC09G024830	10.2444	14.4314	14.0475	13.9588		Tc09g024830|Putative Epoxide hydrolase 2
TC05G001930	6.64005	9.97008	10.443	13.9572		Tc05g001930|Hypothetical protein
TC09G003190	5.44848	7.32058	9.25138	13.9569		Tc09g003190|Putative Acidic mammalian chitinase
TC00G026380	8.52481	12.2234	12.3248	13.9285		Tc00g026380|Glutamate decarboxylase
TC04G014930	4.3849	8.41601	8.18023	13.8837		Tc04g014930|Cytochrome P450 81D1
TC06G017370	4.97423	6.85358	8.76858	13.8743		Tc06g017370|Putative serine/threonine-protein kinase receptor
TC00G047720	6.37633	10.2893	10.1701	13.8684		Tc00g047720|Putative Probable serine/threonine-protein kinase At1g18390
TC07G015640	5.20399	7.37708	8.99734	13.8648		Tc07g015640|Predicted protein
TC04G029900	6.31029	9.38905	10.1026	13.855		Tc04g029900|Putative Pectinesterase inhibitor
TC10G005110	5.68344	9.27607	9.47564	13.8537		Tc10g005110|Putative uncharacterized protein
TC00G025280	5.43591	7.2859	9.21405	13.7193		Tc00g025280|Probable xyloglucan endotransglucosylase/hydrolase protein 23
TC03G017330	4.95853	8.30868	8.73518	13.7052		Tc03g017330|Putative RING-H2 finger protein ATL1E
TC00G057800	9.09199	13.3828	12.8669	13.6884		Tc00g057800|Glutamine synthetase cytosolic isozyme 2
TC09G002170	7.90821	11.2529	11.6813	13.6719		Tc09g002170|Putative Probable LRR receptor-like serine/threonine-protein kinase At1g56130
TC00G009620	6.81791	8.34969	10.5908	13.669		Tc00g009620|Putative uncharacterized protein
TC04G020690	6.12696	10.5376	9.89977	13.6687		Tc04g020690|Probable inorganic phosphate transporter 1-5
TC00G075120	5.02354	5.80312	8.79073	13.6157		Tc00g075120|Quinonprotein alcohol dehydrogenase-like
TC10G015810	5.1724	6.80235	8.93895	13.6095		Tc10g015810|Putative Annexin D4
TC03G011050	4.81759	6.77252	8.58218	13.591		Tc03g011050|GDSL esterase/lipase At1g74460
TC00G074030	8.8804	11.9503	12.6443	13.585		Tc00g074030|AP2 domain transcription factor RAP2.3, putative
TC04G027890	4.81628	7.95263	8.57877	13.5714		Tc04g027890|Putative Cullin-1
TC03G023840	5.74247	8.46531	9.50336	13.5563		Tc03g023840|Lon protease homolog 1, mitochondrial
TC00G055860	5.41632	6.65515	9.17634	13.5481		Tc00g055860|Putative uncharacterized protein
TC01G018980	8.41354	10.7185	12.1735	13.5472		Tc01g018980|Putative uncharacterized protein
TC02G029690	5.7663	10.8392	9.52551	13.5405		Tc02g029690|Purple acid phosphatase 3
TC01G031100	8.97574	14.3234	12.7326	13.5187		Tc01g031100|Pathogenesis-related protein STH-2
TC01G013150	6.6188	8.81198	10.3717	13.481		Tc01g013150|Chloride channel protein CLC-c
TC04G029800	8.94505	12.349	12.6967	13.4698		Tc04g029800|WRKY transcription factor 31
TC02G005270	6.14882	9.2189	9.90029	13.4681		Tc02g005270|Phospholipase C, putative
TC01G005140	6.15892	6.42249	9.91008	13.4651		Tc01g005140|Hypothetical protein
TC00G073130	4.44867	7.24851	8.19938	13.4609		Tc00g073130|Hypothetical protein
TC03G011090	4.88327	7.19888	8.6298	13.422		Tc03g011090|Putative uncharacterized protein
TC01G023140	4.82979	9.01267	8.5743	13.4032		Tc01g023140|Hypothetical protein
TC07G000940	6.16674	10.0302	9.91097	13.4007		Tc07g000940|Cellulose synthase-like protein E6
TC06G004670	7.01688	9.40972	10.759	13.3811		Tc06g004670|RNA splicing protein mrs2, mitochondrial, putative
TC03G030020	5.67619	8.73829	9.41722	13.371		Tc03g030020|Probable xyloglucan endotransglucosylase/hydrolase protein 30
TC09G009070	5.78723	8.36454	9.5277	13.3658		Tc09g009070|Putative uncharacterized protein
TC05G002870	8.90698	12.2125	12.6472	13.3637		Tc05g002870|Putative BAHD acyltransferase DCR
TC02G001670	8.65388	9.61776	12.3921	13.345		Tc02g001670|Predicted protein
TC08G008250	4.64718	6.22189	8.38514	13.3425		Tc08g008250|Putative uncharacterized protein
TC07G015660	6.3176	7.52563	10.0554	13.3406		Tc07g015660|Predicted protein
TC02G008990	9.84823	12.1239	13.5841	13.3229		Tc02g008990|Caffeoyl-CoA O-methyltransferase 1
TC03G009350	6.73053	10.9207	10.4656	13.3158		Tc03g009350|Germin-like protein subfamily T member 2
TC08G003560	7.0875	6.81139	10.8212	13.3036		Tc08g003560|Snakin-2
TC03G023690	11.126	13.01	14.8571	13.2797		Tc03g023690|Non-specific lipid-transfer protein 8
TC08G001110	7.13279	10.0724	10.8625	13.2666		Tc08g001110|Probable disease resistance protein At4g33300
TC05G021590	4.86671	5.14653	8.59412	13.2453		Tc05g021590|Cytochrome P450 89A2
TC03G026370	5.13269	5.23703	8.85933	13.2382		Tc03g026370|Putative Predicted protein
TC06G019530	9.80131	13.0692	13.5277	13.2357		Tc06g019530|WRKY transcription factor 6
TC06G015730	5.7394	9.40774	9.46237	13.2046		Tc06g015730|Putative Lectin-domain containing receptor kinase A4.2
TC09G003920	5.77719	9.78264	9.49709	13.1766		Tc09g003920|Putative Ankyrin repeat-containing protein At3g12360
TC07G007000	4.77073	10.4099	8.4896	13.1672		Tc07g007000|Hypothetical protein
TC07G007340	5.33156	9.72391	9.04954	13.159		Tc07g007340|Predicted protein
TC05G012930	6.03387	7.90194	9.75157	13.1565		Tc05g012930|Putative RING-H2 finger protein ATL5D
TC02G011810	4.81942	5.68674	8.53621	13.1481		Tc02g011810|GDSL esterase/lipase 5
TC01G034610	8.89152	11.0943	12.6064	13.1305		Tc01g034610|Abscisic acid receptor PYL9
TC05G006380	9.40871	13.1649	13.1227	13.1229		Tc05g006380|Aquaporin PIP2-2
TC05G025500	7.31127	11.1048	11.0195	13.0702		Tc05g025500|Hypothetical protein
TC03G000910	11.0182	14.6242	14.7206	13.0174		Tc03g000910|Aldehyde dehydrogenase family 2 member B4, mitochondrial
TC10G002810	5.12513	6.48871	8.82568	13.001		Tc10g002810|Glycerol-3-phosphate acyltransferase 5
TC02G031930	6.42409	9.81735	10.1225	12.9817		Tc02g031930|Putative Probable esterase At1g33990
TC01G039710	4.42559	7.90178	8.12245	12.9678		Tc01g039710|Putative Predicted protein
TC00G001470	9.53633	12.759	13.2327	12.9638		Tc00g001470|Putative Uncharacterized protein At1g15400
TC08G013700	7.01885	7.48701	10.7139	12.9517		Tc08g013700|Ethylene-responsive transcription factor ERF021
TC00G053200	4.98339	7.33596	8.67691	12.9378		Tc00g053200|Hypothetical protein
TC04G030030	5.98489	7.76182	9.67827	12.9366		Tc04g030030|Serine carboxypeptidase-like 33
TC03G022490	4.87683	6.33634	8.56687	12.9066		Tc03g022490|Putative F-box protein At2g27310
TC05G025810	4.80288	6.23231	8.49225	12.9007		Tc05g025810|Putative disease resistance protein RGA1
TC09G030370	5.22654	7.47992	8.91571	12.8988		Tc09g030370|Peptide transporter PTR1
TC05G009530	5.00232	5.745	8.69095	12.894		Tc05g009530|Desacetoxyvindoline 4-hydroxylase, putative
TC10G001730	5.0272	4.71522	8.71289	12.8678		Tc10g001730|Chlorophyll a-b binding protein CP29.3, chloroplastic
TC02G034820	6.60402	10.8384	10.2885	12.8574		Tc02g034820|Predicted protein
TC02G014910	6.36807	7.31968	10.0516	12.8482		Tc02g014910|Putative Anthocyanin 5-aromatic acyltransferase
TC05G010650	5.59171	6.8006	9.27516	12.8478		Tc05g010650|Momilactone A synthase
TC09G032410	6.11292	8.64038	9.79624	12.8467		Tc09g032410|Protein binding protein, putative
TC00G084760	4.74833	5.60193	8.43076	12.8387		Tc00g084760|Protein SRG1
TC00G046110	4.48832	7.88324	8.16738	12.8088		Tc00g046110|U-box domain-containing protein 22
TC05G013070	5.44571	7.95986	9.12006	12.767		Tc05g013070|NAC domain-containing protein, putative
TC00G033120	7.26795	8.29992	10.9409	12.7542		Tc00g033120|Putative Laccase-14
TC08G013890	6.30868	9.76689	9.98151	12.7535		Tc08g013890|Putative uncharacterized protein
TC01G017540	6.68354	8.91101	10.3557	12.7474		Tc01g017540|Cellulose synthase-like protein H1
TC02G006710	6.37626	8.47026	10.0477	12.741		Tc02g006710|Putative uncharacterized protein
TC10G015970	11.2059	15.2115	14.8766	12.7346		Tc10g015970|Peroxidase 4
TC00G059890	5.77896	9.07106	9.4486	12.7254		Tc00g059890|Putative Probable receptor-like protein kinase At5g39020
TC03G013410	5.66422	7.93909	9.33248	12.7132		Tc03g013410|Putative Probable disease resistance RPP8-like protein 2
TC06G011240	5.30104	6.75076	8.96835	12.7049		Tc06g011240|Probable LRR receptor-like serine/threonine-protein kinase At1g56130
TC06G004820	11.0339	13.6091	14.7009	12.7023		Tc06g004820|Putative Anthranilate N-benzoyltransferase protein 2
TC10G000830	5.1809	7.04104	8.84684	12.6927		Tc10g000830|Laccase-12
TC02G015790	6.69058	9.31781	10.3515	12.6489		Tc02g015790|Probable polyol transporter 4
TC05G021030	5.21219	8.30688	8.87226	12.6412		Tc05g021030|Putative Phospholipase C 3
TC03G028150	4.98076	9.67615	8.64063	12.6396		Tc03g028150|Putative uncharacterized protein
TC06G012430	4.87741	6.32325	8.53711	12.6381		Tc06g012430|Putative uncharacterized protein
TC00G086160	4.27005	6.68321	7.92862	12.6281		Tc00g086160|Putative U-box domain-containing protein 44
TC00G006220	7.37116	11.6953	11.0279	12.6126		Tc00g006220|Ethylene-responsive transcription factor ERF020
TC00G048960	5.11446	5.99272	8.76984	12.6003		Tc00g048960|Protein HOTHEAD
TC00G088800	6.37949	9.65018	10.0337	12.5905		Tc00g088800|NPR1-2 protein
TC00G076050	7.24226	5.24197	10.8955	12.5816		Tc00g076050|Hypothetical protein
TC01G003460	4.6404	5.31056	8.29168	12.5644		Tc01g003460|Probable polyol transporter 6
TC00G013780	8.27756	11.2993	11.9277	12.5548		Tc00g013780|Putative uncharacterized protein
TC01G017560	6.83067	8.94425	10.4789	12.538		Tc01g017560|Putative Cellulose synthase-like protein H1
TC02G023680	9.86653	13.8541	13.5109	12.504		Tc02g023680|Carbonic anhydrase, chloroplastic
TC03G025280	7.58396	11.9976	11.2257	12.4814		Tc03g025280|14 kDa proline-rich protein DC2.15
TC07G013100	6.33892	8.17964	9.97916	12.4686		Tc07g013100|NAC domain-containing protein 42
TC08G009010	4.42063	6.10043	8.05996	12.4609		Tc08g009010|Predicted protein
TC00G033890	7.83123	10.927	11.4673	12.4331		Tc00g033890|Hypothetical protein
TC04G003430	6.90477	10.8339	10.5385	12.4129		Tc04g003430|Putative LRR receptor-like serine/threonine-protein kinase GSO1
TC07G001290	6.18818	8.06855	9.81634	12.3647		Tc07g001290|Nuclear transcription factor Y subunit B-3
TC01G030240	5.89607	7.24395	9.52119	12.3387		Tc01g030240|RALFL33, putative
TC09G014230	5.46099	6.98814	9.08294	12.3116		Tc09g014230|Nucleobase-ascorbate transporter 4
TC07G000960	7.49888	8.92201	11.1171	12.2801		Tc07g000960|Hypothetical protein
TC04G023230	7.33303	10.9696	10.9438	12.2169		Tc04g023230|Putative Peroxisomal membrane protein PMP34
TC03G016840	5.02824	8.83423	8.63707	12.2002		Tc03g016840|Hexose carrier protein HEX6
TC04G028060	5.27727	10.5474	8.88234	12.1684		Tc04g028060|Peroxidase 5
TC04G011290	5.25034	7.72284	8.85355	12.1527		Tc04g011290|Receptor-like protein kinase FERONIA
TC03G021090	7.90902	11.1308	11.5112	12.1442		Tc03g021090|Carboxylesterase np, putative
TC09G002280	9.56241	12.3382	13.1632	12.1321		Tc09g002280|EIN3-binding F-box protein 1
TC01G012050	8.02446	9.23041	11.6246	12.127		Tc01g012050|2-oxoisovalerate dehydrogenase subunit alpha, mitochondrial
TC03G004250	8.73232	10.9275	12.3304	12.1097		Tc03g004250|Probable non-specific lipid-transfer protein AKCS9
TC01G005550	5.05709	6.00327	8.65403	12.1		Tc01g005550|Putative Probable iron/ascorbate oxidoreductase DDB_G0283291
TC06G004620	10.817	14.8038	14.4138	12.0986		Tc06g004620|12-oxophytodienoate reductase 2
TC01G002650	10.8943	14.2596	14.4886	12.0783		Tc01g002650|Predicted protein (Fragment)
TC05G024250	8.50913	11.2226	12.103	12.0743		Tc05g024250|Predicted protein
TC03G022160	9.52118	8.98537	13.1134	12.0601		Tc03g022160|UP-9A
TC07G003290	11.4333	14.4705	15.0248	12.0543		Tc07g003290|Protein translation factor SUI1 homolog
TC03G023240	7.42239	8.50868	11.011	12.0305		Tc03g023240|Predicted protein
TC03G027830	4.89655	5.79315	8.48464	12.026		Tc03g027830|Homeobox protein BEL1 homolog
TC00G063690	6.03953	9.25259	9.62579	12.0108		Tc00g063690|Cysteine-rich receptor-like protein kinase 10
TC02G030940	4.99903	5.31181	8.58446	12.0039		Tc02g030940|Probable LRR receptor-like serine/threonine-protein kinase At2g23950
TC02G003900	4.74517	9.46153	8.33019	12.0004		Tc02g003900|Putative uncharacterized protein
TC08G002450	6.45941	10.5491	10.042	11.9805		Tc08g002450|Putative Predicted protein
TC07G016390	5.24926	5.14349	8.8298	11.9633		Tc07g016390|Putative (R)-limonene synthase 1
TC03G016470	5.47183	7.30237	9.052	11.9602		Tc03g016470|Predicted protein
TC02G008790	8.44966	14.0574	12.029	11.9534		Tc02g008790|Ferredoxin--nitrite reductase, chloroplastic
TC02G027880	5.79845	9.26347	9.37736	11.9497		Tc02g027880|Nudix hydrolase 17, mitochondrial
TC01G017430	6.14197	8.24684	9.71366	11.8901		Tc01g017430|Probable WRKY transcription factor 42
TC01G035040	5.66378	6.63573	9.23395	11.8776		Tc01g035040|Putative uncharacterized protein
TC08G002490	5.65093	7.3344	9.22063	11.8737		Tc08g002490|Jasmonate O-methyltransferase
TC05G023470	5.44432	7.75933	9.01293	11.8648		Tc05g023470|Uncharacterized protein At5g17780.2
TC02G011510	7.21098	8.83296	10.7795	11.8642		Tc02g011510|Putative RING-H2 finger protein ATL1O
TC02G030150	6.76488	9.49632	10.329	11.8279		Tc02g030150|Putative Probable S-adenosylmethionine-dependent methyltransferase At5g37990
TC08G000480	7.83115	11.9826	11.3925	11.8052		Tc08g000480|Alpha-amylase
TC07G005490	4.4152	7.37084	7.97572	11.7984		Tc07g005490|Putative serine/threonine-protein kinase receptor
TC09G031070	4.51006	8.32452	8.06966	11.791		Tc09g031070|Tropinone reductase homolog At1g07440
TC03G017380	5.15258	7.38534	8.70693	11.748		Tc03g017380|Kinase, putative
TC01G036780	4.94101	5.49413	8.49328	11.7311		Tc01g036780|F-box protein PP2-A13
TC09G005290	5.85951	10.6586	9.41063	11.7218		Tc09g005290|Putative Probable WRKY transcription factor 50
TC00G022630	8.80539	12.2017	12.3544	11.7048		Tc00g022630|Putative Uncharacterized protein At3g50808
TC10G016980	6.9972	9.21261	10.5461	11.704		Tc10g016980|Putative Mitochondrial substrate carrier family protein Q
TC10G000290	5.11687	8.04832	8.65916	11.6502		Tc10g000290|Predicted protein
TC03G019930	9.36002	11.9491	12.9011	11.6402		Tc03g019930|Beta-carotene hydroxylase
TC02G030700	10.5355	13.8901	14.0729	11.6109		Tc02g030700|Aconitate hydratase 2, mitochondrial
TC00G092120	6.9872	7.69527	10.5242	11.6076		Tc00g092120|Putative Dof zinc finger protein DOF4.6
TC10G000650	5.15118	7.36081	8.68811	11.607		Tc10g000650|Putative sodium-coupled neutral amino acid transporter 10
TC10G015610	5.18168	12.1243	8.71619	11.5876		Tc10g015610|Putative Predicted protein
TC01G005480	10.003	12.671	13.5375	11.5874		Tc01g005480|Ethylene-responsive transcription factor ERF010
TC09G027550	4.24849	7.41007	7.78187	11.5785		Tc09g027550|Putative U-box domain-containing protein 24
TC05G004220	5.89593	7.69587	9.42766	11.5653		Tc05g004220|Putative Uncharacterized protein ycf17
TC08G004530	4.83303	7.37509	8.36449	11.5631		Tc08g004530|Alcohol dehydrogenase-like 7
TC00G075710	4.85442	6.93438	8.38414	11.5492		Tc00g075710|Putative Anthocyanin 5-aromatic acyltransferase
TC00G014210	5.68588	9.00687	9.21512	11.5454		Tc00g014210|Putative uncharacterized protein
TC07G003970	5.54075	10.0374	9.06765	11.5267		Tc07g003970|Hypothetical protein
TC09G008480	4.33111	7.43396	7.85704	11.5189		Tc09g008480|Probable LRR receptor-like serine/threonine-protein kinase At4g29180
TC00G048680	6.52536	8.28167	10.0488	11.4994		Tc00g048680|Putative Cytochrome P450 94A1
TC04G025120	5.52636	8.24689	9.04957	11.4972		Tc04g025120|At4g14440
TC01G015650	4.80067	8.01054	8.31769	11.448		Tc01g015650|Putative receptor protein kinase ZmPK1
TC06G017260	5.55204	8.73717	9.06664	11.4288		Tc06g017260|Putative serine/threonine-protein kinase receptor
TC07G009440	5.69539	9.01458	9.20919	11.4225		Tc07g009440|Hypothetical protein
TC06G020000	5.74654	8.90092	9.25731	11.3985		Tc06g020000|Putative uncharacterized protein
TC00G004680	5.6899	10.1437	9.19996	11.3929		Tc00g004680|Kiwellin
TC01G015730	4.40756	8.56571	7.91451	11.3683		Tc01g015730|Putative receptor protein kinase ZmPK1
TC00G081350	9.97447	12.7861	13.4814	11.3682		Tc00g081350|Probable galactinol--sucrose galactosyltransferase 2
TC09G001520	4.87268	10.0292	8.37827	11.3576		Tc09g001520|Putative uncharacterized protein
TC00G084140	4.73407	8.59593	8.23874	11.3504		Tc00g084140|Hypothetical protein
TC02G009240	6.03464	12.3286	9.53504	11.3169		Tc02g009240|Anthocyanin 3'-O-beta-glucosyltransferase
TC02G011180	4.78057	5.62424	8.27931	11.3039		Tc02g011180|Cytokinin-O-glucosyltransferase 2
TC04G003310	6.86149	8.35164	10.3565	11.2744		Tc04g003310|Putative Cytochrome P450 94A1
TC09G023610	5.3202	10.3129	8.81396	11.2648		Tc09g023610|Putative F-box protein At5g46170
TC01G039670	5.31581	9.38941	8.80957	11.2648		Tc01g039670|Putative uncharacterized protein
TC10G002340	4.50533	6.95246	7.99847	11.26		Tc10g002340|Cucumisin
TC04G013390	6.45061	9.68162	9.93794	11.2147		Tc04g013390|Cytochrome P450 71D9
TC00G091930	8.82273	11.342	12.3091	11.2074		Tc00g091930|Predicted protein
TC05G018790	6.52205	8.40691	10.0004	11.1453		Tc05g018790|Putative uncharacterized protein
TC02G010410	5.30625	6.6574	8.77994	11.1092		Tc02g010410|Putative Lectin-domain containing receptor kinase A4.2
TC05G030320	11.9041	14.0687	15.3753	11.09		Tc05g030320|Putative uncharacterized protein
TC08G011800	10.3592	12.0766	13.8271	11.0643		Tc08g011800|Hypothetical protein
TC08G010770	10.5087	12.9407	13.9739	11.0441		Tc08g010770|Amino acid permease 3
TC06G018320	5.43648	5.81937	8.89942	11.0267		Tc06g018320|Putative Cysteine-rich receptor-like protein kinase 25
TC09G009170	6.58558	9.70976	10.0467	11.0128		Tc09g009170|Dehydration-responsive element-binding protein 3
TC05G022430	5.738	11.4541	9.19874	11.01		Tc05g022430|Cytokinin-O-glucosyltransferase 1
TC00G001290	5.03153	5.29793	8.4906	10.9972		Tc00g001290|Ornithine decarboxylase
TC04G017040	10.6272	13.0778	14.0822	10.9657		Tc04g017040|Uncharacterized UDP-glucosyltransferase At1g05670
TC01G020480	9.05493	11.9198	12.5073	10.9464		Tc01g020480|Probably inactive leucine-rich repeat receptor-like protein kinase At5g48380
TC04G016630	7.30285	9.95261	10.7527	10.9271		Tc04g016630|CBL-interacting protein kinase 2
TC01G029960	4.94964	9.15389	8.39863	10.9206		Tc01g029960|Putative uncharacterized protein
TC09G007510	4.92232	6.52394	8.37049	10.9144		Tc09g007510|Putative Anthocyanidin 3-O-glucosyltransferase
TC00G086500	4.79264	5.6625	8.23864	10.8981		Tc00g086500|Putative Sulfotransferase 17
TC06G005770	4.36241	5.57514	7.80673	10.8853		Tc06g005770|Putative Cytochrome P450 705A20
TC04G020430	5.55443	7.35584	8.99798	10.8796		Tc04g020430|Putative TMV resistance protein N
TC01G016450	5.97481	9.29549	9.41773	10.8748		Tc01g016450|Putative Anthocyanidin 3-O-glucosyltransferase 1
TC04G027960	10.0925	13.0925	13.5347	10.8701		Tc04g027960|Cold-regulated protein
TC01G020030	4.99693	7.04167	8.43735	10.856		Tc01g020030|Putative Transcription factor bHLH148
TC02G034830	5.39056	8.35947	8.83032	10.8511		Tc02g034830|Hypothetical protein
TC06G004680	5.13904	5.58096	8.57674	10.8356		Tc06g004680|Putative Mitochondrial inner membrane magnesium transporter mrs2
TC08G004240	5.18411	7.88331	8.62176	10.8351		Tc08g004240|Putative Uncharacterized protein At1g76070
TC08G002700	5.97425	8.28307	9.40752	10.8023		Tc08g002700|Putative BEL1-like homeodomain protein 3
TC04G030640	7.70436	10.1806	11.1359	10.7895		Tc04g030640|CBL-interacting serine/threonine-protein kinase 1
TC03G021430	5.8043	9.15078	9.23023	10.7474		Tc03g021430|Predicted protein (Fragment)
TC04G024200	4.78923	6.82357	8.20945	10.705		Tc04g024200|Putative Uncharacterized protein At4g06744
TC01G025580	6.24366	8.01045	9.6632	10.7		Tc01g025580|Electron carrier, putative
TC00G048210	7.6728	10.3135	11.0898	10.6814		Tc00g048210|Putative laccase-9
TC09G007090	9.9408	13.5742	13.3572	10.6767		Tc09g007090|12-oxophytodienoate reductase 3
TC00G045200	4.89079	5.55766	8.30688	10.6745		Tc00g045200|Predicted protein
TC01G002560	8.26355	11.5824	11.6792	10.6714		Tc01g002560|ATP binding protein, putative
TC04G018600	5.19522	7.70903	8.6108	10.6707		Tc04g018600|Putative caffeoyl-CoA O-methyltransferase At1g67980
TC08G000630	4.88757	5.14933	8.30208	10.6628		Tc08g000630|Putative Predicted protein
TC01G002260	6.49757	9.06513	9.91055	10.6515		Tc01g002260|Aldehyde dehydrogenase family 3 member F1
TC03G016540	5.81666	9.55586	9.22881	10.6454		Tc03g016540|Putative LRR receptor-like serine/threonine-protein kinase GSO1
TC10G000640	9.22458	9.75835	12.6359	10.6396		Tc10g000640|Putative sodium-coupled neutral amino acid transporter 7
TC09G029540	5.58599	7.70029	8.99665	10.6343		Tc09g029540|Hypothetical protein
TC02G001190	7.34956	9.79448	10.7573	10.6128		Tc02g001190|Putative uncharacterized protein
TC00G076580	6.88354	9.75943	10.2908	10.6096		Tc00g076580|Predicted protein
TC03G028620	7.17323	10.3401	10.5791	10.5992		Tc03g028620|Putative Lysine histidine transporter 1
TC05G004010	4.6483	5.43447	8.05268	10.5882		Tc05g004010|Putative uncharacterized protein
TC09G010220	8.99368	11.8207	12.3944	10.5616		Tc09g010220|Putative DVL
TC06G004420	9.39589	12.9814	12.7965	10.5603		Tc06g004420|Probable WRKY transcription factor 40
TC07G003890	7.85895	10.3729	11.2593	10.5589		Tc07g003890|Putative Protein synthesis inhibitor II
TC00G090200	8.93002	11.8677	12.3294	10.5518		Tc00g090200|Putative Choline kinase alpha
TC06G013840	9.3715	11.964	12.7705	10.5491		Tc06g013840|U-box domain-containing protein 17
TC05G017670	6.40189	13.0254	9.79869	10.5327		Tc05g017670|Putative Predicted protein
TC03G016070	8.37523	11.8548	11.7696	10.5148		Tc03g016070|Predicted protein
TC09G012670	12.2027	15.4794	15.5916	10.475		Tc09g012670|Hypothetical protein
TC01G020510	9.16246	8.44103	12.5482	10.4522		Tc01g020510|Uncharacterized UDP-glucosyltransferase At1g05670
TC08G004630	11.1832	13.9905	14.5657	10.4286		Tc08g004630|4-coumarate--CoA ligase-like 5
TC08G008520	6.20332	10.1492	9.58564	10.4275		Tc08g008520|Putative uncharacterized protein
TC09G035150	5.08465	8.52793	8.46659	10.4247		Tc09g035150|Putative Non-specific lipid-transfer protein
TC05G028280	5.32119	9.13254	8.70266	10.4213		Tc05g028280|Putative Predicted protein
TC04G024040	5.25025	7.08283	8.63166	10.4209		Tc04g024040|Lipid binding protein, putative
TC04G021740	4.76825	7.05309	8.14823	10.4106		Tc04g021740|Putative UPF0481 protein At3g47200
TC04G021500	6.00778	9.12659	9.38451	10.3872		Tc04g021500|F-box protein At2g02240
TC01G005830	4.3747	7.27924	7.7496	10.374		Tc01g005830|Putative Probable receptor-like protein kinase At2g23200
TC01G028390	6.12348	7.02589	9.49802	10.3714		Tc01g028390|Heat stress transcription factor A-6b
TC07G008140	4.83005	6.65066	8.20364	10.3645		Tc07g008140|Predicted protein
TC01G013050	9.07621	9.5398	12.4485	10.3549		Tc01g013050|Probable LRR receptor-like serine/threonine-protein kinase At5g10290
TC00G033030	11.545	14.7985	14.9155	10.3422		Tc00g033030|Putative Laccase-15
TC04G027530	9.60659	11.6337	12.9711	10.2995		Tc04g027530|UPF0497 membrane protein 4
TC04G024220	5.39553	6.96739	8.75859	10.2892		Tc04g024220|Sulfate transporter 3.1
TC00G071710	4.5975	6.77341	7.96007	10.2857		Tc00g071710|Anthocyanin 3'-O-beta-glucosyltransferase
TC04G023680	5.89582	8.11269	9.25834	10.2854		Tc04g023680|Hypothetical protein
TC03G023110	8.87626	11.1888	12.2351	10.2594		Tc03g023110|Transcription factor MYC2
TC01G023610	7.34389	10.6308	10.7018	10.2527		Tc01g023610|Predicted protein
TC00G035520	5.08428	6.60319	8.44212	10.252		Tc00g035520|DNA binding protein, putative
TC01G003820	8.69307	7.72645	12.0492	10.2399		Tc01g003820|Putative Protein RTC2
TC01G012120	5.02269	9.1819	8.37781	10.2328		Tc01g012120|Putative Predicted protein (Fragment)
TC10G004290	5.10015	4.81634	8.4551	10.2315		Tc10g004290|Hypothetical protein
TC00G025880	4.75575	6.37433	8.11023	10.2281		Tc00g025880|Putative uncharacterized protein
TC04G002550	5.80614	7.85931	9.15879	10.2152		Tc04g002550|Hypothetical protein
TC02G030640	5.57752	6.35045	8.93015	10.2151		Tc02g030640|Putative Predicted protein
TC09G011440	11.4531	14.1951	14.8057	10.2147		Tc09g011440|EIN3-binding F-box protein 1
TC00G043680	8.36935	10.2126	11.7219	10.2145		Tc00g043680|Cytochrome P450, putative
TC04G024000	4.83826	10.5059	8.18951	10.2053		Tc04g024000|Putative Uncharacterized N-acetyltransferase p20
TC01G021790	5.49655	7.7169	8.84592	10.192		Tc01g021790|Putative Cytochrome P450 82A3
TC10G014960	6.84639	9.40134	10.1955	10.1905		Tc10g014960|Two-component response regulator ARR9
TC04G022980	6.18432	6.96692	9.53308	10.1877		Tc04g022980|Putative Basic 7S globulin
TC07G009940	7.62829	10.1152	10.9751	10.1737		Tc07g009940|Predicted protein
TC07G002280	5.69545	10.9731	9.04002	10.1582		Tc07g002280|Putative Probable long-chain-alcohol O-fatty-acyltransferase 5
TC05G003870	5.45337	7.1539	8.79788	10.1578		Tc05g003870|Putative Alcohol dehydrogenase [NADP ]
TC10G005260	6.83538	9.47477	10.1775	10.1412		Tc10g005260|Putative uncharacterized protein
TC04G018770	6.12547	7.25172	9.4676	10.141		Tc04g018770|Putative Predicted protein
TC08G000840	8.62193	11.2041	11.9637	10.1387		Tc08g000840|Putative Patatin group A-3
TC04G020550	7.87552	9.21619	11.217	10.1361		Tc04g020550|Putative uncharacterized protein
TC05G012770	4.78387	6.22768	8.12457	10.131		Tc05g012770|Hypothetical protein
TC05G001480	8.55152	11.6666	11.8913	10.1246		Tc05g001480|Predicted protein
TC01G007340	10.2816	14.3701	13.6156	10.0838		Tc01g007340|Phosphoenolpyruvate carboxykinase [ATP]
TC00G072440	7.97999	11.6139	11.3137	10.0819		Tc00g072440|Putative U-box domain-containing protein 29
TC04G027160	7.71288	8.00088	11.0449	10.0705		Tc04g027160|Sugar transporter ERD6-like 16
TC06G010820	6.65018	8.87328	9.98181	10.0675		Tc06g010820|Hypothetical protein
TC06G020760	6.76147	8.55279	10.0916	10.0569		Tc06g020760|Predicted protein
TC02G004560	4.46549	5.86159	7.79255	10.0356		Tc02g004560|Putative 21 kDa seed protein
TC03G002280	9.4064	11.3207	12.7332	10.0341		Tc03g002280|Putative Protein DEHYDRATION-INDUCED 19 homolog 6
TC01G005800	4.52298	8.21623	7.84633	10.0099		Tc01g005800|Probable receptor-like protein kinase At2g23200
TC01G038460	8.51711	9.32596	11.8377	9.99092		Tc01g038460|Putative uncharacterized protein
TC03G020820	5.09479	4.60072	8.41482	9.98685		Tc03g020820|Putative Reticuline oxidase-like protein
TC04G029340	7.99014	9.47063	11.3091	9.97928		Tc04g029340|Hypothetical protein
TC10G004180	4.59	6.75742	7.90594	9.95861		Tc10g004180|Putative F-box protein At2g39490
TC02G022140	5.15601	6.97116	8.46921	9.9397		Tc02g022140|Putative Thioredoxin H-type 2
TC03G020600	8.062	10.8239	11.3727	9.92235		Tc03g020600|Putative Low-temperature-induced 65 kDa protein
TC03G025150	8.06143	10.6225	11.372	9.92124		Tc03g025150|Putative uncharacterized protein
TC07G009970	9.13982	13.6034	12.4496	9.91584		Tc07g009970|Hypothetical protein
TC04G002320	6.14829	7.09301	9.45802	9.91582		Tc04g002320|Probable pectate lyase 22
TC02G008950	7.80613	10.0994	11.1151	9.91048		Tc02g008950|U-box domain-containing protein 26
TC00G035070	4.97549	6.32009	8.28355	9.90434		Tc00g035070|Putative Secologanin synthase
TC02G029670	9.00929	12.1196	12.3166	9.8994		Tc02g029670|Purple acid phosphatase 3
TC06G009210	4.6734	6.32007	7.97384	9.85218		Tc06g009210|Aspartic proteinase nepenthesin-2, putative
TC09G005930	4.66224	9.56104	7.96143	9.84359		Tc09g005930|Probable flavin-containing monooxygenase 1
TC06G014320	6.87841	8.9478	10.1759	9.83209		Tc06g014320|Predicted protein (Fragment)
TC03G024480	4.87254	6.54125	8.16914	9.82603		Tc03g024480|Putative uncharacterized protein
TC04G011210	8.21991	12.1344	11.5163	9.82484		Tc04g011210|Putative Predicted protein
TC00G073290	6.65021	10.5384	9.94518	9.81483		Tc00g073290|Putative Predicted protein
TC10G005920	5.6473	7.62418	8.94092	9.80576		Tc10g005920|Glu S.griseus protease inhibitor
TC06G000320	4.6437	7.68201	7.93687	9.80262		Tc06g000320|Alpha-glucosidase
TC04G028350	5.94323	6.31908	9.23581	9.79862		Tc04g028350|Putative Protein RUPTURED POLLEN GRAIN 1
TC00G086150	5.38517	8.05755	8.6752	9.78128		Tc00g086150|Hypothetical protein
TC03G015900	7.86285	8.50019	11.1517	9.77322		Tc03g015900|Putative Ethylene-responsive transcription factor ERF114
TC04G020270	6.88213	10.6215	10.1693	9.76201		Tc04g020270|Indole-3-acetate beta-glucosyltransferase 2
TC02G033050	8.49361	11.3385	11.7805	9.75993		Tc02g033050|Putative Uncharacterized endoplasmic reticulum membrane protein C16E8.02
TC03G025820	6.69593	9.78035	9.98263	9.75876		Tc03g025820|Primary amine oxidase
TC01G032360	8.8744	9.51535	12.1604	9.75391		Tc01g032360|Putative Glycogenin-2
TC05G003200	5.20356	7.90341	8.48494	9.72284		Tc05g003200|Putative Heme-binding-like protein At3g10130, chloroplastic
TC02G008050	8.17157	10.4723	11.452	9.71672		Tc02g008050|Putative Predicted protein
TC06G009580	5.55373	11.4678	8.83278	9.70719		Tc06g009580|Cysteine-rich repeat secretory protein 38
TC08G007540	9.27195	11.6513	12.5509	9.70666		Tc08g007540|Putative Sigma factor sigB regulation protein rsbQ
TC05G002310	10.448	13.7001	13.726	9.70005		Tc05g002310|Omega-3 fatty acid desaturase, chloroplastic
TC06G006310	7.50059	10.1242	10.7782	9.69775		Tc06g006310|Hypothetical protein
TC06G011020	7.89713	11.575	11.1745	9.69577		Tc06g011020|Predicted protein
TC09G012830	6.16637	9.74145	9.43898	9.66396		Tc09g012830|Putative uncharacterized protein
TC08G006110	6.01991	8.0336	9.29155	9.65743		Tc08g006110|Putative Anthocyanidin 3-O-glucosyltransferase
TC07G009170	5.78012	8.94115	9.04859	9.63623		Tc07g009170|Cysteine-rich receptor-like protein kinase 10
TC01G004840	5.50785	6.13161	8.77618	9.63533		Tc01g004840|Putative Uncharacterized membrane protein At3g27390
TC09G010820	4.85087	6.31294	8.11862	9.63143		Tc09g010820|Probable receptor-like protein kinase At5g20050
TC04G025020	7.5702	5.56768	10.8368	9.62354		Tc04g025020|DNA binding protein, putative
TC00G045440	5.3263	7.27245	8.59074	9.60936		Tc00g045440|Peroxidase 15
TC05G026410	6.45676	7.7124	9.72024	9.603		Tc05g026410|Ankyrin repeat-containing protein, putative
TC01G002850	6.39682	7.84548	9.65935	9.59665		Tc01g002850|Putative Jasmonate O-methyltransferase
TC00G003950	4.59497	9.04898	7.85745	9.5963		Tc00g003950|Putative Ankyrin repeat-containing protein At5g02620
TC03G013580	6.90921	10.7511	10.1689	9.57803		Tc03g013580|Putative uncharacterized protein
TC01G014160	6.51293	8.61915	9.77131	9.56908		Tc01g014160|Hypothetical protein
TC09G019780	6.21945	8.3943	9.47737	9.56603		Tc09g019780|Predicted protein
TC03G009530	8.25631	11.3232	11.5124	9.55411		Tc03g009530|Predicted protein
TC00G019860	6.46967	10.0125	9.72569	9.55343		Tc00g019860|Cytochrome P450 81D1
TC06G011810	5.16677	8.24002	8.42196	9.54795		Tc06g011810|Putative Protein PHLOEM PROTEIN 2-LIKE A9
TC00G050800	7.42258	8.95816	10.6743	9.52512		Tc00g050800|Putative uncharacterized protein
TC10G001770	7.48991	11.1847	10.7404	9.51723		Tc10g001770|At2g40095
TC01G031280	7.47833	10.8521	10.7264	9.50079		Tc01g031280|Putative uncharacterized protein At1g02700
TC03G017810	10.7309	14.4292	13.9775	9.49106		Tc03g017810|Putative DNA-damage-repair/toleration protein DRT100
TC05G002410	6.6344	9.96048	9.87995	9.48434		Tc05g002410|Putative Leucoanthocyanidin dioxygenase
TC09G032390	4.41555	5.50509	7.65928	9.47235		Tc09g032390|Chloroplast-targeted copper chaperone, putative
TC09G012560	9.76345	13.1692	13.0069	9.47085		Tc09g012560|Homeobox protein knotted-1-like 3
TC01G031960	6.3405	9.21933	9.5836	9.46829		Tc01g031960|Putative Probable WRKY transcription factor 23
TC08G007820	4.5481	8.79836	7.79004	9.46066		Tc08g007820|Putative Isoflavone 2'-hydroxylase
TC01G034940	7.34945	9.38126	10.5913	9.45977		Tc01g034940|GDSL esterase/lipase At4g01130
TC02G025190	9.94092	12.6265	13.1816	9.45216		Tc02g025190|MAP kinase phosphatase 1
TC09G021890	5.71321	8.12538	8.95181	9.43879		Tc09g021890|Predicted protein
TC04G012170	5.13718	7.47547	8.37463	9.43126		Tc04g012170|Putative TMV resistance protein N
TC01G020770	6.65263	9.34414	9.8898	9.4294		Tc01g020770|Cysteine-rich repeat secretory protein 55
TC00G050930	7.17499	10.5886	10.412	9.42834		Tc00g050930|Hypothetical protein
TC09G000830	5.57446	8.01554	8.81018	9.4199		Tc09g000830|Putative Secologanin synthase
TC07G011550	5.14792	11.9943	8.38003	9.39641		Tc07g011550|Flavonol 3-sulfotransferase, putative
TC00G047870	8.62762	9.37695	11.8576	9.38253		Tc00g047870|Hypothetical protein
TC02G010220	8.59144	12.1212	11.8188	9.36584		Tc02g010220|Putative uncharacterized protein
TC03G022520	5.49522	7.62514	8.72119	9.35651		Tc03g022520|Caffeic acid 3-O-methyltransferase 1
TC09G009250	5.03669	6.13551	8.26154	9.34924		Tc09g009250|RING-H2 finger protein ATL4J
TC04G015180	11.9391	12.7079	15.1615	9.33346		Tc04g015180|ERD15
TC00G045630	5.00427	5.96358	8.22608	9.32953		Tc00g045630|Lignin-forming anionic peroxidase
TC04G023860	5.10784	8.07523	8.32924	9.32696		Tc04g023860|Putative Fiber protein Fb17 (Fragment)
TC01G003900	5.75473	8.04704	8.97213	9.3011		Tc01g003900|Predicted protein
TC09G002530	9.73714	11.54	12.9543	9.29953		Tc09g002530|Putative Anthranilate N-benzoyltransferase protein 1
TC06G013990	10.065	11.4466	13.2811	9.29249		Tc06g013990|Probable WRKY transcription factor 65
TC01G031780	6.456	8.95406	9.67111	9.28634		Tc01g031780|Putative WRKY transcription factor 22
TC06G003330	10.2884	12.076	13.4996	9.26161		Tc06g003330|Glycerol kinase
TC04G009190	8.1413	11.6047	11.3518	9.25685		Tc04g009190|Putative Probable calcium-binding protein CML45
TC00G017110	8.35212	10.9392	11.5603	9.24213		Tc00g017110|Hypothetical protein
TC05G000010	6.14049	8.45193	9.34638	9.22715		Tc05g000010|Putative uncharacterized protein
TC02G027340	6.59777	8.94761	9.8033	9.22487		Tc02g027340|Auxin efflux carrier component 3
TC04G017020	7.79712	10.277	11.0019	9.21977		Tc04g017020|Putative Uncharacterized UDP-glucosyltransferase At1g05670
TC02G000010	6.23299	8.13046	9.43264	9.18731		Tc02g000010|CTP synthase
TC05G006130	6.22753	7.30805	9.42567	9.17769		Tc05g006130|Putative uncharacterized protein
TC05G027600	6.08965	10.2026	9.28721	9.1741		Tc05g027600|Auxin-induced protein PCNT115
TC09G034130	5.95249	7.01719	9.14446	9.13862		Tc09g034130|Predicted protein (Fragment)
TC03G028920	4.4072	7.81786	7.59887	9.13664		Tc03g028920|Putative RING-H2 finger protein ATL1E
TC09G007420	6.75779	9.15894	9.94443	9.10489		Tc09g007420|Putative Cleavage and polyadenylation specificity factor subunit 5
TC04G026690	5.07653	7.32228	8.26258	9.10114		Tc04g026690|Ammonium transporter 1 member 1
TC03G008560	5.46876	5.91973	8.65414	9.09689		Tc03g008560|Hypothetical protein
TC02G011240	11.066	13.9965	14.2502	9.08966		Tc02g011240|Predicted protein
TC00G040680	4.72404	6.32824	7.90802	9.08809		Tc00g040680|Predicted protein
TC09G003060	10.4237	13.2865	13.6068	9.08221		Tc09g003060|Predicted protein
TC04G016570	10.3691	12.0491	13.5518	9.08011		Tc04g016570|CBL-interacting serine/threonine-protein kinase 11
TC09G002800	10.4782	12.3522	13.6601	9.07462		Tc09g002800|Eukaryotic translation initiation factor 5A
TC00G024250	5.0453	6.44944	8.2257	9.06559		Tc00g024250|Putative BED finger-nbs-lrr resistance protein
TC04G027570	11.5372	13.0115	14.7175	9.06494		Tc04g027570|Putative RING finger and CHY zinc finger domain-containing protein 1
TC09G028460	4.71466	7.25719	7.89352	9.05596		Tc09g028460|Putative Cytochrome P450 94A1
TC10G003050	8.63441	11.8723	11.8131	9.05457		Tc10g003050|Wall-associated receptor kinase-like 20
TC09G004200	8.95159	11.877	12.1281	9.04146		Tc09g004200|Putative Lachrymatory-factor synthase
TC08G008000	5.78598	9.21997	8.96237	9.04039		Tc08g008000|Putative Cytochrome P450 81D1
TC03G013800	7.61603	10.2319	10.7922	9.03914		Tc03g013800|Probable galactinol--sucrose galactosyltransferase 2
TC01G034680	9.86221	12.8346	13.0377	9.03469		Tc01g034680|Putative Probable WRKY transcription factor 46
TC00G017260	4.99056	8.01795	8.16507	9.0286		Tc00g017260|SKP1-like protein 11
TC09G030320	7.65497	9.8607	10.8256	9.00409		Tc09g030320|Putative Lysosomal beta glucosidase
TC04G001750	11.6439	13.8333	14.813	8.99487		Tc04g001750|Predicted protein
TC09G012270	10.7065	13.1389	13.8754	8.994		Tc09g012270|Arogenate dehydrogenase 1, chloroplastic
TC05G003590	8.97177	11.7273	12.1393	8.98537		Tc05g003590|Putative uncharacterized protein
TC09G025090	8.74271	10.8301	11.9077	8.9693		Tc09g025090|F-box protein At2g32560
TC01G001340	6.40387	9.51059	9.56763	8.96162		Tc01g001340|Ubiquitin carrier protein E2 28
TC01G005010	5.61131	8.3604	8.77457	8.95853		Tc01g005010|Glutamate receptor 2 plant, putative
TC10G004780	4.93704	8.8313	8.0961	8.93245		Tc10g004780|Hypothetical protein
TC02G006000	5.74291	9.58318	8.89976	8.91877		Tc02g006000|Auxin-induced protein 15A
TC08G001490	4.83652	8.70406	7.99335	8.91872		Tc08g001490|Predicted protein
TC05G022670	10.2951	13.4239	13.4474	8.89073		Tc05g022670|Putative Probable protein kinase At2g41970
TC01G028030	7.21908	9.38303	10.365	8.85166		Tc01g028030|Putative Non-specific lipid-transfer protein-like protein At2g13820
TC00G048250	6.05042	9.31854	9.19373	8.83545		Tc00g048250|Putative Myb-related protein Myb4
TC00G068880	11.7116	15.4433	14.8547	8.83465		Tc00g068880|Hypothetical protein
TC00G059470	5.87886	7.23658	9.02127	8.82999		Tc00g059470|Probable amino acid permease 7
TC00G019890	6.79348	10.6851	9.93491	8.82399		Tc00g019890|Cytochrome P450 81F1
TC02G014580	4.94407	7.55876	8.08137	8.79881		Tc02g014580|Putative uncharacterized protein
TC05G019940	6.82141	9.21128	9.95253	8.76114		Tc05g019940|Putative Phosphorylated carbohydrates phosphatase TM_1254
TC01G032500	10.3093	13.1518	13.4388	8.75159		Tc01g032500|Probable protein phosphatase 2C 49
TC00G019720	7.12533	8.60641	10.2535	8.74327		Tc00g019720|Putative serine/threonine-protein kinase receptor
TC08G012450	5.55456	5.92489	8.68127	8.73442		Tc08g012450|Predicted protein
TC04G002420	7.81293	9.22595	10.9382	8.72597		Tc04g002420|Predicted protein
TC02G019970	10.9775	12.4358	14.1008	8.71436		Tc02g019970|Protein TIFY 9
TC09G030220	5.38628	6.39146	8.5078	8.70304		Tc09g030220|Cytochrome P450 86A1
TC07G006890	5.9691	9.49108	9.09045	8.702		Tc07g006890|S-adenosylmethionine-dependent methyltransferase, putative
TC01G007590	4.91436	7.52039	8.03504	8.69798		Tc01g007590|Putative Lectin-domain containing receptor kinase A4.3
TC10G014720	7.78205	10.6951	10.8992	8.67677		Tc10g014720|Transcription factor, putative
TC05G010580	4.82217	5.54113	7.9372	8.66397		Tc05g010580|Putative Momilactone A synthase
TC03G022030	7.22536	8.9915	10.3397	8.6601		Tc03g022030|Putative Lectin-domain containing receptor kinase A4.2
TC01G040850	12.365	15.1136	15.4781	8.65278		Tc01g040850|Zinc finger A20 and AN1 domain-containing stress-associated protein 5
TC06G001650	9.05201	11.9218	12.1611	8.62819		Tc06g001650|Predicted protein
TC04G019410	12.2774	13.4724	15.3864	8.62804		Tc04g019410|Acetolactate synthase 2, chloroplastic
TC05G028770	9.61754	11.4668	12.7265	8.62786		Tc05g028770|Probable gibberellin receptor GID1L3
TC08G000020	12.2042	14.7719	15.3127	8.62439		Tc08g000020|Cysteine proteinase RD21a
TC08G005260	5.32663	8.25017	8.43473	8.62246		Tc08g005260|Glyceraldehyde-3-phosphate dehydrogenase B, chloroplastic
TC09G032890	6.15141	7.45044	9.24914	8.56069		Tc09g032890|Phototropin-1
TC10G009140	7.1979	13.3481	10.2948	8.55599		Tc10g009140|Predicted protein
TC09G001120	4.693	6.18003	7.78677	8.53727		Tc09g001120|Putative Aspartic proteinase nepenthesin-2
TC01G012860	7.69093	9.47712	10.7836	8.53093		Tc01g012860|Putative Glutamyl-tRNA(Gln) amidotransferase subunit A
TC02G027300	8.31445	10.2579	11.4009	8.49391		Tc02g027300|Homeobox-leucine zipper protein HOX3
TC06G012060	5.84879	6.85936	8.93522	8.49389		Tc06g012060|Triacylglycerol lipase, putative
TC02G025870	8.42178	13.0602	11.508	8.49284		Tc02g025870|Putative uncharacterized protein
TC04G027230	5.02295	5.22246	8.10791	8.48526		Tc04g027230|Peroxidase 3
TC09G002520	6.0727	7.99553	9.15637	8.47765		Tc09g002520|Putative Anthranilate N-benzoyltransferase protein 2
TC03G013020	7.79039	12.6752	10.8692	8.44943		Tc03g013020|Putative Disease resistance response protein 206
TC09G021400	5.78669	7.26218	8.86423	8.44176		Tc09g021400|Predicted protein
TC09G033590	6.83003	7.83666	9.90597	8.43237		Tc09g033590|UPF0717 protein At5g11950
TC06G016080	6.38	8.31197	9.45586	8.43197		Tc06g016080|Putative uncharacterized protein
TC05G004780	10.7439	13.1116	13.8197	8.43143		Tc05g004780|Putative uncharacterized protein
TC07G002040	4.2875	6.80874	7.36137	8.42028		Tc07g002040|Probable serine/threonine-protein kinase WNK11
TC01G033150	9.77784	10.4125	12.8516	8.41949		Tc01g033150|Predicted protein
TC07G002940	5.97863	8.16147	9.05082	8.41054		Tc07g002940|Mitogen-activated protein kinase kinase kinase, putative
TC09G022210	6.73649	5.91063	9.80789	8.40588		Tc09g022210|Beta-glucosidase 12
TC08G000810	7.31284	10.2117	10.383	8.39866		Tc08g000810|Putative Probable gibberellin receptor GID1L3
TC02G002570	8.91295	12.3938	11.9826	8.39571		Tc02g002570|Receptor-like protein kinase HAIKU2
TC04G018060	5.37146	9.75558	8.43365	8.35238		Tc04g018060|Putative uncharacterized protein
TC00G013930	5.50356	6.87129	8.56012	8.31987		Tc00g013930|Putative Lectin-domain containing receptor kinase A4.2
TC02G001510	12.1318	13.2567	15.1821	8.28383		Tc02g001510|KH domain-containing protein At1g09660
TC09G013590	8.29003	9.91797	11.339	8.27611		Tc09g013590|Oligopeptide transporter 4
TC07G004030	5.22548	5.19976	8.2744	8.27592		Tc07g004030|Putative Disease resistance protein RPS2
TC02G011410	4.37902	6.82795	7.42698	8.27043		Tc02g011410|Phytosulfokine receptor 1
TC09G011250	6.07821	8.88534	9.12543	8.26618		Tc09g011250|Putative Solute carrier family 35 member E1
TC04G025440	5.1075	6.77171	8.15357	8.25959		Tc04g025440|Hypothetical protein
TC01G007080	6.1952	8.71749	9.24053	8.25535		Tc01g007080|Homeobox-leucine zipper protein HAT22
TC02G001150	5.43407	7.77543	8.47538	8.2324		Tc02g001150|Putative Disease resistance protein At4g27190
TC03G017870	5.00487	6.07526	8.04372	8.21833		Tc03g017870|Tellurite resistance protein tehA, putative
TC04G024150	5.47635	8.14546	8.51489	8.21659		Tc04g024150|Homocysteine S-methyltransferase 3
TC00G048920	7.66432	11.7316	10.7003	8.20197		Tc00g048920|Hypothetical protein
TC08G007190	4.78221	6.96987	7.81795	8.20067		Tc08g007190|Putative Group XV phospholipase A2
TC01G001800	8.51088	10.6527	11.5458	8.19608		Tc01g001800|Predicted protein
TC05G030600	5.11973	7.06635	8.15452	8.19526		Tc05g030600|F-box protein PP2-B15
TC02G009360	10.324	12.375	13.3586	8.19417		Tc02g009360|Putative DNA-damage-repair/toleration protein DRT100
TC08G006060	5.34215	8.1589	8.37634	8.19186		Tc08g006060|Hypothetical protein
TC08G001040	7.79588	8.89547	10.83	8.19142		Tc08g001040|R2r3-myb transcription factor, putative
TC03G016370	7.07981	8.18176	10.1094	8.16551		Tc03g016370|Hypothetical protein
TC01G001170	10.3134	13.0628	13.3374	8.13378		Tc01g001170|Putative Aspartic proteinase-like protein 1
TC09G002220	6.95398	9.36864	9.9773	8.13033		Tc09g002220|Putative receptor protein kinase ZmPK1
TC05G014480	5.48332	7.51151	8.50404	8.11576		Tc05g014480|Hypothetical protein
TC03G026600	5.7161	8.46073	8.73498	8.10534		Tc03g026600|Molybdopterin cofactor sulfurase, putative
TC10G016510	8.12333	10.8064	11.1412	8.09982		Tc10g016510|Predicted protein
TC05G011950	6.93004	11.055	9.94699	8.09458		Tc05g011950|Momilactone A synthase
TC09G008490	8.08028	12.0374	11.0969	8.09287		Tc09g008490|Putative uncharacterized protein
TC09G004580	11.7837	13.6138	14.7979	8.07898		Tc09g004580|Vacuolar-processing enzyme
TC06G008430	6.67382	9.13169	9.68746	8.07602		Tc06g008430|Putative Dynein light chain LC6, flagellar outer arm
TC00G013370	4.80874	6.38355	7.82051	8.06556		Tc00g013370|Protein kinase APK1B, chloroplastic
TC01G004680	4.76923	5.06381	7.78	8.05997		Tc01g004680|Short-chain dehydrogenase, putative
TC01G004490	6.42498	9.0901	9.43439	8.05238		Tc01g004490|Putative Probable disease resistance protein At5g66900
TC02G008130	8.2129	9.78945	11.2208	8.04371		Tc02g008130|Putative B3 domain-containing protein Os04g0581400
TC00G050970	4.6914	6.15081	7.69921	8.04344		Tc00g050970|Putative Annexin D4
TC05G030250	7.26167	8.95648	10.2683	8.03697		Tc05g030250|Translationally-controlled tumor protein homolog
TC08G005120	7.36598	11.0705	10.3709	8.02756		Tc08g005120|12-oxophytodienoate reductase 2
TC02G031490	9.96016	12.5448	12.9648	8.02552		Tc02g031490|Putative Secologanin synthase
TC05G000090	8.64343	11.1759	11.6433	7.99911		Tc05g000090|Ankyrin repeat-containing protein At5g02620
TC09G015570	4.62197	8.55579	7.62048	7.99173		Tc09g015570|Putative uncharacterized protein
TC03G015030	9.04028	9.80936	12.0305	7.94592		Tc03g015030|Putative uncharacterized protein
TC07G003020	9.67133	12.0213	12.6611	7.94361		Tc07g003020|GDSL esterase/lipase At5g55050
TC06G015240	7.6063	9.31478	10.5949	7.93729		Tc06g015240|Putative uncharacterized protein
TC08G002300	9.84176	12.2847	12.8218	7.89017		Tc08g002300|Isoflavone reductase homolog
TC01G036640	8.59956	10.4025	11.575	7.86494		Tc01g036640|Predicted protein
TC05G029320	6.29356	8.51932	9.26883	7.86399		Tc05g029320|Pentatricopeptide repeat-containing protein, putative
TC02G000220	4.80049	7.4401	7.77239	7.8457		Tc02g000220|Vacuolar-sorting receptor 7
TC01G030760	8.85596	11.9876	11.8272	7.84231		Tc01g030760|Putative uncharacterized protein
TC08G004750	8.8714	10.0762	11.8423	7.84017		Tc08g004750|Putative uncharacterized protein
TC03G029480	6.96876	8.37257	9.93543	7.8173		Tc03g029480|Hypothetical protein
TC08G000270	4.45008	5.30096	7.4151	7.80835		Tc08g000270|Putative Subtilisin-like protease
TC08G006090	7.18906	8.15038	10.1535	7.80526		Tc08g006090|Map3k delta-1 protein kinase, putative
TC00G047750	6.22131	4.80815	9.18465	7.79927		Tc00g047750|Putative Predicted protein
TC02G028040	7.36836	9.03603	10.331	7.79525		Tc02g028040|Nucleic acid binding protein, putative
TC03G030560	10.5025	12.1424	13.4632	7.78499		Tc03g030560|Hypothetical protein
TC03G001910	6.81689	9.91273	9.77745	7.78423		Tc03g001910|Hypothetical protein
TC08G002340	8.6782	11.9421	11.6377	7.77843		Tc08g002340|Putative Uncharacterized sugar kinase slr0537
TC00G024180	8.395	7.3807	11.3527	7.76868		Tc00g024180|Predicted protein
TC04G015640	8.89477	10.9118	11.8507	7.75933		Tc04g015640|S-adenosylmethionine decarboxylase (Fragment)
TC02G027940	7.41529	9.33759	10.3704	7.75468		Tc02g027940|Putative 1-aminocyclopropane-1-carboxylate oxidase homolog 1
TC00G000450	4.18808	7.09771	7.14258	7.75162		Tc00g000450|3-ketoacyl-CoA synthase 21
TC00G070880	4.77381	8.3853	7.72647	7.74176		Tc00g070880|Hypothetical protein
TC10G016270	5.28453	5.15132	8.23552	7.73276		Tc10g016270|Putative Taxadiene 5-alpha hydroxylase
TC02G033170	5.39999	6.4742	8.35024	7.72882		Tc02g033170|Putative Dof zinc finger protein DOF5.2
TC02G007830	7.62039	9.95233	10.5705	7.72827		Tc02g007830|Probable receptor-like protein kinase At1g11050
TC00G091950	11.4583	13.6867	14.4079	7.72511		Tc00g091950|Putative Uncharacterized protein At3g50808
TC04G004670	10.356	12.6532	13.3053	7.72367		Tc04g004670|Transcription factor, putative
TC03G028110	4.93068	8.1407	7.87638	7.70448		Tc03g028110|Respiratory burst oxidase homolog protein F
TC00G054170	5.99175	5.67245	8.93363	7.68413		Tc00g054170|TGACG-sequence-specific DNA-binding protein TGA-2.1
TC06G012920	7.25509	10.2656	10.1945	7.67095		Tc06g012920|Hypothetical protein
TC02G015450	6.25854	10.0691	9.19458	7.65311		Tc02g015450|Putative MLP-like protein 423
TC04G027990	5.42158	6.08268	8.35714	7.65054		Tc04g027990|Predicted protein
TC05G006420	7.21808	8.35026	10.1528	7.64623		Tc05g006420|Predicted protein
TC09G011660	4.69242	5.0779	7.6265	7.64272		Tc09g011660|Hypothetical protein
TC09G008020	10.6707	12.3162	13.5993	7.61353		Tc09g008020|Putative Cytidine deaminase
TC00G085150	5.59016	6.12541	8.51796	7.60949		Tc00g085150|Hypothetical protein
TC01G005760	5.79947	11.0724	8.72362	7.59025		Tc01g005760|Predicted protein
TC02G028000	6.34125	8.07277	9.26526	7.58952		Tc02g028000|Predicted protein
TC00G057870	7.32002	8.75441	10.242	7.57886		Tc00g057870|Uncharacterized oxidoreductase At4g09670
TC03G030510	8.49979	11.193	11.4197	7.56789		Tc03g030510|Putative uncharacterized protein F3C3.9
TC01G006820	9.08505	10.7973	12.0048	7.56729		Tc01g006820|Phytosulfokines 3
TC07G002000	11.4675	14.2555	14.387	7.56592		Tc07g002000|Scarecrow-like protein 5
TC09G025280	8.24183	10.6791	11.1594	7.5558		Tc09g025280|Copper ion binding protein, putative
TC03G024560	7.09654	8.5615	10.0138	7.5542		Tc03g024560|Putative Palmitoyl-protein thioesterase 1
TC10G002990	10.043	12.1052	12.9586	7.5451		Tc10g002990|Protein phosphatase 2C 37
TC10G015870	5.43248	5.91562	8.34671	7.53827		Tc10g015870|Annexin D4
TC08G002290	10.4597	11.7901	13.3739	7.53817		Tc08g002290|Predicted protein
TC04G000110	7.04601	10.3119	9.95419	7.50669		Tc04g000110|Putative uncharacterized protein
TC03G025390	9.12752	10.8748	12.0347	7.50169		Tc03g025390|WRKY transcription factor 22
TC01G029160	7.94647	8.52898	10.8524	7.4951		Tc01g029160|Predicted protein
TC09G007800	9.25295	10.401	12.1571	7.48556		Tc09g007800|Putative Genomic DNA, chromosome 5, P1 clone:MHM17
TC03G029560	5.07811	7.90054	7.98164	7.48254		Tc03g029560|Hypothetical protein
TC00G045540	4.73755	7.45771	7.64018	7.47787		Tc00g045540|Putative Cytochrome P450 86B1
TC03G025520	6.07961	8.49971	8.98197	7.47648		Tc03g025520|Thylakoid lumenal protein At1g12250, chloroplastic
TC02G008770	4.93434	6.83701	7.83589	7.47228		Tc02g008770|Abscisic acid 8'-hydroxylase 4
TC00G054180	5.13795	5.48983	8.0393	7.47122		Tc00g054180|Predicted protein
TC04G025170	7.59601	9.88795	10.4968	7.4685		Tc04g025170|1-aminocyclopropane-1-carboxylate oxidase homolog 1
TC05G026290	5.07936	5.48777	7.97976	7.46634		Tc05g026290|Putative uncharacterized protein
TC03G002790	5.6011	7.58965	8.49927	7.45484		Tc03g002790|Putative Uncharacterized protein At1g18380
TC06G013110	5.14785	6.66108	8.04177	7.43287		Tc06g013110|Probable purine permease 10
TC03G013590	8.9148	10.6185	11.8062	7.41992		Tc03g013590|Putative Manganese-dependent ADP-ribose/CDP-alcohol diphosphatase
TC09G025560	4.07558	7.79545	6.96487	7.40904		Tc09g025560|Protein kinase 2A, chloroplastic
TC02G032450	10.014	13.2822	12.9011	7.39814		Tc02g032450|Predicted protein
TC02G009040	7.73582	9.6191	10.6223	7.3948		Tc02g009040|Putative O-acyltransferase WSD1
TC01G029840	8.65128	11.0374	11.5362	7.38655		Tc01g029840|Putative Spermatogenesis-associated protein 20
TC03G026430	4.49843	6.34156	7.38328	7.38626		Tc03g026430|PGR5-like protein 1A, chloroplastic
TC00G078450	5.79705	8.22307	8.68136	7.38356		Tc00g078450|Putative uncharacterized protein
TC08G005490	8.35329	10.6761	11.2373	7.38211		Tc08g005490|Purine permease 3
TC03G019750	4.91968	6.29181	7.80309	7.37895		Tc03g019750|Putative uncharacterized protein
TC09G009010	5.19116	6.97398	8.07435	7.37782		Tc09g009010|Hypothetical protein
TC06G015410	9.45193	11.604	12.3332	7.36821		Tc06g015410|Protein DEHYDRATION-INDUCED 19
TC06G004630	11.22	14.6367	14.1011	7.36737		Tc06g004630|12-oxophytodienoate reductase 1
TC09G014920	6.5272	7.99498	9.40731	7.36208		Tc09g014920|Putative U-box domain-containing protein 13
TC09G005730	12.2891	12.2758	15.169	7.36086		Tc09g005730|Putative uncharacterized protein
TC10G005730	11.8244	14.1566	14.7036	7.35715		Tc10g005730|Phenylalanine ammonia-lyase
TC05G026360	5.6403	7.28849	8.5183	7.35133		Tc05g026360|Putative Ankyrin repeat-containing protein At3g12360
TC06G011900	5.50877	6.41904	8.3866	7.35047		Tc06g011900|Putative Protein PHLOEM PROTEIN 2-LIKE A1
TC06G018430	4.55434	8.08939	7.4316	7.34755		Tc06g018430|Cysteine-rich receptor-like protein kinase 10
TC05G005630	6.21845	7.58597	9.09183	7.32779		Tc05g005630|Probable protein phosphatase 2C 38
TC08G010230	6.45967	6.89973	9.33289	7.32698		Tc08g010230|Putative UPF0695 membrane protein C977.11/PB8B6.06c
TC09G003340	5.58465	5.54274	8.45546	7.31474		Tc09g003340|Potassium channel KAT3
TC02G034220	5.31035	8.9843	8.1803	7.31041		Tc02g034220|Putative Peptide transporter PTR5
TC10G005300	4.72862	6.9753	7.59831	7.30908		Tc10g005300|Hypothetical protein
TC04G000350	7.24966	9.91818	10.119	7.30717		Tc04g000350|Putative uncharacterized protein
TC00G013500	6.53414	7.93663	9.4028	7.30389		Tc00g013500|Predicted protein
TC09G011670	7.28141	12.3925	10.1462	7.28412		Tc09g011670|Putative uncharacterized protein
TC10G000730	6.89627	9.15139	9.76063	7.28213		Tc10g000730|Uncharacterized 38.1 kDa protein
TC03G003520	4.73301	7.70739	7.59697	7.28011		Tc03g003520|60S ribosomal protein L19-2
TC06G019930	9.52355	11.7751	12.3855	7.26986		Tc06g019930|Plastid-lipid-associated protein, chloroplastic
TC07G017160	5.26139	6.12018	8.1233	7.26978		Tc07g017160|Hypothetical protein
TC08G003690	10.6966	12.3417	13.5579	7.26676		Tc08g003690|Putative Chaperone protein dnaJ 11, chloroplastic
TC02G004780	4.94599	5.72859	7.80674	7.2639		Tc02g004780|Blue copper-like protein
TC09G027120	4.53832	6.4028	7.39683	7.25266		Tc09g027120|Putative uncharacterized protein
TC02G030450	6.81293	8.26195	9.67113	7.25113		Tc02g030450|Hypothetical protein
TC07G001520	11.1584	13.7732	14.0144	7.23999		Tc07g001520|Serine acetyltransferase 3, mitochondrial
TC00G044720	8.53208	11.6015	11.3856	7.22783		Tc00g044720|Cytochrome P450 71D10
TC08G006450	9.22495	10.2497	12.0784	7.22731		Tc08g006450|Putative uncharacterized protein
TC01G032570	5.57447	6.62148	8.42781	7.22672		Tc01g032570|Peroxidase 5
TC00G015910	5.90689	9.34501	8.76006	7.22588		Tc00g015910|Putative Secologanin synthase
TC02G026880	9.58378	11.2768	12.4331	7.20635		Tc02g026880|Probable ribose-5-phosphate isomerase
TC03G030240	6.23233	8.88743	9.08115	7.20413		Tc03g030240|Putative Disease resistance protein RPM1
TC02G009350	12.2444	14.8156	15.0927	7.20164		Tc02g009350|Putative Kynurenine formamidase
TC10G008440	6.17462	10.4185	9.0192	7.18297		Tc10g008440|Putative Bark storage protein A
TC04G021380	8.03676	10.1976	10.8805	7.17879		Tc04g021380|Putative Non-lysosomal glucosylceramidase
TC02G025470	8.73821	10.25	11.5809	7.17363		Tc02g025470|Putative F-box/WD repeat-containing protein 7
TC05G021190	5.52431	6.72098	8.36631	7.17013		Tc05g021190|Hypothetical protein
TC06G016610	10.6927	12.168	13.5338	7.16578		Tc06g016610|Hypothetical protein
TC02G024340	4.55273	5.97053	7.39109	7.1521		Tc02g024340|Enzyme inhibitor, putative
TC10G002720	5.42338	7.12401	8.2614	7.15038		Tc10g002720|Scarecrow-like protein 14
TC04G025300	6.53602	8.57975	9.37192	7.13987		Tc04g025300|1-aminocyclopropane-1-carboxylate oxidase homolog 1
TC00G047730	5.56294	7.80396	8.39683	7.12993		Tc00g047730|Putative Uncharacterized protein At1g18380
TC02G014770	9.26935	11.4006	12.1023	7.12505		Tc02g014770|Cytochrome b6-f complex iron-sulfur subunit, chloroplastic
TC01G006140	5.79191	8.30742	8.62314	7.11679		Tc01g006140|Probable protein phosphatase 2C 63
TC00G048900	4.99335	6.83636	7.82321	7.11003		Tc00g048900|SAUR family protein
TC01G018830	8.21001	10.5208	11.0391	7.10647		Tc01g018830|Putative Predicted protein
TC08G004250	5.50653	6.95426	8.33558	7.10607		Tc08g004250|Putative Thioredoxin H-type 4
TC06G013740	9.83218	12.1135	12.6608	7.10376		Tc06g013740|Aquaporin NIP1-2
TC07G010720	5.11675	6.76787	7.94522	7.10323		Tc07g010720|Putative Probable LRR receptor-like serine/threonine-protein kinase At1g07650
TC08G001050	5.19648	9.70175	8.02333	7.09525		Tc08g001050|Putative Early nodulin-like protein 2
TC00G012410	5.18069	8.40556	8.00725	7.09382		Tc00g012410|Putative uncharacterized protein
TC04G024380	7.12617	7.22964	9.95199	7.09017		Tc04g024380|Auxin-induced protein PCNT115
TC05G009180	8.32002	11.3196	11.1449	7.08532		Tc05g009180|Predicted protein
TC00G042360	4.70373	6.87129	7.52815	7.08327		Tc00g042360|Putative Protein EARLY FLOWERING 3
TC05G012820	7.32463	10.5693	10.147	7.07322		Tc05g012820|ABC transporter G family member 22
TC00G045460	4.75158	7.15345	7.57222	7.06474		Tc00g045460|Putative Peroxidase 15
TC09G034710	5.67098	6.65791	8.48296	7.02247		Tc09g034710|Predicted protein
TC09G034210	5.40514	8.47411	8.21685	7.02119		Tc09g034210|Putative RING-H2 finger protein ATL3D
TC00G020120	7.67034	10.1638	10.4747	6.98535		Tc00g020120|Gd2b, putative
TC05G017570	8.79108	10.7152	11.5952	6.98456		Tc05g017570|Predicted protein
TC05G019240	5.11101	6.98255	7.91441	6.9808		Tc05g019240|Putative Cytokinin-O-glucosyltransferase 3
TC03G016710	6.31641	9.78712	9.11799	6.97204		Tc03g016710|Putative F-box protein At5g07610
TC04G024960	5.04415	5.60519	7.84481	6.96758		Tc04g024960|Putative Cellulose synthase-like protein G2
TC07G006250	6.16564	7.37372	8.96605	6.9664		Tc07g006250|Putative F-box/FBD/LRR-repeat protein At4g26340
TC00G022420	8.89961	11.4881	11.6995	6.96383		Tc00g022420|Putative Bifunctional dihydroflavonol 4-reductase/flavanone 4-reductase
TC06G016090	10.0121	10.1904	12.8111	6.95931		Tc06g016090|Putative Stem-specific protein TSJT1
TC04G023500	9.3937	11.6091	12.1924	6.95834		Tc04g023500|Photosystem I reaction center subunit II, chloroplastic
TC06G001760	5.96709	9.16158	8.7617	6.93844		Tc06g001760|Putative UPF0706 protein At5g01750
TC07G013190	6.62174	8.54565	9.41394	6.92684		Tc07g013190|Putative Protein PER1 homolog
TC04G010450	4.56119	5.96449	7.34986	6.90993		Tc04g010450|Putative Cytokinin-O-glucosyltransferase 2
TC02G024240	7.72408	10.8367	10.5109	6.90124		Tc02g024240|Cysteine-rich receptor-like protein kinase 2
TC05G029290	7.8608	9.82041	10.6446	6.88651		Tc05g029290|Putative Long-chain-fatty-acid--CoA ligase 1
TC01G007030	7.85904	9.4734	10.642	6.88246		Tc01g007030|1-aminocyclopropane-1-carboxylate synthase 8
TC10G013470	6.58733	7.01981	9.37011	6.88177		Tc10g013470|Putative Flavonol sulfotransferase-like
TC06G015030	7.00516	9.26145	9.78574	6.87127		Tc06g015030|Rac-like GTP-binding protein 7
TC02G010600	9.87777	11.8147	12.6577	6.86808		Tc02g010600|Putative Uncharacterized isochorismatase family protein pncA
TC00G054430	6.15426	9.04058	8.93364	6.86557		Tc00g054430|Putative uncharacterized protein
TC06G016710	10.7312	11.6793	13.51	6.86278		Tc06g016710|Hypothetical protein
TC09G026340	8.99051	10.4512	11.7691	6.86188		Tc09g026340|Isovaleryl-CoA dehydrogenase 1, mitochondrial
TC04G013280	7.77453	9.74389	10.5513	6.85305		Tc04g013280|Putative uncharacterized protein
TC00G076250	4.77279	6.84089	7.54792	6.84539		Tc00g076250|Type I inositol polyphosphate 5-phosphatase, putative
TC09G029330	8.21038	8.35359	10.9836	6.83625		Tc09g029330|Putative RING-H2 finger protein ATL2E
TC09G023050	6.42288	8.64256	9.19536	6.83281		Tc09g023050|Putative Transcription factor bHLH130
TC09G003110	6.50209	7.88617	9.27293	6.82502		Tc09g003110|Putative Chitotriosidase-1
TC03G016210	5.44229	6.88141	8.21158	6.81773		Tc03g016210|Metacaspase-1
TC00G045560	9.53317	10.4663	12.3014	6.81254		Tc00g045560|Alanine--glyoxylate aminotransferase 2 homolog 3, mitochondrial
TC05G019390	8.64316	11.7327	11.411	6.81102		Tc05g019390|Putative Predicted protein
TC01G035900	6.46881	8.78617	9.2364	6.80968		Tc01g035900|Putative U-box domain-containing protein 33
TC08G002980	8.42391	9.81099	11.1914	6.80918		Tc08g002980|Probable salt tolerance-like protein At1g75540
TC03G003060	5.52368	5.4959	8.29102	6.80855		Tc03g003060|Transcription factor BEE 3
TC00G047740	4.95426	6.11858	7.72118	6.80656		Tc00g047740|Putative Predicted protein
TC00G044630	7.972	10.6614	10.7382	6.803		Tc00g044630|Cytochrome P450 71D10
TC09G007640	5.95597	9.78697	8.72202	6.80245		Tc09g007640|Calmodulin binding protein, putative
TC06G009390	4.82735	6.79067	7.59172	6.79451		Tc06g009390|Predicted protein
TC09G011960	4.58568	8.90475	7.34881	6.78865		Tc09g011960|Putative Predicted protein
TC08G000490	6.2593	7.64688	9.0218	6.78572		Tc08g000490|Alpha-amylase
TC08G000980	7.9845	9.57637	10.7448	6.77535		Tc08g000980|Serine carboxypeptidase II-3
TC00G007590	8.32433	11.052	11.0841	6.77266		Tc00g007590|Putative uncharacterized protein
TC01G016140	5.11896	6.77937	7.87709	6.7652		Tc01g016140|Anthocyanidin 3-O-glucosyltransferase 1
TC08G006930	5.4767	9.15909	8.23434	6.76288		Tc08g006930|1-aminocyclopropane-1-carboxylate synthase 8
TC09G000650	9.98662	11.983	12.7424	6.75435		Tc09g000650|Ring finger protein, putative
TC08G004140	7.42533	10.707	10.1811	6.75391		Tc08g004140|Putative Nucleoredoxin
TC06G010540	6.36092	7.75026	9.11609	6.75132		Tc06g010540|GDSL esterase/lipase 1
TC04G017000	7.90645	10.2084	10.6606	6.74635		Tc04g017000|Ankyrin-kinase, putative
TC09G026310	5.1242	7.56201	7.87773	6.74367		Tc09g026310|Putative MLO-like protein 3
TC01G032440	4.63231	4.88222	7.3851	6.74021		Tc01g032440|Probable boron transporter 2
TC00G087780	6.15604	8.84107	8.90329	6.71437		Tc00g087780|Probable peptide transporter At1g52190
TC00G055360	5.52952	7.85095	8.27676	6.71431		Tc00g055360|Putative Omega-hydroxypalmitate O-feruloyl transferase
TC01G000400	5.89027	7.81024	8.63704	6.71216		Tc01g000400|Putative Proton-coupled amino acid transporter 3
TC06G017020	8.05293	10.1512	10.7992	6.70973		Tc06g017020|Predicted protein
TC02G027360	10.1404	12.0504	12.8862	6.70756		Tc02g027360|Predicted protein
TC00G013890	4.51595	6.52531	7.2573	6.68697		Tc00g013890|Hypothetical protein
TC09G032250	7.09889	10.2628	9.83765	6.67499		Tc09g032250|Hypothetical protein
TC05G026390	4.95712	4.75384	7.6957	6.67416		Tc05g026390|Putative Predicted protein
TC03G010730	10.607	13.0946	13.3441	6.66738		Tc03g010730|Myb-related protein 306
TC04G000280	8.50765	9.54634	11.2433	6.66037		Tc04g000280|Putative Protein CREG1
TC09G033020	10.9657	13.0257	13.6986	6.64774		Tc09g033020|Mitogen-activated protein kinase 3
TC05G019170	12.3966	13.9407	15.1272	6.63705		Tc05g019170|Putative Basic leucine zipper and W2 domain-containing protein 2
TC02G006400	9.87859	13.3159	12.6069	6.62681		Tc02g006400|Probable fructose-bisphosphate aldolase 1, chloroplastic
TC03G001610	6.68899	5.88226	9.41698	6.6253		Tc03g001610|Putative Uncharacterized protein PFD1115c
TC02G025770	8.22641	9.39369	10.9542	6.62422		Tc02g025770|Putative uncharacterized protein T407
TC00G090130	5.8735	7.17758	8.5986	6.61203		Tc00g090130|ABC transporter G family member 39
TC01G034500	12.4921	13.2227	15.2167	6.60946		Tc01g034500|Putative uncharacterized protein
TC05G029710	10.2974	12.453	13.0203	6.60202		Tc05g029710|Putative RING-H2 finger protein ATL3B
TC01G000720	5.32979	5.70338	8.05232	6.6003		Tc01g000720|Putative Medium-chain-fatty-acid--CoA ligase
TC05G002160	9.05727	12.8854	11.7794	6.59849		Tc05g002160|Late embryogenesis abundant protein B19.3
TC08G006290	6.7825	7.08278	9.50438	6.59732		Tc08g006290|Hypothetical protein
TC03G019880	8.76403	10.3886	11.4857	6.59651		Tc03g019880|Heat shock protein 83
TC05G024940	7.84047	8.53421	10.562	6.59588		Tc05g024940|Germin-like protein subfamily 1 member 7
TC04G002450	5.3088	5.13383	8.0289	6.58921		Tc04g002450|Hypothetical protein
TC04G022730	6.2885	8.30465	9.00613	6.57791		Tc04g022730|Endo-1,3-1,4-beta-d-glucanase, putative
TC10G015090	9.68128	11.7467	12.3988	6.57751		Tc10g015090|Electron transporter, putative
TC03G014670	4.77703	7.17596	7.49446	6.57701		Tc03g014670|Putative Calcium-binding protein CML39
TC00G024460	5.09718	10.2249	7.81262	6.56793		Tc00g024460|Predicted protein
TC05G024880	6.81631	8.2057	9.5317	6.5677		Tc05g024880|Hypothetical protein
TC10G004580	8.43394	10.7602	11.1488	6.56514		Tc10g004580|Protein IN2-1 homolog B
TC06G013030	5.52305	8.0804	8.23693	6.56081		Tc06g013030|LRR receptor-like serine/threonine-protein kinase FLS2
TC02G009160	5.49179	7.23497	8.20559	6.56044		Tc02g009160|Anthocyanin 3'-O-beta-glucosyltransferase
TC00G001690	4.80732	6.52283	7.51971	6.55407		Tc00g001690|Putative Subtilisin-like protease
TC00G030450	4.39021	6.4016	7.10153	6.5492		Tc00g030450|Putative Probable gibberellin receptor GID1L3
TC02G033840	10.7219	10.7449	13.4321	6.5441		Tc02g033840|Putative uncharacterized protein
TC00G038070	6.67612	8.29398	9.38494	6.53789		Tc00g038070|Putative uncharacterized protein
TC00G003540	5.50821	6.63153	8.21691	6.53731		Tc00g003540|Hypothetical protein
TC03G002130	6.62982	7.04272	9.33555	6.52386		Tc03g002130|Transcription factor, putative
TC07G007410	11.2756	13.2445	13.978	6.50875		Tc07g007410|Transcription factor, putative
TC02G034360	4.71664	5.28483	7.41599	6.4951		Tc02g034360|Putative Probable gibberellin receptor GID1L1
TC05G015950	11.3027	12.6671	14.0013	6.49133		Tc05g015950|Magnesium-protoporphyrin IX monomethyl ester [oxidative] cyclase, chloroplastic
TC09G014150	4.94526	7.29913	7.63384	6.44676		Tc09g014150|Putative Predicted protein
TC00G044910	5.07895	8.21378	7.76723	6.44545		Tc00g044910|Putative Reticuline oxidase-like protein
TC04G029730	5.20956	5.14103	7.8978	6.44526		Tc04g029730|Hypothetical protein
TC00G036040	5.20346	7.31469	7.89108	6.44247		Tc00g036040|Hypothetical protein
TC09G000700	9.58162	10.6743	12.2691	6.44202		Tc09g000700|F-box protein AFR
TC01G003870	9.62061	11.8006	12.3064	6.43441		Tc01g003870|LIM and UIM domain-containing At1g19270
TC08G004290	12.2256	14.277	14.9087	6.42256		Tc08g004290|Plastocyanin, chloroplastic
TC00G042450	8.71632	10.7217	11.3981	6.41665		Tc00g042450|Receptor serine-threonine protein kinase, putative
TC09G029570	8.75718	11.7901	11.4387	6.41549		Tc09g029570|Pheophorbide a oxygenase, chloroplastic
TC01G004980	11.6734	12.4483	14.3523	6.40381		Tc01g004980|Putative Protein of unknown function DUF1685
TC03G006290	10.4679	11.3598	13.145	6.39549		Tc03g006290|Predicted protein
TC02G001700	6.535	8.55103	9.21144	6.39276		Tc02g001700|Predicted protein
TC00G048450	4.80453	6.9546	7.48008	6.38884		Tc00g048450|Putative TMV resistance protein N
TC04G005490	5.87579	7.82678	8.5511	6.38773		Tc04g005490|Putative Lipid transfer-like protein VAS
TC05G025450	4.42809	6.26609	7.10301	6.38602		Tc05g025450|Germin-like protein subfamily 1 member 13
TC03G023250	9.02102	11.859	11.6954	6.38352		Tc03g023250|Putative uncharacterized protein
TC00G080400	6.49667	8.84333	9.16988	6.37849		Tc00g080400|F-box/kelch-repeat protein At1g51550
TC01G008270	7.07057	8.73635	9.74226	6.37178		Tc01g008270|Putative Protein TRANSPARENT TESTA 12
TC03G028100	9.12771	10.8855	11.7993	6.37119		Tc03g028100|Respiratory burst oxidase homolog protein A
TC00G020590	7.09532	5.81734	9.76576	6.36621		Tc00g020590|Ring finger protein, putative
TC05G017940	5.71641	8.0547	8.38647	6.36457		Tc05g017940|Predicted protein
TC04G010950	4.84844	7.55535	7.51844	6.36431		Tc04g010950|Hypothetical protein
TC09G006890	5.64986	7.48156	8.31933	6.36194		Tc09g006890|Predicted protein
TC09G006530	5.59254	7.94473	8.26143	6.35941		Tc09g006530|Hypothetical protein
TC08G014580	9.2322	11.6283	11.8978	6.34501		Tc08g014580|Neutral/alkaline invertase
TC02G005580	13.0813	13.0893	15.7467	6.34405		Tc02g005580|Predicted protein
TC01G011360	8.03616	12.5071	10.6993	6.33395		Tc01g011360|Hypothetical protein
TC03G002470	8.87902	10.8981	11.5397	6.3235		Tc03g002470|DNA binding protein, putative
TC09G035060	6.17213	7.75991	8.83194	6.31949		Tc09g035060|Predicted protein
TC00G077960	7.97118	9.75414	10.63	6.31495		Tc00g077960|Putative Transcription factor TCP20
TC01G019550	5.73616	6.47183	8.39262	6.30486		Tc01g019550|Predicted protein
TC01G005440	8.11882	10.1836	10.7741	6.29953		Tc01g005440|Floral homeotic protein APETALA 2
TC09G022200	5.01857	4.77667	7.67363	6.29872		Tc09g022200|Beta-glucosidase
TC01G010120	7.88538	9.92121	10.5394	6.29439		Tc01g010120|Predicted protein
TC05G028000	6.43105	9.37313	9.0833	6.28647		Tc05g028000|Putative Predicted protein
TC04G004120	10.7348	11.8313	13.3868	6.28522		Tc04g004120|Probable metal-nicotianamine transporter YSL6
TC01G001220	10.475	11.8745	13.1268	6.28464		Tc01g001220|Aquaporin PIP2-7
TC02G022200	10.9419	12.8463	13.5918	6.27643		Tc02g022200|Predicted protein
TC08G005980	9.15059	11.9329	11.8001	6.27457		Tc08g005980|Putative uncharacterized protein
TC09G031780	9.92039	12.3841	12.5685	6.2685		Tc09g031780|Probable protein phosphatase 2C 4
TC08G007140	8.31393	9.98151	10.9615	6.26618		Tc08g007140|Predicted protein
TC00G011660	5.99628	7.13987	8.64159	6.2563		Tc00g011660|PI-PLC X domain-containing protein At5g67130
TC05G009210	10.474	11.9307	13.1192	6.25585		Tc05g009210|Putative F-box/kelch-repeat protein At1g57790
TC06G007730	5.07493	5.99468	7.72013	6.25584		Tc06g007730|Putative uncharacterized protein
TC07G007220	4.63662	7.72123	7.2807	6.25099		Tc07g007220|Dynein light chain LC6, flagellar outer arm
TC00G051470	6.1927	10.1018	8.83629	6.24884		Tc00g051470|LOB domain-containing protein, putative
TC00G071680	5.67984	6.17116	8.32301	6.24703		Tc00g071680|Putative uncharacterized protein
TC09G011640	5.00298	8.391	7.6456	6.24465		Tc09g011640|Putative Blue copper protein
TC01G008150	12.1004	14.5947	14.7422	6.24115		Tc01g008150|Putative Probable mitochondrial 2-oxoglutarate/malate carrier protein
TC00G053020	7.16344	7.16853	9.80516	6.24077		Tc00g053020|Hydroxyproline-rich glycoprotein (Fragment)
TC05G018840	10.3478	13.9	12.9877	6.2327		Tc05g018840|18 kDa seed maturation protein
TC09G004190	10.5954	12.453	13.2351	6.23205		Tc09g004190|Putative Monoglyceride lipase
TC09G035330	9.46787	10.7457	12.1067	6.2281		Tc09g035330|Probable LRR receptor-like serine/threonine-protein kinase At1g06840
TC01G010830	6.1299	7.47811	8.7684	6.22683		Tc01g010830|Structural molecule, putative
TC05G021530	4.66517	6.70925	7.3027	6.22266		Tc05g021530|Cytochrome P450 89A2
TC02G008600	9.98257	13.6882	12.6197	6.2208		Tc02g008600|Putative Probable gibberellin receptor GID1L2
TC09G030330	5.20658	6.64599	7.84339	6.21955		Tc09g030330|Putative Periplasmic beta-glucosidase
TC01G000970	10.1407	12.3097	12.777	6.21751		Tc01g000970|Predicted protein
TC01G023220	7.24877	10.103	9.88315	6.20906		Tc01g023220|Putative C2 domain-containing protein At1g63220
TC04G022520	8.35889	11.4184	10.992	6.2038		Tc04g022520|Putative Probable glutathione S-transferase
TC03G030950	6.45578	8.28794	9.08604	6.19135		Tc03g030950|Predicted protein
TC05G002780	9.73859	10.9455	12.3669	6.18309		Tc05g002780|Auxin transporter-like protein 2
TC03G030320	6.31881	8.25683	8.9464	6.1799		Tc03g030320|Putative Cytochrome P450 76C4
TC03G012250	9.5541	9.69588	12.1814	6.17867		Tc03g012250|Putative uncharacterized protein
TC10G004090	4.59254	8.94747	7.21961	6.17773		Tc10g004090|Putative F-box protein At2g39490
TC01G010020	6.16217	7.30126	8.78636	6.16538		Tc01g010020|Putative uncharacterized protein
TC09G009880	5.67241	8.22541	8.29569	6.16152		Tc09g009880|Putative serine/threonine-protein kinase receptor
TC03G003190	13.0959	13.5674	15.7191	6.16131		Tc03g003190|Putative uncharacterized protein
TC01G002870	9.52318	12.4568	12.1462	6.16021		Tc01g002870|Putative uncharacterized protein
TC05G031070	6.23856	9.35337	8.86076	6.15691		Tc05g031070|Pyrophosphate-energized vacuolar membrane proton pump
TC06G013810	9.38523	11.3681	12.0067	6.15391		Tc06g013810|Heat stress transcription factor A-4a
TC02G026030	10.7342	12.5042	13.3533	6.14398		Tc02g026030|Cytochrome P450 71B34
TC02G026020	9.05857	10.9471	11.6765	6.13884		Tc02g026020|Putative Cytochrome P450 71A9
TC04G003500	12.4016	13.5634	15.0195	6.13855		Tc04g003500|Putative uncharacterized protein
TC01G030280	5.9615	10.4142	8.57873	6.13571		Tc01g030280|Predicted protein
TC07G005420	5.01142	5.51164	7.62729	6.12992		Tc07g005420|Putative IMP dehydrogenase/GMP reductase (Fragment)
TC05G004280	7.05119	8.35693	9.66659	6.12792		Tc05g004280|Putative uncharacterized protein
TC01G013020	5.31279	6.06968	7.92408	6.11051		Tc01g013020|Predicted protein
TC04G022020	6.47733	9.83713	9.08745	6.10551		Tc04g022020|Hypothetical protein
TC02G025310	10.1193	12.6349	12.7273	6.09632		Tc02g025310|E3 ubiquitin-protein ligase RGLG2
TC10G005210	5.00527	5.65516	7.61274	6.09436		Tc10g005210|Serine carboxypeptidase-like 28
TC05G021960	5.64718	7.79397	8.25407	6.09189		Tc05g021960|Putative LRR receptor-like serine/threonine-protein kinase EFR
TC05G021600	5.27093	5.76015	7.87663	6.08685		Tc05g021600|Cytochrome P450 89A2
TC06G007000	6.78928	8.44977	9.39422	6.08367		Tc06g007000|Inositol oxygenase 1
TC06G006130	7.7499	8.46402	10.3541	6.08059		Tc06g006130|Hypothetical protein
TC01G032830	4.47162	6.90073	7.07332	6.07004		Tc01g032830|ABC transporter B family member 4
TC04G027660	5.07413	6.01171	7.67489	6.06607		Tc04g027660|Monothiol glutaredoxin-S4
TC01G003950	8.15008	9.05125	10.7508	6.06572		Tc01g003950|Predicted protein
TC03G027630	9.60833	11.8248	12.2073	6.05856		Tc03g027630|Predicted protein
TC09G014560	8.06183	9.31581	10.6604	6.05688		Tc09g014560|Putative uncharacterized protein
TC06G020400	4.3974	6.64121	6.99541	6.05453		Tc06g020400|Tonoplast dicarboxylate transporter
TC01G003400	10.9482	11.6669	13.5442	6.04597		Tc01g003400|Putative uncharacterized protein
TC02G007290	10.7288	12.5149	13.3235	6.04069		Tc02g007290|Putative GATA transcription factor 5
TC03G025710	5.39616	6.5177	7.99006	6.03728		Tc03g025710|Protein ODORANT1
TC06G016350	6.0299	6.46722	8.6235	6.03601		Tc06g016350|Transcription factor, putative
TC05G026770	4.69157	8.45487	7.28477	6.03436		Tc05g026770|Putative Ankyrin repeat-containing protein At5g02620
TC00G077370	4.58725	5.10481	7.1798	6.03165		Tc00g077370|Hypothetical protein
TC07G005270	7.61426	9.98149	10.206	6.02826		Tc07g005270|Chitin-inducible gibberellin-responsive protein 1
TC10G002180	7.20203	7.78299	9.79333	6.02641		Tc10g002180|Putative Uncharacterized protein At2g39920
TC09G005000	5.45894	4.51268	8.04978	6.0245		Tc09g005000|Beta-fructofuranosidase, insoluble isoenzyme CWINV1
TC05G017500	4.82312	9.31837	7.41298	6.02039		Tc05g017500|Predicted protein
TC00G051140	9.58952	11.5729	12.1787	6.01744		Tc00g051140|Putative UPF0481 protein At3g47200
TC07G012210	4.60925	11.1232	7.19758	6.01404		Tc07g012210|Putative uncharacterized protein
TC03G004690	7.7558	8.32806	10.3422	6.00608		Tc03g004690|Putative Protein TRANSPARENT TESTA 12
TC02G011000	7.05273	8.25799	9.639	6.00541		Tc02g011000|Putative uncharacterized protein
TC09G026510	6.11037	8.02972	8.69645	6.00464		Tc09g026510|Predicted protein (Fragment)
TC02G009230	4.61772	10.0146	7.2028	6.00048		Tc02g009230|Anthocyanin 3'-O-beta-glucosyltransferase
TC03G021780	9.42349	9.35527	12.0062	5.99045		Tc03g021780|Putative Two-component response regulator-like APRR5
TC10G003180	8.33486	9.45254	10.9171	5.98881		Tc10g003180|Predicted protein
TC09G014790	10.3162	12.1886	12.8972	5.98346		Tc09g014790|Transcription factor HY5
TC00G073450	4.82429	8.48523	7.40336	5.97557		Tc00g073450|Hypothetical protein
TC05G021080	6.37711	6.54752	8.95539	5.97227		Tc05g021080|Hypothetical protein
TC03G022200	10.0997	12.2514	12.6774	5.96976		Tc03g022200|Probable aquaporin NIP5-1
TC04G016910	5.5054	12.9073	8.08228	5.96648		Tc04g016910|Probable NADP-dependent oxidoreductase P1
TC05G021910	7.05974	10.6575	9.63552	5.96195		Tc05g021910|Putative uncharacterized protein
TC00G076740	5.99587	7.8711	8.5713	5.96048		Tc00g076740|Putative Salutaridinol 7-O-acetyltransferase
TC03G003340	8.14039	9.9229	10.7156	5.9596		Tc03g003340|Putative uncharacterized protein
TC10G000040	5.66347	7.54785	8.23752	5.95478		Tc10g000040|Putative Peptide transporter PTR1
TC08G005420	4.72987	6.23844	7.302	5.94689		Tc08g005420|Predicted protein
TC00G000490	5.24072	7.77326	7.80972	5.93397		Tc00g000490|Putative At4g10720
TC08G014460	6.84334	8.69246	9.41163	5.93104		Tc08g014460|ABC transporter G family member 25
TC03G004780	8.17483	9.11718	10.7419	5.92606		Tc03g004780|Putative Probable glutathione S-transferase
TC10G001840	13.1144	15.0595	15.6785	5.91393		Tc10g001840|Probable aquaporin PIP-type 7a
TC02G006850	8.66422	11.3672	11.2283	5.91375		Tc02g006850|Putative Universal stress protein A-like protein
TC02G018890	8.36656	9.70589	10.9296	5.90968		Tc02g018890|Putative Peptide transporter PTR2
TC08G007960	4.82143	9.22502	7.38432	5.9089		Tc08g007960|Putative Probable LRR receptor-like serine/threonine-protein kinase At3g47570
TC08G009740	5.78987	8.47806	8.35149	5.9037		Tc08g009740|Transcription factor TGA7
TC04G012350	8.87237	11.4655	11.431	5.8914		Tc04g012350|Putative disease resistance protein At1g58400
TC09G026320	8.72669	11.0044	11.2835	5.88417		Tc09g026320|MLO-like protein 3
TC03G021300	7.26003	9.86761	9.81656	5.88291		Tc03g021300|Protein yippee-like At4g27740
TC09G029640	8.82941	8.86671	11.3842	5.87592		Tc09g029640|Transcription factor FER-LIKE IRON DEFICIENCY-INDUCED TRANSCRIPTION FACTOR
TC02G030820	8.64284	11.055	11.1953	5.86651		Tc02g030820|Probable beta-1,3-galactosyltransferase 2
TC03G001070	8.79493	10.3988	11.3464	5.86237		Tc03g001070|Kinesin light chain, putative
TC09G011140	7.0557	8.76063	9.60683	5.86094		Tc09g011140|Protein brittle-1, chloroplastic/amyloplastic
TC00G022370	6.64016	10.1602	9.18988	5.85522		Tc00g022370|Hypothetical protein
TC07G005700	5.89749	7.41147	8.44627	5.85138		Tc07g005700|Cysteine-rich receptor-like protein kinase 10
TC05G003440	8.01402	7.80504	10.5605	5.84224		Tc05g003440|Copper transporter 1
TC03G017640	9.81125	11.9506	12.3562	5.83588		Tc03g017640|Putative Ethylene-responsive transcription factor CRF4
TC08G015000	7.0254	8.90176	9.5698	5.83368		Tc08g015000|Synaptotagmin, putative
TC08G003610	5.61959	6.90873	8.16247	5.82754		Tc08g003610|Predicted protein
TC03G028970	9.27527	11.9231	11.8127	5.80563		Tc03g028970|Predicted protein
TC05G020580	7.151	8.00421	9.68739	5.80137		Tc05g020580|Predicted protein (Fragment)
TC02G030600	8.80329	10.803	11.3351	5.78315		Tc02g030600|Glutamate receptor 3.4
TC03G019630	8.28582	8.89012	10.8173	5.78154		Tc03g019630|Putative uncharacterized protein
TC08G015910	10.2198	11.2481	12.75	5.77662		Tc08g015910|Sucrose transport protein SUC2
TC03G029300	5.11239	5.64516	7.64245	5.77598		Tc03g029300|Cellulose synthase-like protein G3
TC04G027440	9.81901	11.4009	12.3486	5.77415		Tc04g027440|Inactive beta-amylase 9
TC01G009100	8.96009	10.7915	11.4894	5.773		Tc01g009100|Predicted protein
TC08G014670	10.8362	11.3461	13.3654	5.77229		Tc08g014670|Myb-related protein 330
TC01G036750	5.08781	5.54947	7.6158	5.76766		Tc01g036750|Probable methyltransferase PMT15
TC01G031290	4.43942	6.63522	6.96739	5.76761		Tc01g031290|GATA transcription factor 15
TC07G007130	5.81414	9.53353	8.34021	5.76		Tc07g007130|Predicted protein
TC09G013970	9.44746	11.9193	11.9705	5.74781		Tc09g013970|4-hydroxy-3-methylbut-2-enyl diphosphate reductase
TC04G025900	11.5293	12.8459	14.0518	5.74571		Tc04g025900|Putative uncharacterized protein
TC09G031480	5.56393	8.1121	8.08382	5.73542		Tc09g031480|Putative Scarecrow-like protein 9
TC03G026020	7.13044	9.25713	9.6464	5.71978		Tc03g026020|Putative Uncharacterized protein At4g22760
TC05G002930	7.27696	8.67956	9.79145	5.71394		Tc05g002930|Putative uncharacterized protein
TC04G029890	5.47293	6.5714	7.98694	5.71208		Tc04g029890|Putative invertase inhibitor
TC02G024960	4.47503	7.38617	6.98792	5.70761		Tc02g024960|Hypothetical protein
TC04G027170	8.29199	10.0941	10.8035	5.70204		Tc04g027170|Squamosa promoter-binding-like protein 7
TC03G031010	8.5525	9.62765	11.0639	5.70188		Tc03g031010|Hypothetical protein
TC09G006600	6.72379	6.89951	9.23383	5.69637		Tc09g006600|Hypothetical protein
TC00G054780	6.9675	9.52895	9.47694	5.69399		Tc00g054780|Probably inactive leucine-rich repeat receptor-like protein kinase At5g48380
TC02G015360	6.42614	8.67204	8.9344	5.68933		Tc02g015360|ATP binding protein, putative
TC04G002560	6.56124	9.35571	9.06807	5.6837		Tc04g002560|Putative uncharacterized protein
TC04G020740	7.40747	9.179	9.9135	5.68055		Tc04g020740|Beta-galactosidase 9
TC01G015990	4.83456	7.50895	7.34052	5.68027		Tc01g015990|Putative Allene oxide synthase, chloroplastic
TC05G017160	7.52562	7.9426	10.03	5.67403		Tc05g017160|Putative uncharacterized protein
TC06G015740	5.69722	7.47454	8.1956	5.6505		Tc06g015740|Putative Lectin-domain containing receptor kinase A4.2
TC04G020510	9.29555	12.2809	11.7937	5.6495		Tc04g020510|UDP-glucuronate 4-epimerase 6
TC07G009760	4.76808	4.55429	7.26316	5.6376		Tc07g009760|Putative LRR receptor-like serine/threonine-protein kinase GSO1
TC05G028900	8.10946	9.34169	10.6044	5.63714		Tc05g028900|Putative Sugar transporter ERD6-like 5
TC09G009730	6.52914	8.47078	9.02376	5.63582		Tc09g009730|Probable chlorophyll(ide) b reductase NYC1, chloroplastic
TC02G025050	5.16665	6.90107	7.6601	5.63124		Tc02g025050|Protein phosphatase 2c, putative
TC02G009170	6.85032	10.224	9.34357	5.63043		Tc02g009170|Anthocyanin 3'-O-beta-glucosyltransferase
TC03G018200	8.11191	10.0055	10.6044	5.6276		Tc03g018200|Beta-fructofuranosidase, soluble isoenzyme I
TC06G018450	4.56931	7.46751	7.05803	5.6128		Tc06g018450|Putative Cysteine-rich receptor-like protein kinase 29
TC00G020580	7.53891	6.71654	10.0276	5.61257		Tc00g020580|RING-H2 zinc finger protein RHA4a
TC00G068910	7.62077	9.46743	10.1092	5.61168		Tc00g068910|Wall-associated kinase, putative
TC05G010970	5.22219	8.09617	7.71028	5.61035		Tc05g010970|Probable LRR receptor-like serine/threonine-protein kinase At1g74360
TC06G002460	4.80077	8.28184	7.28847	5.60881		Tc06g002460|Putative Peptide transporter PTR1
TC00G023350	9.0488	12.3382	11.5365	5.60878		Tc00g023350|Predicted protein
TC05G003720	5.26515	6.55552	7.75224	5.60644		Tc05g003720|Putative receptor protein kinase ZmPK1
TC02G012400	9.55264	11.5777	12.0392	5.60438		Tc02g012400|Putative Proton-coupled amino acid transporter 1
TC10G011790	12.7606	13.4068	15.2467	5.60263		Tc10g011790|DnaJ protein homolog
TC02G030500	8.41801	10.321	10.9039	5.60166		Tc02g030500|Putative uncharacterized protein
TC02G030260	5.25699	6.43983	7.7424	5.59992		Tc02g030260|Putative Glutaredoxin
TC00G033180	8.35825	12.9016	10.8431	5.5979		Tc00g033180|Putative Predicted protein
TC09G014030	8.45021	10.3729	10.9337	5.59262		Tc09g014030|Inositol-tetrakisphosphate 1-kinase 2
TC10G014420	8.07725	9.45512	10.5594	5.58745		Tc10g014420|Hypothetical protein
TC04G004100	8.69405	10.1557	11.1757	5.58543		Tc04g004100|Putative [Protein-PII] uridylyltransferase
TC01G005300	8.67346	10.0006	11.1528	5.57627		Tc01g005300|F-box protein At5g67140
TC07G003410	10.5279	12.9108	13.0066	5.57415		Tc07g003410|Embryogenesis-associated protein EMB8
TC01G030800	8.44172	11.1833	10.92	5.57227		Tc01g030800|Putative Epoxide hydrolase 2
TC08G010540	10.3846	12.9866	12.8609	5.56487		Tc08g010540|Putative Probable calcium-binding protein CML44
TC09G030560	5.61566	9.20431	8.09177	5.56398		Tc09g030560|Putative Cytochrome P450 87A3
TC05G001400	5.53614	6.99685	8.01207	5.56323		Tc05g001400|Sex determination protein tasselseed-2
TC01G010180	4.8972	5.21503	7.37047	5.55302		Tc01g010180|Putative Cytochrome P450 86B1
TC00G059950	7.27827	8.08801	9.75118	5.55164		Tc00g059950|Putative Predicted protein
TC03G025490	6.54656	8.28418	9.0193	5.55097		Tc03g025490|Acid beta-fructofuranosidase
TC05G022410	4.53462	5.61925	7.00658	5.54796		Tc05g022410|Cytokinin-O-glucosyltransferase 1
TC00G031610	9.65498	11.4879	12.1256	5.54286		Tc00g031610|Probable leucine-rich repeat receptor-like protein kinase At5g49770
TC09G027240	7.95542	8.76508	10.4259	5.5422		Tc09g027240|Predicted protein
TC09G008500	9.34084	11.4177	11.8099	5.5367		Tc09g008500|Zinc finger CCCH domain-containing protein 49
TC02G004890	7.47634	9.31259	9.94156	5.52212		Tc02g004890|Glycerate dehydrogenase
TC03G025210	9.05762	12.166	11.5198	5.51036		Tc03g025210|L-lactate dehydrogenase A
TC00G064600	6.23169	8.91236	8.69311	5.50756		Tc00g064600|Putative Hyoscyamine 6-dioxygenase
TC09G013760	4.55835	6.45598	7.01915	5.50521		Tc09g013760|Polyol transporter 5
TC00G008760	5.50899	10.1707	7.96956	5.50433		Tc00g008760|Putative LRR receptor-like serine/threonine-protein kinase GSO1
TC00G026860	6.87533	9.47533	9.33511	5.50134		Tc00g026860|Hypothetical protein
TC01G038370	5.02348	7.08374	7.48254	5.49858		Tc01g038370|Transcription factor UNE10
TC05G005840	5.45144	5.90614	7.90899	5.49282		Tc05g005840|L-ascorbate peroxidase 2, cytosolic
TC03G016040	10.2613	12.0645	12.7165	5.48362		Tc03g016040|Predicted protein
TC08G000160	8.2972	10.1379	10.7521	5.4829		Tc08g000160|Putative Uncharacterized acetyltransferase At3g50280
TC00G066890	11.3274	13.0676	13.7811	5.47811		Tc00g066890|Fiber protein Fb25
TC07G003170	5.15017	6.83546	7.60268	5.47367		Tc07g003170|Putative uncharacterized protein
TC06G002970	13.0763	13.4661	15.5283	5.47173		Tc06g002970|Putative uncharacterized protein
TC01G040130	8.9058	11.7245	11.3569	5.46835		Tc01g040130|Putative Protein BPS1, chloroplastic
TC07G009260	11.5816	14.5316	14.0312	5.46241		Tc07g009260|Predicted protein
TC03G016570	8.16289	9.17372	10.6123	5.46185		Tc03g016570|Ethylene-responsive transcription factor 2
TC01G036240	9.66648	11.712	12.1146	5.45724		Tc01g036240|Putative Multiple C2 and transmembrane domain-containing protein 1
TC10G008620	6.42971	7.27905	8.87585	5.44953		Tc10g008620|Putative receptor protein kinase ZmPK1
TC08G011200	10.4088	10.8521	12.8521	5.43873		Tc08g011200|IAA-amino acid hydrolase ILR1-like 6
TC04G020340	10.6068	11.7191	13.05	5.43845		Tc04g020340|Putative selenium-binding protein
TC05G031660	9.89486	12.1054	12.3376	5.43692		Tc05g031660|S-adenosylmethionine synthase 1
TC01G006280	10.9415	12.9728	13.3833	5.43304		Tc01g006280|Peroxidase 73
TC00G061300	8.04121	11.5487	10.4825	5.43119		Tc00g061300|Hypothetical protein
TC02G010420	4.91271	6.65317	7.3522	5.42449		Tc02g010420|Putative Lectin-domain containing receptor kinase A4.2
TC03G022150	9.27075	8.37184	11.7099	5.42337		Tc03g022150|Putative uncharacterized protein
TC04G030510	8.67855	10.3668	11.1173	5.42184		Tc04g030510|Pto-interacting protein 1
TC06G015720	8.51937	8.54955	10.9564	5.41512		Tc06g015720|Predicted protein
TC03G014400	10.61	11.3593	13.0428	5.39909		Tc03g014400|Glyceraldehyde-3-phosphate dehydrogenase, cytosolic
TC01G028220	9.18729	11.0182	11.6187	5.3943		Tc01g028220|Putative Serine/threonine-protein kinase HT1
TC01G013070	9.981	10.8286	12.4114	5.39033		Tc01g013070|Predicted protein
TC08G010800	9.38233	10.9347	11.811	5.38399		Tc08g010800|Putative Protein tolB
TC09G009610	5.3793	8.13211	7.80722	5.38117		Tc09g009610|Dynein light chain 1, cytoplasmic
TC06G015440	6.05236	9.21201	8.47837	5.37406		Tc06g015440|Predicted protein
TC00G023790	5.09856	7.0604	7.52456	5.374		Tc00g023790|Endoglucanase 7
TC01G002070	11.0948	12.1889	13.5195	5.36931		Tc01g002070|Putative uncharacterized protein
TC06G010170	10.1462	11.6768	12.5688	5.36114		Tc06g010170|Predicted protein
TC05G024220	6.65931	7.1198	9.08172	5.36068		Tc05g024220|Cellulose synthase-like protein E6
TC10G015710	5.89153	7.56755	8.31318	5.35785		Tc10g015710|Putative uncharacterized protein
TC07G012030	6.68711	8.67531	9.10837	5.35639		Tc07g012030|Putative uncharacterized protein
TC04G017120	8.25131	10.3155	10.6726	5.35638		Tc04g017120|Protein binding protein, putative
TC05G004450	12.1411	14.65	14.561	5.3513		Tc05g004450|Putative Oxysterol-binding protein 8
TC01G034780	4.90479	6.24731	7.32231	5.34254		Tc01g034780|Probable indole-3-acetic acid-amido synthetase GH3.5
TC09G007540	4.43584	5.83864	6.85306	5.34141		Tc09g007540|Disease resistance protein RPS2
TC03G009570	12.237	13.6888	14.6535	5.3386		Tc03g009570|Protein PPLZ12
TC08G007840	6.22626	6.5781	8.64224	5.33683		Tc08g007840|Cytochrome P450 81D1
TC04G008140	8.48054	9.69295	10.8948	5.33047		Tc04g008140|Protein PPLZ12
TC00G016740	5.6702	8.17345	8.08425	5.32971		Tc00g016740|GHMYB10
TC04G016480	8.3472	9.79827	10.7593	5.32249		Tc04g016480|Protein kinase atn1, putative
TC01G016330	5.37536	7.88028	7.78738	5.32215		Tc01g016330|Nitrate/chlorate transporter
TC03G012320	6.46161	9.4923	8.87275	5.31892		Tc03g012320|Putative Transcription factor TCP5
TC00G033080	11.4197	13.0126	13.8305	5.31758		Tc00g033080|Putative Laccase-14
TC06G016580	11.8688	13.2138	14.2788	5.31476		Tc06g016580|Secretory carrier-associated membrane protein 3
TC07G006470	5.12477	6.56609	7.53477	5.31473		Tc07g006470|Putative disease resistance protein At4g10780
TC04G016080	7.22401	8.38589	9.63342	5.31257		Tc04g016080|Serine/threonine-protein kinase AtPK19
TC02G010850	8.57045	8.37609	10.9785	5.30745		Tc02g010850|Transcription factor, putative
TC04G029400	11.8086	12.7801	14.2164	5.30657		Tc04g029400|Ubiquitin carrier protein E2 32
TC08G000090	5.85211	7.89651	8.25935	5.30456		Tc08g000090|Sumo-conjugating enzyme ubc9
TC09G035200	6.12366	5.8557	8.52946	5.29931		Tc09g035200|Tyrosine N-monooxygenase
TC03G027520	11.0705	11.738	13.4757	5.29726		Tc03g027520|GMP synthase [glutamine-hydrolyzing]
TC01G035050	10.2555	13.8461	12.659	5.29111		Tc01g035050|Acidic endochitinase
TC10G005230	8.44789	9.9498	10.8503	5.28686		Tc10g005230|Ubiquitin carrier protein E2 19
TC04G021480	6.51944	8.5375	8.92121	5.28453		Tc04g021480|F-box protein At2g02240
TC00G008060	9.35946	13.2198	11.7605	5.28185		Tc00g008060|Putative Jasmonate O-methyltransferase
TC01G035610	11.5261	14.1025	13.9262	5.27839		Tc01g035610|Putative Probable receptor-like protein kinase At5g24010
TC05G023010	6.152	5.83541	8.55088	5.27393		Tc05g023010|Hypothetical protein
TC01G014750	7.23959	8.38702	9.63806	5.27245		Tc01g014750|Predicted protein
TC03G019840	11.3783	13.8635	13.7762	5.27031		Tc03g019840|Putative uncharacterized protein
TC04G015650	9.37549	10.6101	11.7731	5.26915		Tc04g015650|S-adenosylmethionine decarboxylase proenzyme
TC08G005830	4.71249	5.83201	7.10948	5.26702		Tc08g005830|Carbonic anhydrase 2 (Fragment)
TC03G016290	9.44984	11.2593	11.8464	5.26563		Tc03g016290|Glutamate dehydrogenase 2
TC06G018360	4.65068	5.97309	7.04678	5.26378		Tc06g018360|Putative Cysteine-rich receptor-like protein kinase 25
TC01G004510	4.84437	6.55131	7.24037	5.26342		Tc01g004510|Putative Probable disease resistance protein At5g66910
TC09G031470	5.62079	8.61388	8.01607	5.26082		Tc09g031470|Putative Scarecrow-like protein 14
TC09G015270	5.26906	7.97178	7.66398	5.25947		Tc09g015270|Hypothetical protein
TC05G005450	5.62263	7.00812	8.01674	5.25652		Tc05g005450|ABC transporter G family member 2
TC04G014560	5.55828	6.21147	7.95051	5.24968		Tc04g014560|Putative Zinc finger protein 6
TC06G006820	8.76316	11.1766	11.1549	5.24794		Tc06g006820|Putative Monoglyceride lipase
TC07G013280	10.0747	12.2125	12.4664	5.24773		Tc07g013280|Predicted protein
TC05G021180	8.82659	9.98898	11.2182	5.2475		Tc05g021180|DNA-binding protein smubp-2, putative
TC01G029220	10.8114	12.0678	13.203	5.2472		Tc01g029220|Probable gibberellin receptor GID1L2
TC10G001870	6.50007	7.94331	8.89013	5.2418		Tc10g001870|Putative uncharacterized protein
TC04G003260	13.2156	14.6186	15.6054	5.24066		Tc04g003260|B2 protein, putative
TC05G028870	5.85691	8.89897	8.24605	5.23841		Tc05g028870|Sugar transporter ERD6-like 15
TC02G007880	11.5989	13.5096	13.9868	5.234		Tc02g007880|Putative uncharacterized protein
TC09G007260	10.7694	12.7568	13.1568	5.23229		Tc09g007260|Vacuolar protein sorting-associated protein 2 homolog 1
TC08G002840	7.31378	9.01334	9.69907	5.22449		Tc08g002840|Purple acid phosphatase
TC01G034050	5.03894	6.27313	7.4241	5.22399		Tc01g034050|Putative uncharacterized protein
TC09G005130	12.0282	11.972	14.4115	5.21761		Tc09g005130|Eukaryotic initiation factor 4A-2
TC01G030860	5.22303	7.19351	7.60552	5.21435		Tc01g030860|Probable pectinesterase/pectinesterase inhibitor 7
TC08G001030	5.8553	8.10763	8.23568	5.20676		Tc08g001030|Putative uncharacterized protein
TC03G025910	7.254	9.46984	9.63357	5.2038		Tc03g025910|Predicted protein
TC09G009540	8.41639	10.2872	10.7944	5.1981		Tc09g009540|Peroxisomal fatty acid beta-oxidation multifunctional protein
TC05G017550	7.25396	8.98964	9.63191	5.198		Tc05g017550|Putative uncharacterized protein
TC00G072680	7.98554	8.61137	10.3628	5.19551		Tc00g072680|Putative Organic cation transporter protein
TC07G002690	12.3642	12.1935	14.7406	5.19245		Tc07g002690|Putative 50S ribosomal protein L30
TC04G000940	7.8019	9.77913	10.1782	5.19202		Tc04g000940|Putative L-aspartate oxidase 1
TC02G002850	7.31919	8.7853	9.69494	5.19004		Tc02g002850|Putative Predicted protein
TC05G002370	9.0474	10.9321	11.423	5.18956		Tc05g002370|Putative Zinc finger and SCAN domain-containing protein 20
TC09G031760	4.4834	4.59182	6.859	5.1895		Tc09g031760|Putative Predicted protein
TC01G027920	6.55425	7.94606	8.92929	5.18749		Tc01g027920|Predicted protein
TC09G012610	10.3596	11.7848	12.7327	5.18046		Tc09g012610|Putative uncharacterized protein
TC09G001530	7.06194	8.63405	9.43343	5.17475		Tc09g001530|Putative Probable WRKY transcription factor 40
TC08G007510	8.368	10.3627	10.7378	5.16859		Tc08g007510|F-box/kelch-repeat protein At5g43190
TC02G032810	12.2712	15.2049	14.6405	5.16722		Tc02g032810|Putative Serine/threonine-protein kinase TNNI3K
TC01G035290	4.73818	5.42183	7.10718	5.16583		Tc01g035290|Probable WRKY transcription factor 43
TC07G005620	4.85045	6.78999	7.21941	5.16569		Tc07g005620|Putative serine/threonine-protein kinase receptor
TC01G003770	6.25594	7.91259	8.62489	5.16564		Tc01g003770|Putative uncharacterized protein
TC08G015220	6.92993	8.56561	9.29844	5.16407		Tc08g015220|Putative Peptide transporter PTR2
TC09G002830	6.09264	7.47096	8.46073	5.16258		Tc09g002830|Potassium channel tetramerization domain-containing protein, putative
TC01G004290	4.83358	6.72451	7.20053	5.1585		Tc01g004290|Polyneuridine-aldehyde esterase
TC01G008820	5.50517	6.60245	7.87144	5.15606		Tc01g008820|Hypothetical protein
TC02G032180	6.98537	8.22612	9.34984	5.14963		Tc02g032180|Predicted protein
TC03G022860	8.09997	10.1196	10.464	5.14801		Tc03g022860|Putative Homeobox-leucine zipper protein ATHB-7
TC09G002480	5.97977	6.77756	8.34246	5.14327		Tc09g002480|Putative Predicted protein
TC03G030010	5.7367	8.18807	8.09775	5.13741		Tc03g030010|Cellulose synthase-like protein D3
TC04G009000	5.85389	6.04566	8.21406	5.1343		Tc04g009000|Putative Protein of unknown function DUF1666
TC02G002540	6.95036	9.68533	9.30983	5.13181		Tc02g002540|Squalene monooxygenase
TC03G019280	11.509	12.4242	13.8684	5.13158		Tc03g019280|L-idonate 5-dehydrogenase
TC04G018950	9.34635	11.5174	11.7039	5.12497		Tc04g018950|Pirin-like protein At2g43120
TC06G019220	7.67568	9.6162	10.0331	5.12466		Tc06g019220|Putative uncharacterized protein
TC05G023260	8.71823	9.83843	11.0733	5.11626		Tc05g023260|Putative F-box protein At5g07610
TC09G011500	4.56146	5.78783	6.91584	5.11375		Tc09g011500|Putative Equilibrative nucleoside transporter 3
TC00G034870	5.92382	7.76414	8.27639	5.10733		Tc00g034870|Putative UPF0481 protein At3g47200
TC04G024360	12.1512	14.4136	14.5038	5.10732		Tc04g024360|Early light-induced protein, chloroplastic
TC08G004030	12.0755	13.3756	14.4275	5.10542		Tc08g004030|Probable cinnamyl alcohol dehydrogenase 6
TC03G016870	4.89584	6.9873	7.24782	5.10523		Tc03g016870|GEM-like protein 4
TC09G010590	5.7612	5.72756	8.11077	5.09672		Tc09g010590|Putative uncharacterized protein
TC03G002670	5.15228	8.33704	7.50132	5.09486		Tc03g002670|Putative Uncharacterized protein At1g14870
TC01G007450	12.3706	13.7081	14.7187	5.09186		Tc01g007450|Predicted protein (Fragment)
TC02G034990	9.52409	11.198	11.8716	5.08961		Tc02g034990|Arogenate dehydratase/prephenate dehydratase 1, chloroplastic
TC09G024690	6.76053	8.25907	9.10695	5.08562		Tc09g024690|Putative Tyrosine-specific transport protein
TC00G013490	11.4788	13.2285	13.8237	5.08004		Tc00g013490|Aldehyde dehydrogenase family 7 member B4
TC03G030540	6.52194	7.95781	8.86618	5.07792		Tc03g030540|Putative disease resistance protein At4g19050
TC00G088810	5.63086	9.75768	7.97331	5.07163		Tc00g088810|Predicted protein (Fragment)
TC01G011230	8.12731	9.17914	10.4691	5.06936		Tc01g011230|Putative Protein MKS1
TC04G023870	4.95888	6.09593	7.2998	5.06624		Tc04g023870|Putative Phospholipase-like%2C arabidopsis
TC08G007080	5.41006	7.00035	7.75034	5.06402		Tc08g007080|Predicted protein
TC02G022050	9.30822	10.9166	11.6475	5.06056		Tc02g022050|3-ketoacyl-CoA synthase 6
TC00G027690	8.63717	9.60221	10.9763	5.05995		Tc00g027690|Predicted protein
TC02G031980	7.17305	8.15103	9.51186	5.05886		Tc02g031980|UPF0737 protein AFP2
TC05G029240	8.52257	10.1658	10.8613	5.0585		Tc05g029240|Putative Transmembrane protein 49
TC01G015090	10.2704	11.9633	12.6078	5.05396		Tc01g015090|Phytoene synthase, chloroplastic
TC04G028730	6.10489	6.43716	8.44139	5.05079		Tc04g028730|Putative uncharacterized protein
TC01G037740	5.40068	7.15688	7.73715	5.05064		Tc01g037740|Predicted protein
TC02G032860	7.23793	9.01905	9.57436	5.05054		Tc02g032860|Putative phosphate transporter 1
TC06G017350	6.58408	8.06278	8.91996	5.04861		Tc06g017350|Hypothetical protein
TC05G024160	5.92958	6.7328	8.26501	5.04702		Tc05g024160|Putative Ethylene-responsive transcription factor RAP2-11
TC05G008610	11.7654	13.0571	14.0997	5.04316		Tc05g008610|Zinc finger A20 and AN1 domain-containing stress-associated protein 4
TC08G015260	10.9139	11.6661	13.2479	5.04196		Tc08g015260|Patellin-3, putative
TC04G015510	10.4296	13.2163	12.7632	5.04036		Tc04g015510|Defensin-like protein 1
TC09G012420	10.8366	12.3488	13.1699	5.03951		Tc09g012420|Putative Insulin-like growth factor-binding protein complex acid labile subunit
TC10G004440	7.15402	9.24428	9.48629	5.03595		Tc10g004440|ABC transporter G family member 16
TC09G002160	5.84938	7.99621	8.18129	5.03471		Tc09g002160|Putative Auxin-responsive protein IAA29
TC06G000270	5.31398	7.65094	7.64565	5.03386		Tc06g000270|Isoeugenol synthase 1
TC03G024640	9.62315	10.7493	11.9547	5.03354		Tc03g024640|Putative Probable iron/ascorbate oxidoreductase DDB_G0283291
TC01G009770	6.53722	6.21796	8.86846	5.0324		Tc01g009770|Transcription factor TGA1
TC02G023810	11.7368	14.1436	14.0676	5.03086		Tc02g023810|Putative Nucleoredoxin
TC03G001770	6.16049	6.95335	8.48964	5.02508		Tc03g001770|Ferric-chelate reductase, putative
TC01G007250	5.39562	7.54568	7.7231	5.01928		Tc01g007250|Putative Transcription factor bHLH25
TC03G002630	5.8561	7.19922	8.18335	5.01847		Tc03g002630|Putative Uncharacterized protein At1g14870
TC02G008260	10.5745	12.2769	12.9017	5.01803		Tc02g008260|Putative Protein SRG1
TC05G001640	6.44301	7.81276	8.76843	5.01213		Tc05g001640|Hypothetical protein
TC02G011170	5.33766	5.73939	7.66247	5.01		Tc02g011170|Putative Cytokinin-O-glucosyltransferase 2
TC06G010020	5.53041	5.33375	7.85497	5.00914		Tc06g010020|Hypothetical protein
TC03G030570	9.57405	11.3925	11.8976	5.00547		Tc03g030570|Hypothetical protein
TC01G020360	10.4438	12.839	12.7669	5.00403		Tc01g020360|Photosystem I reaction center subunit XI, chloroplastic
TC09G000780	11.8384	14.1644	14.1612	5.00309		Tc09g000780|Probable WRKY transcription factor 11
TC00G038090	6.77474	9.66774	9.09704	5.00128		Tc00g038090|Hypothetical protein
TC06G003440	7.18159	9.02582	9.50372	5.00073		Tc06g003440|Putative F-box/LRR-repeat protein 14
TC04G014110	7.92817	9.57184	10.2499	4.99945		Tc04g014110|Predicted protein
TC10G014440	7.6809	10.6492	10.0016	4.99567		Tc10g014440|Major allergen Pru ar 1
TC09G004310	5.51025	5.86148	7.83074	4.99501		Tc09g004310|Putative uncharacterized protein
TC01G007730	7.75341	9.7537	10.0734	4.99327		Tc01g007730|Probable mannitol dehydrogenase
TC04G029780	10.1872	10.8659	12.505	4.98593		Tc04g029780|Transcription factor bHLH148
TC04G030160	10.9767	12.8076	13.2941	4.9845		Tc04g030160|Probable protein phosphatase 2C 13
TC00G010730	5.07583	6.37549	7.3926	4.98218		Tc00g010730|Putative Receptor-interacting serine/threonine-protein kinase 4
TC01G004050	7.17948	9.47681	9.4962	4.98198		Tc01g004050|Wall-associated receptor kinase-like 14
TC00G021210	8.52257	10.9354	10.8388	4.98024		Tc00g021210|Predicted protein
TC05G005340	6.66407	8.65522	8.98008	4.97951		Tc05g005340|Predicted protein
TC02G030800	4.73476	4.69694	7.04938	4.97476		Tc02g030800|Putative uncharacterized protein
TC02G010920	5.96111	8.48316	8.27504	4.97235		Tc02g010920|Cytokinin-O-glucosyltransferase 2
TC02G034430	8.15231	9.58015	10.4646	4.96655		Tc02g034430|Putative CTL-like protein DDB_G0274487
TC10G002130	5.37087	5.65608	7.68242	4.96416		Tc10g002130|MYB transcription factor MYB75
TC06G019280	7.47793	9.12749	9.78799	4.95906		Tc06g019280|Putative Protein of unknown function DUF247%2C plant
TC01G013270	12.1733	14.8425	14.4832	4.95878		Tc01g013270|4,5-DOPA dioxygenase extradiol-like protein
TC00G032610	7.22057	8.85942	9.53038	4.95818		Tc00g032610|Putative Subtilisin-like protease
TC00G087770	8.92091	10.8252	11.23	4.95587		Tc00g087770|Probable peptide transporter At1g52190
TC02G012720	6.60376	8.01909	8.91154	4.95122		Tc02g012720|Putative Lectin-domain containing receptor kinase A4.2
TC05G031430	9.07497	9.93769	11.3827	4.95115		Tc05g031430|Beta-fructofuranosidase, putative
TC01G005290	7.5532	9.83738	9.85915	4.94493		Tc01g005290|Caffeoyl-CoA O-methyltransferase
TC08G005000	7.09088	8.28712	9.39581	4.94143		Tc08g005000|Predicted protein
TC00G066880	11.5607	13.788	13.8631	4.93295		Tc00g066880|Chlorophyll a-b binding protein 7, chloroplastic
TC00G055740	10.4077	12.0925	12.71	4.93222		Tc00g055740|Putative Universal stress protein A-like protein
TC02G027260	10.4396	12.4935	12.7396	4.92446		Tc02g027260|Mitogen-activated protein kinase 17
TC00G071980	5.63406	7.59403	7.93283	4.92038		Tc00g071980|Wall-associated kinase, putative
TC03G018900	6.11536	6.19235	8.41118	4.91036		Tc03g018900|Putative Cytochrome P450 704C1
TC07G014040	5.65699	9.64704	7.95203	4.90767		Tc07g014040|Putative Predicted protein
TC09G011860	9.4118	10.5992	11.7041	4.89824		Tc09g011860|Putative Calmodulin-like protein 5
TC05G029870	5.51386	7.89544	7.80495	4.89424		Tc05g029870|Putative Wall-associated receptor kinase-like 8
TC00G072060	6.40727	6.24125	8.69765	4.89185		Tc00g072060|Tocopherol O-methyltransferase, chloroplastic
TC01G034350	7.49052	9.23439	9.77928	4.88636		Tc01g034350|Putative uncharacterized protein
TC01G018570	12.5935	14.7428	14.8812	4.88264		Tc01g018570|Chlorophyll a-b binding protein 151, chloroplastic
TC00G018650	4.34367	7.13196	6.63069	4.88049		Tc00g018650|Putative Wall-associated receptor kinase 2
TC09G003140	5.99248	7.93799	8.27903	4.87888		Tc09g003140|Predicted protein
TC01G029710	8.4882	9.26366	10.7736	4.87509		Tc01g029710|Membrane-anchored ubiquitin-fold protein 3
TC06G011330	11.8444	12.8909	14.1294	4.87362		Tc06g011330|Photosystem I reaction center subunit III, chloroplastic
TC09G034960	8.30065	7.62815	10.585	4.87152		Tc09g034960|LOB domain-containing protein, putative
TC01G025330	4.97524	6.11407	7.2594	4.87081		Tc01g025330|NAC domain protein, IPR003441
TC07G010730	8.2374	9.7782	10.5207	4.86807		Tc07g010730|Probable LRR receptor-like serine/threonine-protein kinase At1g53420
TC01G008700	5.06815	5.65281	7.35105	4.86654		Tc01g008700|Cytokinin-O-glucosyltransferase 2
TC01G033490	6.43682	7.88992	8.71733	4.85848		Tc01g033490|Hypothetical protein
TC00G051880	10.5428	11.1339	12.8224	4.85552		Tc00g051880|Probable alpha,alpha-trehalose-phosphate synthase [UDP-forming] 9
TC03G025660	10.1306	9.47843	12.41	4.85448		Tc03g025660|Putative 21 kDa protein
TC08G001810	6.71515	9.35689	8.9942	4.8536		Tc08g001810|Putative Secologanin synthase
TC08G015570	10.0419	11.0254	12.3199	4.8501		Tc08g015570|Putative Receptor-like protein kinase HAIKU2
TC07G009430	4.32834	6.29385	6.60435	4.84337		Tc07g009430|Predicted protein
TC03G003980	8.4872	10.6811	10.76	4.83246		Tc03g003980|Predicted protein
TC01G004580	9.84621	11.5886	12.1183	4.83028		Tc01g004580|Putative uncharacterized protein
TC02G006790	4.32522	5.72202	6.59567	4.82474		Tc02g006790|Putative Polyphenol oxidase, chloroplastic
TC06G008350	10.2483	12.5086	12.5178	4.82178		Tc06g008350|Putative Photosystem I reaction centre subunit VI
TC10G000690	11.4528	12.1053	13.7202	4.81444		Tc10g000690|Wound-induced protein 1
TC02G011020	8.16717	9.18903	10.4339	4.81231		Tc02g011020|Predicted protein
TC04G022260	8.03691	10.6013	10.3032	4.81073		Tc04g022260|Probable glutathione S-transferase
TC08G002680	6.84965	6.46274	9.11588	4.81064		Tc08g002680|Peroxidase 9
TC09G005740	7.37016	7.72041	9.6361	4.80966		Tc09g005740|Endoglucanase 16
TC08G009320	12.1912	12.8272	14.4564	4.80749		Tc08g009320|Putative Uncharacterized WD repeat-containing protein C2A9.03
TC03G017850	4.92947	6.03824	7.19408	4.80524		Tc03g017850|Putative receptor protein kinase ZmPK1
TC06G016590	13.3798	15.5039	15.6442	4.80462		Tc06g016590|Predicted protein
TC10G007810	6.52553	6.95211	8.78913	4.80188		Tc10g007810|Predicted protein
TC08G013540	4.62488	8.0992	6.88797	4.8002		Tc08g013540|Hypothetical protein
TC00G011770	5.05468	6.30082	7.31506	4.79119		Tc00g011770|Dihydroflavonol-4-reductase
TC06G018590	6.61517	8.25363	8.87426	4.7869		Tc06g018590|Predicted protein
TC01G035860	10.8763	12.9641	13.1354	4.78682		Tc01g035860|Probable glycerol-3-phosphate acyltransferase 8
TC04G004840	10.7259	13.7389	12.9847	4.78587		Tc04g004840|GEM-like protein 5
TC04G001160	10.4472	11.6556	12.7038	4.77876		Tc04g001160|DEAD-box ATP-dependent RNA helicase 46
TC01G003840	8.01628	9.85854	10.2727	4.7779		Tc01g003840|BRASSINOSTEROID INSENSITIVE 1-associated receptor kinase 1, putative
TC04G018390	10.9298	13.7063	13.1839	4.77018		Tc04g018390|Auxin-induced protein PCNT115
TC04G019460	5.20671	5.70875	7.46	4.76768		Tc04g019460|Putative Predicted protein
TC06G002590	11.8536	12.2293	14.1045	4.75998		Tc06g002590|Mitogen-activated protein kinase kinase 4
TC02G015610	8.2574	10.9237	10.5083	4.75994		Tc02g015610|Predicted protein
TC03G023750	6.278	8.46973	8.52816	4.75735		Tc03g023750|Probable purine permease 10
TC09G029410	5.1939	7.33868	7.44178	4.74983		Tc09g029410|Putative Fb17 (Fragment)
TC05G009120	4.9372	6.34828	7.18507	4.74981		Tc05g009120|Putative uncharacterized protein
TC03G021690	6.19275	6.07463	8.44051	4.74944		Tc03g021690|60s acidic ribosomal protein P1
TC03G016150	5.97405	7.57511	8.22172	4.74916		Tc03g016150|ERD1 protein, chloroplastic
TC09G029740	6.89412	8.92918	9.14096	4.74641		Tc09g029740|Putative U-box domain-containing protein 43
TC05G024770	8.41108	10.4331	10.6574	4.74469		Tc05g024770|Hypothetical protein
TC05G007590	9.87293	11.0592	12.1185	4.74215		Tc05g007590|Predicted protein (Fragment)
TC09G002900	10.7254	12.7972	12.97	4.739		Tc09g002900|Putative uncharacterized protein
TC00G082420	10.8705	12.867	13.1144	4.73683		Tc00g082420|Chlorophyll a-b binding protein CP26, chloroplastic
TC00G018350	9.60029	10.0078	11.8362	4.71063		Tc00g018350|Predicted protein
TC00G047000	4.9494	6.51262	7.18496	4.70948		Tc00g047000|Putative Lectin-domain containing receptor kinase A4.1
TC06G014440	6.99228	9.15043	9.22741	4.70805		Tc06g014440|Copper ion binding protein, putative
TC10G016330	9.6971	12.5623	11.932	4.70738		Tc10g016330|Expansin-A8
TC02G023830	6.01988	8.81993	8.25448	4.70631		Tc02g023830|Pantothenate kinase 2
TC03G002890	8.90493	11.5809	11.1377	4.70038		Tc03g002890|Predicted protein
TC02G007440	5.76812	6.4924	7.99792	4.69071		Tc02g007440|Probable salt tolerance-like protein At1g75540
TC06G017380	5.11846	7.61393	7.34826	4.69067		Tc06g017380|Putative serine/threonine-protein kinase receptor
TC09G018610	9.8363	10.3481	12.0661	4.69065		Tc09g018610|Uncharacterized methyltransferase WBSCR22
TC01G028660	7.64627	9.33211	9.8752	4.68786		Tc01g028660|Putative Uncharacterized isomerase BH0283
TC09G012070	9.45994	11.6858	11.6879	4.68455		Tc09g012070|Putative ADIPOR-like receptor CG5315
TC04G023350	10.756	12.0826	12.9828	4.68092		Tc04g023350|Putative Probable LRR receptor-like serine/threonine-protein kinase At1g67720
TC09G026580	7.36275	9.07488	9.58841	4.67726		Tc09g026580|At3g45600
TC02G000460	9.59316	13.0212	11.8184	4.67593		Tc02g000460|RNA binding protein, putative
TC04G017090	7.76543	11.52	9.99006	4.67394		Tc04g017090|Uncharacterized UDP-glucosyltransferase At1g05670
TC09G006130	9.83436	10.3428	12.0587	4.67309		Tc09g006130|Alpha-aminoadipic semialdehyde synthase
TC00G054310	9.7886	11.3929	12.0125	4.67141		Tc00g054310|Probable calcium-binding protein CML48
TC00G057730	7.89608	10.7038	10.1193	4.66947		Tc00g057730|Putative Aspartic proteinase nepenthesin-2
TC05G004140	5.39549	7.13303	7.61758	4.66567		Tc05g004140|Putative Lectin-domain containing receptor kinase A4.3
TC04G025130	12.1377	14.039	14.3582	4.66033		Tc04g025130|AT4g14430/dl3255c
TC01G006330	9.45813	12.4066	11.678	4.65837		Tc01g006330|Putative Formamidase
TC05G005600	7.03443	8.71339	9.25233	4.65214		Tc05g005600|Zinc finger protein, putative
TC04G003970	11.4466	13.3494	13.6642	4.65131		Tc04g003970|Cytochrome b6
TC09G033080	12.5951	12.463	14.8122	4.64955		Tc09g033080|Serrate RNA effector molecule
TC08G010570	5.60836	6.77112	7.82411	4.64523		Tc08g010570|NAD(P)H-quinone oxidoreductase subunit M, chloroplastic
TC09G003910	5.04139	7.00894	7.25552	4.64001		Tc09g003910|Putative uncharacterized protein
TC05G030910	13.0989	13.6168	15.3126	4.63886		Tc05g030910|Importin subunit alpha-1
TC02G025760	10.5173	12.0843	12.73	4.63531		Tc02g025760|Photosystem II core complex proteins psbY, chloroplastic
TC00G009650	10.0757	12.5305	12.2882	4.6346		Tc00g009650|Putative Endo-1,3(4)-beta-glucanase 1
TC10G001820	7.33167	9.70549	9.54385	4.63373		Tc10g001820|Putative Jasmonate O-methyltransferase
TC09G001650	9.00915	10.311	11.2212	4.63343		Tc09g001650|Putative Zinc finger protein 3
TC05G024170	12.7052	13.283	14.916	4.6294		Tc05g024170|Tubulin alpha-3 chain
TC00G014390	8.24784	9.08435	10.4584	4.62868		Tc00g014390|Putative Cytokinin-O-glucosyltransferase 2
TC04G012780	4.82731	5.5542	7.03696	4.62561		Tc04g012780|Receptor-like protein kinase FERONIA
TC04G004190	8.87716	9.76866	11.0854	4.6212		Tc04g004190|Putative 3-oxoacyl-[acyl-carrier-protein] reductase
TC03G026120	8.70082	5.96865	10.9084	4.61906		Tc03g026120|Predicted protein
TC02G034900	4.66049	6.43756	6.86768	4.61776		Tc02g034900|Putative phospholipid-transporting ATPase 9
TC04G029040	5.66514	6.59544	7.87077	4.61277		Tc04g029040|Putative uncharacterized protein
TC09G006850	4.84442	7.79639	7.04984	4.61208		Tc09g006850|Hypothetical protein
TC06G014740	8.56004	10.6425	10.7653	4.61141		Tc06g014740|Putative uncharacterized protein
TC04G028750	4.19837	6.88997	6.4033	4.61055		Tc04g028750|Putative Major allergen Pru av 1
TC02G001810	5.21703	7.97309	7.42121	4.60812		Tc02g001810|Hypothetical protein
TC02G030420	5.0232	6.16714	7.22693	4.60669		Tc02g030420|Peroxidase 39
TC09G009300	6.93114	9.11613	9.13412	4.60429		Tc09g009300|Casein kinase I isoform delta-like
TC03G009740	6.05183	5.80631	8.25445	4.60314		Tc03g009740|Hypothetical protein
TC01G020700	11.6596	13.2932	13.8613	4.60003		Tc01g020700|Peroxisome biogenesis factor 13
TC09G029270	5.2128	6.8763	7.41425	4.59942		Tc09g029270|Serine carboxypeptidase-like 51
TC08G005810	12.1754	13.8279	14.3749	4.59334		Tc08g005810|Predicted protein
TC00G038280	7.43994	10.2937	9.63925	4.5926		Tc00g038280|Putative Uncharacterized protein ywbO
TC08G002950	7.26309	7.91874	9.46205	4.59149		Tc08g002950|Floral homeotic protein DEFICIENS
TC06G018250	8.92984	10.7389	11.127	4.58584		Tc06g018250|Putative Cysteine-rich receptor-like protein kinase 29
TC04G011930	4.99416	4.85022	7.18943	4.57973		Tc04g011930|Predicted protein
TC02G033610	11.3582	12.7672	13.5523	4.57612		Tc02g033610|F-box/kelch-repeat protein SKIP11
TC05G019340	9.42621	11.5713	11.6199	4.57484		Tc05g019340|Aspartic proteinase-like protein 2
TC04G022960	5.49988	8.21574	7.6933	4.57388		Tc04g022960|Putative Basic 7S globulin 2
TC08G012740	6.5384	7.9203	8.73116	4.57179		Tc08g012740|PsbP domain-containing protein 4, chloroplastic
TC00G030370	7.03186	9.17822	9.22412	4.57021		Tc00g030370|Putative Zinc-binding alcohol dehydrogenase domain-containing protein 2
TC09G034910	4.97214	6.06508	7.16426	4.56977		Tc09g034910|Cationic peroxidase 1
TC00G026980	12.6747	13.1022	14.8653	4.56476		Tc00g026980|Momilactone A synthase
TC10G004870	11.7473	11.7998	13.9375	4.56369		Tc10g004870|Nuclear transcription factor Y subunit B-8
TC03G028200	8.57728	10.4813	10.7673	4.56327		Tc03g028200|ATP binding protein, putative
TC06G000960	10.2464	11.5459	12.4359	4.56143		Tc06g000960|Putative Serine/threonine-protein kinase CBK1
TC06G001460	6.18259	8.96411	8.37057	4.55668		Tc06g001460|Hypothetical protein
TC08G009840	6.41969	8.10385	8.60699	4.55451		Tc08g009840|Beta-1,3-galactosyltransferase 7
TC04G006640	6.33645	6.5937	8.52301	4.55219		Tc04g006640|Putative Zinc finger protein 4
TC01G006840	7.34475	8.3198	9.53072	4.55033		Tc01g006840|Ocs element-binding factor, putative
TC10G003440	7.96059	8.86243	10.1456	4.5474		Tc10g003440|Hypothetical protein
TC01G036910	5.54382	9.55482	7.72885	4.54735		Tc01g036910|Putative C-4 methylsterol oxidase DDB_G0269788
TC01G002090	7.59264	8.97387	9.77627	4.54295		Tc01g002090|Probable fructose-bisphosphate aldolase 1, chloroplastic
TC01G040940	11.5879	12.4023	13.7715	4.54284		Tc01g040940|Ras-related protein RGP1
TC04G021490	7.06283	10.0162	9.24628	4.54237		Tc04g021490|F-box family protein
TC06G015940	6.33864	8.62735	8.52173	4.54125		Tc06g015940|Putative Heat stress transcription factor B-2a
TC02G005930	5.37727	7.15986	7.5601	4.54046		Tc02g005930|Putative uncharacterized protein
TC05G006160	8.21879	10.3234	10.4015	4.54012		Tc05g006160|Protein binding protein, putative
TC02G025860	7.82958	10.2327	10.0122	4.53985		Tc02g025860|Predicted protein (Fragment)
TC00G073200	4.67839	4.71011	6.8605	4.53817		Tc00g073200|Putative Receptor-like protein kinase FERONIA
TC03G014990	7.68628	9.12545	9.86772	4.53607		Tc03g014990|Putative uncharacterized protein
TC04G025210	6.59483	7.81833	8.7758	4.53458		Tc04g025210|Deacetoxyvindoline 4-hydroxylase
TC03G026810	5.64576	6.49947	7.82494	4.52897		Tc03g026810|Map3k delta-1 protein kinase, putative
TC07G001020	6.38301	7.85628	8.56174	4.52756		Tc07g001020|Cellulose synthase-like protein E1
TC08G010730	6.02704	7.99198	8.20443	4.52337		Tc08g010730|Probable receptor-like protein kinase At1g11050
TC06G016440	7.45653	8.48059	9.63347	4.52194		Tc06g016440|Putative Monoglyceride lipase
TC09G002580	11.3584	11.9012	13.5343	4.51897		Tc09g002580|Predicted protein
TC09G031990	13.3965	13.7579	15.5717	4.51634		Tc09g031990|Ubiquitin-conjugating enzyme E2 7
TC10G009120	9.13872	10.3994	11.3112	4.50792		Tc10g009120|Beta-fructofuranosidase, putative
TC03G003610	8.61611	10.1915	10.7879	4.50595		Tc03g003610|F-box protein At2g32560
TC00G082050	5.33271	5.36131	7.50447	4.50572		Tc00g082050|Putative uncharacterized protein
TC00G072480	9.72744	10.8769	11.8982	4.50264		Tc00g072480|Fructose-1,6-bisphosphatase, cytosolic
TC05G003000	10.842	12.3401	13.0127	4.50261		Tc05g003000|Putative uncharacterized protein
TC08G009310	11.4537	13.1672	13.6245	4.50258		Tc08g009310|Ethylene-responsive transcription factor RAP2-4
TC02G030770	7.10496	9.30996	9.27517	4.50087		Tc02g030770|Putative uncharacterized protein
TC03G029510	4.76497	8.36027	6.93499	4.5003		Tc03g029510|Hypothetical protein
TC01G009370	7.68303	9.5154	9.84984	4.49029		Tc01g009370|Predicted protein
TC00G019700	8.58657	6.48872	10.7524	4.48718		Tc00g019700|Hypothetical protein
TC09G028010	12.2679	13.4634	14.4334	4.48599		Tc09g028010|Zinc finger A20 and AN1 domain-containing stress-associated protein 3
TC06G003510	7.75036	8.52745	9.91484	4.48306		Tc06g003510|Nodulin-like protein
TC09G002790	9.6834	11.5237	11.8477	4.48248		Tc09g002790|Probable purine permease 5
TC01G033910	10.2543	11.5808	12.4173	4.47827		Tc01g033910|Putative Transcription factor MYC2
TC09G003320	12.4147	14.3317	14.5774	4.47754		Tc09g003320|Putative uncharacterized protein
TC00G026840	5.94649	8.38885	8.10893	4.47672		Tc00g026840|Putative Predicted protein
TC07G010630	6.73637	7.18951	8.89737	4.47224		Tc07g010630|Probable LRR receptor-like serine/threonine-protein kinase At1g53430
TC05G028920	5.01938	5.49909	7.17947	4.46943		Tc05g028920|Sugar transporter ERD6-like 5
TC04G023690	9.67788	10.6588	11.8375	4.46808		Tc04g023690|Hypothetical protein
TC07G013180	8.64068	10.344	10.8001	4.46748		Tc07g013180|Uncharacterized protein At1g07170/At2g30000
TC03G027020	5.85899	6.10788	8.0176	4.46486		Tc03g027020|Putative Thaumatin%2C pathogenesis-related
TC02G006500	7.01975	6.89379	9.17825	4.46448		Tc02g006500|Predicted protein
TC00G071390	8.39261	9.71204	10.5497	4.46012		Tc00g071390|Acyl-CoA thioesterase, putative
TC00G090310	4.68145	6.55462	6.83682	4.45484		Tc00g090310|Hypothetical protein
TC10G002700	9.51051	10.9611	11.6654	4.45328		Tc10g002700|Expansin-A4
TC00G014630	13.0008	12.9057	15.1549	4.45086		Tc00g014630|Putative vesicle-associated membrane protein 726
TC08G010590	6.27494	7.39101	8.42881	4.45022		Tc08g010590|ATP binding protein, putative
TC03G014470	10.2334	10.5232	12.3866	4.44827		Tc03g014470|Cyclin-dependent kinase G-2
TC08G008200	9.20374	9.62409	11.356	4.44515		Tc08g008200|Predicted protein
TC00G007710	10.7564	11.7431	12.9068	4.43926		Tc00g007710|Regulator of ribonuclease-like protein 3
TC02G024010	9.86583	11.0649	12.016	4.4389		Tc02g024010|Predicted protein
TC04G022380	5.91778	6.72473	8.06647	4.43426		Tc04g022380|Putative Lectin-domain containing receptor kinase A4.3
TC06G016120	9.72934	11.3303	11.8773	4.43204		Tc06g016120|Putative Probable LRR receptor-like serine/threonine-protein kinase At1g56140
TC03G024530	5.14706	6.62096	7.29489	4.43159		Tc03g024530|Hypothetical protein
TC08G008010	5.28863	7.36064	7.43574	4.42939		Tc08g008010|Putative Isoflavone 2'-hydroxylase
TC09G001280	7.06337	8.93843	9.20985	4.42744		Tc09g001280|Ubiquitin carboxyl-terminal hydrolase 22
TC09G015900	5.17101	7.81282	7.31664	4.42487		Tc09g015900|Predicted protein
TC09G005080	10.7056	11.138	12.85	4.42134		Tc09g005080|Putative Graves disease carrier protein
TC07G003900	4.34229	7.25907	6.48624	4.4197		Tc07g003900|NBS/LRR resistance protein-like protein (Fragment)
TC01G005470	12.481	12.5975	14.6236	4.41563		Tc01g005470|Putative Uncharacterized protein MJ1426
TC00G027110	5.89098	7.83565	8.03051	4.40618		Tc00g027110|Putative Wall-associated receptor kinase 2
TC00G013350	9.4834	11.0772	11.6218	4.4028		Tc00g013350|Predicted protein (Fragment)
TC05G026490	4.70015	6.48771	6.83749	4.3995		Tc05g026490|Putative LRR receptor-like serine/threonine-protein kinase FLS2
TC09G000150	6.43203	6.94575	8.56618	4.3898		Tc09g000150|Glucan endo-1,3-beta-glucosidase 5
TC01G013330	5.18348	5.6433	7.31669	4.38693		Tc01g013330|Peroxidase 47
TC02G032090	6.66434	9.53233	8.79354	4.37475		Tc02g032090|Ureide permease 2
TC01G027890	9.80553	10.7489	11.933	4.36967		Tc01g027890|Putative Protein of unknown function DUF926
TC00G021850	7.82654	9.79562	9.95326	4.36725		Tc00g021850|Putative U-box domain-containing protein 43
TC01G028770	6.65515	9.21698	8.78133	4.36562		Tc01g028770|Hypothetical protein
TC08G000260	5.96976	7.96758	8.09537	4.36388		Tc08g000260|Putative Subtilisin-like protease
TC01G012570	10.9733	12.6087	13.0977	4.3603		Tc01g012570|Putative Probable E3 ubiquitin-protein ligase HERC4
TC02G010860	6.11402	7.46475	8.23744	4.35726		Tc02g010860|Root phototropism protein 3
TC04G026080	11.3239	12.0257	13.4449	4.34996		Tc04g026080|Predicted protein
TC00G018690	6.35161	8.16389	8.47261	4.34994		Tc00g018690|Squalene monooxygenase
TC10G011760	5.95513	7.31446	8.07603	4.34967		Tc10g011760|RING-H2 finger protein ATL2I
TC00G055300	5.52384	7.13747	7.64367	4.34645		Tc00g055300|Tyrosine-sulfated glycopeptide receptor 1
TC05G028940	8.96334	11.3957	11.0825	4.34434		Tc05g028940|Sugar transporter ERD6-like 5
TC02G005010	5.66121	7.82195	7.78023	4.34397		Tc02g005010|Ubiquitin-conjugating enzyme E2 10
TC03G002540	8.69511	9.3584	10.8141	4.34375		Tc03g002540|Putative lipase
TC01G037610	6.15003	6.07372	8.26857	4.34257		Tc01g037610|Putative C-4 methylsterol oxidase DDB_G0269788
TC05G021410	9.05452	10.4624	11.1709	4.33609		Tc05g021410|Putative zinc finger A20 and AN1 domain-containing stress-associated protein 8
TC05G015710	7.42791	9.05638	9.54403	4.33527		Tc05g015710|Predicted protein
TC09G005030	10.1645	11.9339	12.2797	4.33264		Tc09g005030|Glutaredoxin-C6
TC05G026670	9.59935	12.0957	11.7135	4.32947		Tc05g026670|Putative UPF0481 protein At3g47200
TC01G034860	6.69108	8.28862	8.8037	4.32474		Tc01g034860|Putative Solute carrier family 25 member 40
[truncated: 8,215 more rows]
