# Supplementary material for: Genome-wide analysis reveals divergent patterns of gene expression during zygotic and somatic embryo maturation of Theobroma cacao L., the chocolate tree
Source: BMC Plant Biol. 2014 Jul 16;14:185. doi: 10.1186/1471-2229-14-185 (PMC4110631; doi:10.1186/1471-2229-14-185)
Supplement: Additional file 6 — Genes differentially expressed during somatic embryo maturation referenced to mature stage of zygotic embryogenesis. Relative gene expression values (log2) of all genes up- or down-regulated comparing late torpedo somatic embryos (LT-SE) and mature somatic embryos (M-SE) using mature zygotic embryo (M-ZE) as a reference (cut-off of p < 0.01 and ≥ 2-fold change). The fold difference of normalized expression values of the mature stage somatic embryos and the mature zygotic embryo are indicated (Fold Difference M-SE/M-ZE). Gene ID numbers and predicted function (Description) are indicated based on the criollo cacao genome browser V1.0 annotations [1]. [file 1471-2229-14-185-S6.xlsx]

## Sheet: ZE.list.txt
Additional File 6. Genes differentially expressed during somatic embryo maturation referenced to mature stage of zygotic embryogenesis (M-ZE).
Mature-SE (M-SE)
Mature-ZE (T-ZE)
	Relative gene expression values (log2)
GeneID	Mature-ZE	Torpedo-SE	Mature-SE	Fold Difference Normalized Expression Values (M-SE/M-ZE)	Description
TC09G016080	6.27883	10.3912	13.9919	209.834	Tc09g016080|EG45-like domain containing protein
TC06G015380	5.86729	10.6595	12.7732	119.921	Tc06g015380|Hypothetical protein
TC03G030550	5.52934	12.2094	12.2902	108.447	Tc03g030550|Putative uncharacterized protein
TC05G000470	4.68327	9.95528	11.4076	105.735	Tc05g000470|Hypothetical protein
TC10G009140	6.62498	10.2948	13.3481	105.648	Tc10g009140|Predicted protein
TC10G015970	8.50785	14.8766	15.2115	104.233	Tc10g015970|Peroxidase 4
TC04G008070	6.75532	12.6457	13.4274	101.976	Tc04g008070|Hypothetical protein
TC07G012210	4.45578	7.19758	11.1232	101.646	Tc07g012210|Putative uncharacterized protein
TC05G027350	6.69932	14.1905	13.3526	100.654	Tc05g027350|Auxin-responsive protein IAA16
TC02G022980	5.6461	12.0106	12.298	100.559	Tc02g022980|N-hydroxythioamide S-beta-glucosyltransferase
TC02G033590	6.20452	11.4937	12.8184	97.9404	Tc02g033590|Transcription factor bHLH135
TC06G013040	7.63932	13.1224	14.2454	97.4176	Tc06g013040|Chlorophyll a-b binding protein 21, chloroplastic
TC07G011110	6.92212	14.0719	13.4799	94.2105	Tc07g011110|Pathogen-related protein
TC03G013020	6.44993	11.0915	12.9903	93.0814	Tc03g013020|Putative Disease resistance response protein 206
TC01G034680	6.41598	13.0377	12.8346	85.5466	Tc01g034680|Putative Probable WRKY transcription factor 46
TC03G018330	7.46482	13.1585	13.8807	85.3825	Tc03g018330|21 kDa protein
TC05G007540	5.32942	12.1027	11.7028	82.9066	Tc05g007540|Putative 2'-deoxymugineic-acid 2'-dioxygenase
TC00G010700	6.73506	10.6779	13.0636	80.3665	Tc00g010700|Anthocyanin 3'-O-beta-glucosyltransferase
TC03G017760	7.4477	10.181	13.7373	78.2283	Tc03g017760|Hevamine-A
TC02G011950	7.72684	14.7071	14.0063	77.6787	Tc02g011950|Peroxidase N1
TC09G028770	7.69	10.2801	13.9273	75.4399	Tc09g028770|Uncharacterized protein At5g22580
TC03G025210	5.98479	11.5198	12.166	72.567	Tc03g025210|L-lactate dehydrogenase A
TC10G013340	8.45029	15.0866	14.6205	72.0125	Tc10g013340|Putative Probable gibberellin receptor GID1L3
TC02G033110	4.77333	9.0639	10.9417	71.9233	Tc02g033110|Expansin-A15
TC06G009580	5.3174	8.83278	11.4678	71.0298	Tc06g009580|Cysteine-rich repeat secretory protein 38
TC00G033200	8.0224	14.4458	14.1338	69.1358	Tc00g033200|Putative Predicted protein
TC10G015610	6.01412	8.71619	12.1243	69.0786	Tc10g015610|Putative Predicted protein
TC09G030360	5.6905	9.98535	11.7742	67.8219	Tc09g030360|Peptide transporter PTR1
TC07G015740	5.33126	8.99577	11.4111	67.6411	Tc07g015740|Putative Predicted protein
TC01G039650	8.29491	13.1699	14.3586	66.8901	Tc01g039650|Putative uncharacterized protein
TC04G016700	6.12128	8.63401	12.1484	65.2163	Tc04g016700|Aspartate aminotransferase, mitochondrial
TC01G039640	8.05234	13.2603	14.0758	65.0474	Tc01g039640|Hypothetical protein
TC00G013390	7.30028	14.7389	13.2941	63.7273	Tc00g013390|Putative Flavonoid 3'-monooxygenase
TC03G029130	5.76705	10.087	11.7499	63.2425	Tc03g029130|Putative uncharacterized protein
TC04G004970	6.05343	10	12.032	63.0568	Tc04g004970|B3 domain-containing transcription factor FUS3
TC01G002650	8.28778	14.4886	14.2596	62.7621	Tc01g002650|Predicted protein (Fragment)
TC02G009240	6.38105	9.53504	12.3286	61.7149	Tc02g009240|Anthocyanin 3'-O-beta-glucosyltransferase
TC04G025910	6.78252	12.766	12.7218	61.364	Tc04g025910|Hypothetical protein
TC03G013850	8.45291	13.5951	14.3789	60.7986	Tc03g013850|Putative LRR receptor-like serine/threonine-protein kinase GSO1
TC00G063860	7.69208	13.1572	13.6177	60.7837	Tc00g063860|Probable glutathione S-transferase
TC10G016040	8.10315	10.4719	14.0183	60.3426	Tc10g016040|Peroxidase 4
TC04G022280	7.75494	12.7473	13.6649	60.1291	Tc04g022280|Probable glutathione S-transferase
TC01G010220	5.95505	11.5825	11.8568	59.7863	Tc01g010220|Putative Probable WRKY transcription factor 51
TC01G020800	7.22866	13.0371	13.1095	58.9279	Tc01g020800|Putative Auxin-induced in root cultures protein 12
TC10G016970	5.33837	12.2344	11.205	58.3496	Tc10g016970|Hypothetical protein
TC04G016130	6.02177	12.1251	11.8799	58.0077	Tc04g016130|Predicted protein
TC01G009470	6.05996	11.2918	11.8652	55.9187	Tc01g009470|L-ascorbate oxidase
TC09G010180	8.28118	14.1958	14.0769	55.551	Tc09g010180|Putative Sigma factor sigB regulation protein rsbQ
TC05G018760	5.00763	7.93311	10.7994	55.3964	Tc05g018760|Putative uncharacterized protein
TC00G031870	5.84919	12.0388	11.635	55.1698	Tc00g031870|Putative uncharacterized protein
TC00G033220	9.93908	14.7353	15.7215	55.0421	Tc00g033220|Hypothetical protein
TC10G003360	6.92039	13.5283	12.7001	54.9361	Tc10g003360|Hypothetical protein
TC08G007990	7.06189	13.1598	12.83	54.4965	Tc08g007990|Putative Cytochrome P450 81D1
TC05G009750	4.94299	10.9178	10.7096	54.4402	Tc05g009750|Putative NAC domain-containing protein 90
TC09G011210	6.71043	9.74816	12.4757	54.391	Tc09g011210|Histone H3.2
TC00G033180	7.15165	10.8431	12.9016	53.8155	Tc00g033180|Putative Predicted protein
TC03G003550	6.17773	9.48881	11.9271	53.7952	Tc03g003550|Phosphoethanolamine N-methyltransferase 1
TC00G041460	6.37309	12.0499	12.1204	53.7163	Tc00g041460|Probable glutathione S-transferase
TC04G017440	7.60158	10.4867	13.3483	53.6935	Tc04g017440|Predicted protein
TC07G007000	4.68512	8.4896	10.4099	52.8851	Tc07g007000|Hypothetical protein
TC01G033460	8.36836	14.0701	14.0795	52.387	Tc01g033460|Hypothetical protein
TC09G028690	4.64112	9.62934	10.345	52.1232	Tc09g028690|Pleiotropic drug resistance protein 2
TC02G011960	7.18091	14.3472	12.875	51.7728	Tc02g011960|Peroxidase N1
TC04G015220	8.66731	14.4092	14.3317	50.7182	Tc04g015220|Mangrin
TC03G028870	6.2768	9.70378	11.94	50.6744	Tc03g028870|Endoglucanase 6
TC04G000680	5.14412	9.46459	10.806	50.6295	Tc04g000680|Predicted protein
TC09G008490	6.3822	11.0969	12.0374	50.3943	Tc09g008490|Putative uncharacterized protein
TC01G014480	9.53892	12.706	15.1811	49.9419	Tc01g014480|PDF
TC09G024080	6.22568	8.54308	11.8644	49.8207	Tc09g024080|Ubiquitin carrier protein E2 19
TC04G008860	7.43925	11.8266	13.054	49.0016	Tc04g008860|Gibberellin-regulated protein 4
TC08G009960	6.79756	10.9944	12.3655	47.4373	Tc08g009960|Nitrate reductase [NADH]
TC02G011460	8.19349	11.3108	13.7609	47.4184	Tc02g011460|Putative Classical arabinogalactan protein 1
TC00G015810	5.62621	9.14191	11.1906	47.3195	Tc00g015810|3-ketoacyl-CoA synthase 21
TC09G034450	5.96481	9.18806	11.5196	47.0074	Tc09g034450|Ferritin-3, chloroplastic
TC09G002090	8.9693	13.8824	14.5221	46.9402	Tc09g002090|14 kDa proline-rich protein DC2.15, putative
TC07G011550	6.45062	8.38003	11.9943	46.6454	Tc07g011550|Flavonol 3-sulfotransferase, putative
TC09G013770	8.84583	14.3626	14.3824	46.4176	Tc09g013770|Polyol transporter 5
TC04G022340	7.46473	13.2413	12.9877	45.9813	Tc04g022340|Probable glutathione S-transferase
TC03G005540	7.48902	9.80779	13.0095	45.9021	Tc03g005540|Thaumatin-like protein
TC06G020650	5.1045	9.56692	10.6234	45.8519	Tc06g020650|Serine acetyltransferase 4 (Fragment)
TC04G022300	7.91143	12.9845	13.4243	45.6618	Tc04g022300|Probable glutathione S-transferase
TC02G028210	7.10924	14.2005	12.619	45.5608	Tc02g028210|Uncharacterized protein At1g14870
TC05G025250	7.13472	11.9516	12.6433	45.5248	Tc05g025250|Putative uncharacterized protein
TC07G010340	7.18259	11.4462	12.6857	45.3528	Tc07g010340|Protein transport protein Sec61 subunit alpha
TC05G007760	7.50546	10.9731	13.0004	45.0978	Tc05g007760|GDSL esterase/lipase At5g03810
TC05G002920	6.30317	10.1283	11.7797	44.5243	Tc05g002920|Peptide transporter PTR1
TC10G005310	6.91035	12.0368	12.3691	43.9788	Tc10g005310|Chlorophyll a-b binding protein 6A, chloroplastic
TC06G007640	5.30498	9.87623	10.7394	43.2444	Tc06g007640|Predicted protein
TC00G000690	6.22596	10.6503	11.6603	43.2412	Tc00g000690|Putative Interferon-induced GTP-binding protein Mx2
TC01G000760	6.27949	10.6244	11.702	42.8892	Tc01g000760|Putative RPM1-interacting protein 4
TC09G019370	5.35358	8.48278	10.7756	42.8734	Tc09g019370|Putative Uncharacterized protein At4g06744
TC06G018810	6.70194	10.0451	12.1185	42.711	Tc06g018810|Glucose-6-phosphate/phosphate translocator 2, chloroplastic
TC01G032470	4.93669	10.2285	10.3518	42.6699	Tc01g032470|Predicted protein
TC01G039690	5.4208	11.0966	10.8102	41.9161	Tc01g039690|Putative uncharacterized protein
TC07G006980	6.20336	10.8406	11.5771	41.4618	Tc07g006980|Hypothetical protein
TC04G024740	6.29725	12.6751	11.6657	41.3118	Tc04g024740|Putative Transcription factor bHLH92
TC03G026990	5.7895	6.52085	11.1573	41.2914	Tc03g026990|Thaumatin-like protein
TC04G002760	8.65732	13.5304	14.0167	41.052	Tc04g002760|Lysine histidine transporter 1
TC00G017720	5.87473	12.7954	11.228	40.8787	Tc00g017720|Adenine/guanine permease AZG1
TC00G033080	7.69274	13.8305	13.0126	39.9427	Tc00g033080|Putative Laccase-14
TC00G073290	5.21941	9.94518	10.5384	39.9175	Tc00g073290|Putative Predicted protein
TC00G029560	6.72492	10.9553	12.0404	39.821	Tc00g029560|Hypothetical protein
TC00G028510	7.10639	11.4979	12.4182	39.7199	Tc00g028510|Hypothetical protein
TC00G026380	8.23902	13.8407	13.5413	39.4583	Tc00g026380|Glutamate decarboxylase
TC04G018090	6.22564	11.5964	11.5255	39.3916	Tc04g018090|Endochitinase PR4
TC04G026130	5.99843	11.0512	11.2888	39.1353	Tc04g026130|Protein PROTON GRADIENT REGULATION 5, chloroplastic
TC09G007080	6.67005	10.1774	11.9601	39.1253	Tc09g007080|Auxin-binding protein ABP20
TC04G022290	8.28171	12.9676	13.5658	38.9637	Tc04g022290|Probable glutathione S-transferase
TC02G025870	7.77973	11.508	13.0602	38.8665	Tc02g025870|Putative uncharacterized protein
TC04G015990	6.52177	8.97513	11.7936	38.6349	Tc04g015990|Putative Acid phosphatase 1
TC07G002980	6.51627	11.7556	11.7799	38.4166	Tc07g002980|Hypothetical protein
TC06G015010	5.85209	11.6097	11.1151	38.4002	Tc06g015010|Pathogenesis-related genes transcriptional activator PTI5
TC01G004450	7.74166	11.2007	12.9927	38.081	Tc01g004450|L-ascorbate oxidase homolog
TC01G000530	6.00084	9.01613	11.2452	37.9048	Tc01g000530|Predicted protein
TC04G020690	5.30095	9.89977	10.5376	37.7037	Tc04g020690|Probable inorganic phosphate transporter 1-5
TC02G031620	8.51156	9.74106	13.7473	37.679	Tc02g031620|Hypothetical protein
TC03G008290	7.23512	11.5602	12.4671	37.5814	Tc03g008290|Chlorophyll a-b binding protein 4, chloroplastic
TC09G003900	6.19961	11.4226	11.4201	37.2848	Tc09g003900|Aquaporin TIP4-1
TC07G003410	7.01251	11.6851	12.2314	37.2435	Tc07g003410|Embryogenesis-associated protein EMB8
TC02G009830	7.73399	10.1583	12.9508	37.1889	Tc02g009830|Snakin-1
TC00G043710	4.99586	8.14601	10.2111	37.1477	Tc00g043710|Predicted protein (Fragment)
TC04G028060	5.33533	8.88234	10.5474	37.0666	Tc04g028060|Peroxidase 5
TC02G001780	7.22553	11.2496	12.4317	36.9148	Tc02g001780|Hypothetical protein
TC02G000480	5.89187	10.3833	11.0812	36.487	Tc02g000480|Putative Predicted protein
TC04G015760	6.57907	11.4821	11.7684	36.4865	Tc04g015760|Calcium-binding protein CML42
TC06G015680	9.17924	11.7103	14.36	36.2714	Tc06g015680|Hypothetical protein
TC02G009230	4.83729	7.2028	10.0146	36.1837	Tc02g009230|Anthocyanin 3'-O-beta-glucosyltransferase
TC05G019890	8.53135	13.0479	13.7048	36.0874	Tc05g019890|Calreticulin-3
TC02G016310	5.81959	11.4647	10.9868	35.9331	Tc02g016310|Putative Transcription factor bHLH36
TC05G012850	6.24655	8.73581	11.4108	35.8585	Tc05g012850|Predicted protein
TC01G038750	4.5624	7.55255	9.71972	35.687	Tc01g038750|Putative Probable LRR receptor-like serine/threonine-protein kinase At4g08850
TC02G004150	6.90776	12.8285	12.0612	35.5918	Tc02g004150|Lysine histidine transporter-like 8
TC03G016240	8.88987	12.4354	14.025	35.1413	Tc03g016240|Predicted protein
TC01G019040	5.70819	11.5566	10.8353	34.9478	Tc01g019040|Nudix hydrolase 2
TC01G040890	6.55211	10.1426	11.6658	34.6227	Tc01g040890|DNA-damage-repair/toleration protein DRT100
TC06G004630	8.64652	13.2778	13.7574	34.5554	Tc06g004630|12-oxophytodienoate reductase 1
TC07G007060	6.21141	9.71512	11.3186	34.4685	Tc07g007060|Putative Predicted protein
TC01G008660	6.02984	10.1419	11.1367	34.4609	Tc01g008660|EPIDERMAL PATTERNING FACTOR-like protein 1
TC06G015350	8.38453	13.2966	13.4854	34.3167	Tc06g015350|Protein E6
TC00G062330	4.9776	7.49512	10.0779	34.3042	Tc00g062330|Homeobox-leucine zipper protein ATHB-20
TC05G022430	6.35516	9.19874	11.4541	34.271	Tc05g022430|Cytokinin-O-glucosyltransferase 1
TC02G008660	7.93538	13.0567	13.0321	34.2191	Tc02g008660|Uncharacterized protein At1g14870
TC05G026670	6.00062	11.0195	11.0923	34.0988	Tc05g026670|Putative UPF0481 protein At3g47200
TC09G012270	7.65372	13.2976	12.742	34.0198	Tc09g012270|Arogenate dehydrogenase 1, chloroplastic
TC09G001140	6.18995	12.3965	11.2727	33.889	Tc09g001140|Putative Aspartic proteinase nepenthesin-2
TC05G017670	6.38781	8.59851	11.467	33.8049	Tc05g017670|Putative Predicted protein
TC02G028660	7.53082	14.7898	12.6076	33.7488	Tc02g028660|MLP-like protein 28
TC02G022050	5.84009	11.6475	10.9166	33.7418	Tc02g022050|3-ketoacyl-CoA synthase 6
TC08G004310	7.07492	11.0402	12.143	33.5467	Tc08g004310|Ornithine decarboxylase
TC09G023980	6.14227	8.22604	11.2056	33.4363	Tc09g023980|Gibberellin induced protein (Fragment)
TC07G015830	6.92803	8.60109	11.977	33.1055	Tc07g015830|Putative Predicted protein
TC06G018350	5.38869	10.723	10.4368	33.0849	Tc06g018350|Cysteine-rich receptor-like protein kinase 25
TC08G000350	7.71862	9.74866	12.7625	32.9884	Tc08g000350|DNA binding protein, putative
TC04G002830	5.0991	7.02755	10.1395	32.909	Tc04g002830|Kelch repeat-containing protein At3g27220
TC05G011950	6.01896	9.94699	11.055	32.8098	Tc05g011950|Momilactone A synthase
TC00G004070	4.76434	12.1467	9.796	32.7099	Tc00g004070|Putative UPF0481 protein At3g47200
TC06G015210	6.40771	12.3148	11.4333	32.5724	Tc06g015210|Glutaredoxin-C9
TC02G008600	8.66704	12.6197	13.6882	32.4721	Tc02g008600|Putative Probable gibberellin receptor GID1L2
TC10G000870	5.37101	12.5033	10.3868	32.3519	Tc10g000870|Abscisic acid receptor PYL4
TC06G013130	6.5628	12.2509	11.5736	32.2409	Tc06g013130|Probable WRKY transcription factor 28
TC08G009510	7.39678	9.81814	12.4071	32.2305	Tc08g009510|Low affinity sulfate transporter 3
TC09G020720	7.25338	13.3784	12.2591	32.1263	Tc09g020720|Cytochrome P450 716B2
TC00G016790	6.84589	11.8089	11.8512	32.1178	Tc00g016790|Putative Auxin-responsive protein IAA16
TC09G026530	7.07463	13.2961	12.0731	31.9667	Tc09g026530|Putative uncharacterized protein
TC01G001560	5.72701	8.33339	10.7235	31.9231	Tc01g001560|Putative uncharacterized protein
TC04G007060	8.31029	13.4058	13.3033	31.8449	Tc04g007060|ATP binding protein, putative
TC03G017900	5.7152	7.41284	10.696	31.5765	Tc03g017900|Reticulon-like protein B2
TC06G014350	4.95908	6.32482	9.93635	31.4997	Tc06g014350|Epidermis-specific secreted glycoprotein EP1
TC07G009920	6.57508	13.0958	11.5418	31.2707	Tc07g009920|Hypothetical protein
TC04G014180	7.84014	13.844	12.8053	31.2363	Tc04g014180|Probable calcium-binding protein CML23
TC04G025050	5.02366	9.00543	9.98844	31.2284	Tc04g025050|Putative Secologanin synthase
TC00G029080	7.18162	12.1986	12.1447	31.1921	Tc00g029080|Putative Laccase-21
TC09G014970	9.1898	13.8319	14.1488	31.1024	Tc09g014970|Putative uncharacterized protein
TC02G035010	7.13391	10.9981	12.0906	31.0536	Tc02g035010|L-ascorbate oxidase homolog
TC09G026450	10.951	12.882	15.9011	30.9135	Tc09g026450|Predicted protein
TC01G038180	5.41814	6.49521	10.3484	30.4895	Tc01g038180|Predicted protein
TC00G017370	5.57175	9.13415	10.4917	30.2738	Tc00g017370|Hypothetical protein
TC05G026710	4.9454	10.6887	9.83729	29.6896	Tc05g026710|Hypothetical protein
TC10G008440	5.53581	9.0192	10.4185	29.5018	Tc10g008440|Putative Bark storage protein A
TC03G007410	4.84215	7.28253	9.70341	29.066	Tc03g007410|Zinc finger protein, putative
TC03G028120	6.39308	11.4144	11.2537	29.0534	Tc03g028120|Putative uncharacterized protein
TC02G030160	5.31884	8.80165	10.1774	29.0125	Tc02g030160|Probable RNA-dependent RNA polymerase 1
TC05G001950	7.16261	12.9364	12.0176	28.9408	Tc05g001950|Ammonium transporter 2
TC02G006800	10.1396	14.8944	14.9889	28.8267	Tc02g006800|Putative Polyphenol oxidase, chloroplastic
TC06G002330	5.75558	7.81181	10.5993	28.7147	Tc06g002330|Patellin-4
TC04G014810	10.3256	14.8469	15.1672	28.6717	Tc04g014810|Ribulose bisphosphate carboxylase small chain, chloroplastic
TC09G033920	9.08504	13.4045	13.918	28.5019	Tc09g033920|Predicted protein
TC08G010540	8.15808	12.8609	12.9866	28.4128	Tc08g010540|Putative Probable calcium-binding protein CML44
TC00G072440	8.83226	13.8563	13.66	28.3984	Tc00g072440|Putative U-box domain-containing protein 29
TC01G002770	6.47468	6.07185	11.3014	28.3775	Tc01g002770|Putative Benzoate carboxyl methyltransferase
TC10G016570	6.70119	10.8375	11.5223	28.2692	Tc10g016570|WRKY transcription factor, putative
TC06G020350	8.23738	12.2901	13.0538	28.1759	Tc06g020350|Hypothetical protein
TC07G014230	5.57256	7.46927	10.3876	28.1501	Tc07g014230|ATP binding protein, putative
TC09G000060	5.3896	8.14464	10.1947	27.9565	Tc09g000060|Cytochrome P450 716B2
TC10G013330	7.26781	12.8695	12.0694	27.8876	Tc10g013330|Catalytic, putative
TC00G023350	7.54107	11.5365	12.3382	27.802	Tc00g023350|Predicted protein
TC09G022540	5.97056	11.3205	10.7676	27.801	Tc09g022540|Lipoxygenase 2.3, chloroplastic
TC00G082420	8.78858	13.7504	13.5751	27.5985	Tc00g082420|Chlorophyll a-b binding protein CP26, chloroplastic
TC02G022740	5.82486	8.88398	10.6073	27.5213	Tc02g022740|Putative uncharacterized protein
TC02G034760	7.28242	12.5151	12.0627	27.4788	Tc02g034760|Putative Protein IDA
TC05G001750	9.31458	13.775	14.0922	27.4289	Tc05g001750|Ferritin-3, chloroplastic
TC00G032630	7.59334	13.4904	12.3706	27.4219	Tc00g032630|Predicted protein
TC01G012520	5.31144	10.1403	10.0863	27.3767	Tc01g012520|Putative Uncharacterized amino-acid permease C15C4.04c
TC03G028110	7.57723	12.72	12.3502	27.3397	Tc03g028110|Respiratory burst oxidase homolog protein F
TC04G010980	6.11644	11.2976	10.8879	27.3125	Tc04g010980|Hypothetical protein
TC08G012130	8.54412	13.5678	13.3117	27.2388	Tc08g012130|Predicted protein
TC06G018800	6.69679	10.7777	11.4641	27.2344	Tc06g018800|Glucose-6-phosphate/phosphate translocator 2, chloroplastic
TC04G003430	6.06997	10.5385	10.8339	27.1694	Tc04g003430|Putative LRR receptor-like serine/threonine-protein kinase GSO1
TC00G048920	9.20124	12.096	13.9614	27.0985	Tc00g048920|Hypothetical protein
TC02G006610	5.3943	7.60643	10.1496	27.0087	Tc02g006610|Putative Jasmonate O-methyltransferase
TC04G022240	6.25055	10.8687	11.0044	26.9797	Tc04g022240|Probable glutathione S-transferase
TC07G012780	6.40352	13.2531	11.1533	26.9045	Tc07g012780|9-cis-epoxycarotenoid dioxygenase NCED1, chloroplastic
TC10G004200	5.7231	10.5482	10.471	26.869	Tc10g004200|Aquaporin TIP1-3
TC04G008740	6.13587	10.8685	10.8779	26.7611	Tc04g008740|Myb-related protein 306
TC09G005930	4.82676	7.96143	9.56104	26.617	Tc09g005930|Probable flavin-containing monooxygenase 1
TC02G013690	5.28161	7.32622	10.003	26.3803	Tc02g013690|Protein TRANSPARENT TESTA 16
TC02G025470	5.53089	11.5809	10.25	26.3391	Tc02g025470|Putative F-box/WD repeat-containing protein 7
TC00G064290	8.30347	10.6612	13.0216	26.3201	Tc00g064290|Putative F-box/kelch-repeat protein At1g80440
TC04G001140	6.61953	10.912	11.3371	26.3103	Tc04g001140|Shaggy-related protein kinase epsilon
TC09G001520	5.31663	8.37827	10.0292	26.2201	Tc09g001520|Putative uncharacterized protein
TC01G006200	7.77749	9.11652	12.4875	26.173	Tc01g006200|Prolyl 4-hydroxylase alpha subunit, putative
TC04G021310	7.59224	12.298	12.2993	26.1192	Tc04g021310|Hypothetical protein
TC06G009660	5.99519	11.4384	10.6996	26.072	Tc06g009660|Beta-fructofuranosidase, insoluble isoenzyme CWINV1
TC02G012040	8.43436	12.3408	13.1364	26.0287	Tc02g012040|Chlorophyll a-b binding protein CP24 10A, chloroplastic
TC09G003920	5.08591	9.49709	9.78264	25.9333	Tc09g003920|Putative Ankyrin repeat-containing protein At3g12360
TC05G015450	8.29077	13.4705	12.9823	25.8402	Tc05g015450|Putative methyltransferase DDB_G0268948
TC08G001610	5.97695	8.29609	10.6659	25.7935	Tc08g001610|Probable calcium-binding protein CML41
TC08G007830	6.22276	9.88024	10.9056	25.6845	Tc08g007830|Putative Cytochrome P450 81D1
TC03G028600	6.04464	8.37579	10.7206	25.5628	Tc03g028600|Putative High mobility group-T protein
TC07G010730	5.10747	10.5207	9.7782	25.4701	Tc07g010730|Probable LRR receptor-like serine/threonine-protein kinase At1g53420
TC01G002730	6.09855	9.51596	10.7629	25.3575	Tc01g002730|Putative Jasmonate O-methyltransferase
TC08G004070	7.40312	9.86455	12.0661	25.333	Tc08g004070|Expansin-A1
TC06G021210	4.86824	7.46084	9.52748	25.2679	Tc06g021210|Putative uncharacterized protein
TC02G034560	10.2499	14.9811	14.9066	25.2239	Tc02g034560|AP2/ERF and B3 domain-containing transcription factor RAV1
TC09G004930	7.3585	9.81459	12.0111	25.1519	Tc09g004930|Putative Fatty acid desaturase 3
TC09G007010	6.03597	8.27807	10.6874	25.1321	Tc09g007010|Predicted protein
TC02G012500	7.86277	10.2504	12.5118	25.0897	Tc02g012500|Predicted protein
TC06G009380	6.51291	7.66738	11.1594	25.0464	Tc06g009380|Putative Probable phosphatase phospho1
TC01G002690	5.34998	8.42067	9.99288	24.9833	Tc01g002690|ATP binding protein, putative
TC01G032950	7.25366	11.328	11.8957	24.9691	Tc01g032950|Chitinase 10
TC00G008760	5.53446	7.96956	10.1707	24.869	Tc00g008760|Putative LRR receptor-like serine/threonine-protein kinase GSO1
TC02G006000	4.95082	8.89976	9.58318	24.8016	Tc02g006000|Auxin-induced protein 15A
TC08G009630	7.15938	11.8812	11.7895	24.7638	Tc08g009630|Putative Predicted protein
TC07G002280	6.3434	9.04002	10.9731	24.7559	Tc07g002280|Putative Probable long-chain-alcohol O-fatty-acyltransferase 5
TC00G022420	7.31318	12.1628	11.9402	24.7101	Tc00g022420|Putative Bifunctional dihydroflavonol 4-reductase/flavanone 4-reductase
TC00G020120	5.54526	10.4747	10.1638	24.5649	Tc00g020120|Gd2b, putative
TC01G008150	9.97711	14.7422	14.5947	24.5496	Tc01g008150|Putative Probable mitochondrial 2-oxoglutarate/malate carrier protein
TC04G019390	8.77331	13.8898	13.3858	24.4619	Tc04g019390|Salt tolerance-like protein
TC01G031100	9.71443	12.7326	14.3234	24.4031	Tc01g031100|Pathogenesis-related protein STH-2
TC01G008560	6.0458	7.03048	10.6478	24.2856	Tc01g008560|ABC transporter G family member 11
TC03G016130	8.00233	13.1365	12.5979	24.1778	Tc03g016130|Respiratory burst oxidase homolog protein C
TC06G011390	6.25252	10.6086	10.8435	24.0998	Tc06g011390|NAC domain-containing protein 42
TC03G015510	4.30184	6.97939	8.89024	24.0572	Tc03g015510|Predicted protein
TC05G010080	5.12492	7.75364	9.71077	24.0147	Tc05g010080|Hypothetical protein
TC08G016060	10.1022	14.7942	14.6873	24.0018	Tc08g016060|Hypothetical protein
TC01G025830	6.11933	8.51277	10.6992	23.9152	Tc01g025830|Putative Acid phosphatase 1
TC09G023610	5.7359	8.81396	10.3129	23.8682	Tc09g023610|Putative F-box protein At5g46170
TC09G030460	7.78296	9.88202	12.3593	23.8569	Tc09g030460|Putative uncharacterized protein
TC07G002210	7.21647	11.3066	11.7921	23.8446	Tc07g002210|Probable glycerophosphoryl diester phosphodiesterase 2
TC02G033240	6.51032	8.06709	11.0845	23.8216	Tc02g033240|Putative Ribonuclease T2
TC00G066060	8.44794	11.527	13.0176	23.7463	Tc00g066060|Predicted protein
TC05G027550	5.51233	9.2952	10.0815	23.7392	Tc05g027550|Putative calcium-transporting ATPase 12, plasma membrane-type
TC00G060970	6.97069	5.76123	11.5312	23.5961	Tc00g060970|Thaumatin-like protein
TC01G031550	5.38626	9.37072	9.94646	23.5916	Tc01g031550|Putative uncharacterized protein
TC02G010480	7.88278	11.256	12.4335	23.4371	Tc02g010480|Putative HVA22-like protein a
TC02G028120	8.49424	13.9161	13.045	23.437	Tc02g028120|Uncharacterized protein At1g14870
TC05G024900	5.35503	8.74149	9.90155	23.3689	Tc05g024900|Hypothetical protein
TC09G005290	5.50592	8.9553	10.0438	23.2287	Tc09g005290|Putative Probable WRKY transcription factor 50
TC08G000290	5.61934	10.4398	10.1558	23.2067	Tc08g000290|Putative uncharacterized protein
TC05G028590	5.29739	10.3697	9.83003	23.1451	Tc05g028590|Disease resistance protein RPS2, putative
TC05G013900	5.8423	7.66617	10.3693	23.0545	Tc05g013900|G2/mitotic-specific cyclin S13-6
TC01G040590	5.90667	7.06869	10.4336	23.0534	Tc01g040590|UPF0717 protein At5g11950
TC10G010660	5.45303	6.46416	9.97754	23.0151	Tc10g010660|Putative Probable LRR receptor-like serine/threonine-protein kinase At2g02780
TC07G002170	6.35681	11.8479	10.8775	22.9541	Tc07g002170|Pirin-like protein
TC00G013400	6.1563	11.4005	10.6718	22.8713	Tc00g013400|Lipoxygenase 3, chloroplastic
TC05G010950	5.2876	10.5094	9.79273	22.7081	Tc05g010950|U-box domain-containing protein 23
TC00G014270	8.94396	10.4159	13.4442	22.6305	Tc00g014270|At5g05950
TC01G018210	4.9022	8.00671	9.4014	22.615	Tc01g018210|Predicted protein
TC02G008530	6.2565	10.7564	10.7535	22.5812	Tc02g008530|Putative uncharacterized protein
TC01G035050	9.35629	12.659	13.8461	22.4686	Tc01g035050|Acidic endochitinase
TC09G012620	5.01218	6.38624	9.48999	22.282	Tc09g012620|Predicted protein
TC04G024000	8.08274	10.9528	12.5543	22.185	Tc04g024000|Putative Uncharacterized N-acetyltransferase p20
TC06G008920	6.824	11.8253	11.293	22.1461	Tc06g008920|Predicted protein
TC01G034560	4.93471	10.7492	9.40282	22.1327	Tc01g034560|Putative cyclic nucleotide-gated ion channel 13
TC08G014220	5.18423	5.81446	9.65222	22.131	Tc08g014220|Putative Probable leucine-rich repeat receptor-like protein kinase At2g33170
TC03G002890	7.11317	11.1377	11.5809	22.1262	Tc03g002890|Predicted protein
TC09G021750	8.34356	10.3301	12.8081	22.0778	Tc09g021750|Trans-cinnamate 4-monooxygenase
TC04G029560	9.93575	13.104	14.3994	22.0648	Tc04g029560|Protein binding protein, putative
TC04G024470	9.05158	13.8433	13.5124	22.0217	Tc04g024470|3-ketoacyl-CoA synthase 11
TC04G028520	6.26668	7.58742	10.7269	22.0117	Tc04g028520|Sucrose synthase 2
TC04G027120	7.32083	11.1944	11.7799	21.9941	Tc04g027120|Histidine-containing phosphotransfer protein 1
TC09G032220	8.84419	11.3645	13.2942	21.857	Tc09g032220|Nucleic acid binding protein, putative
TC08G014340	8.93477	9.57789	13.3732	21.6826	Tc08g014340|Putative uncharacterized protein
TC03G031090	10.3375	13.4314	14.7746	21.6614	Tc03g031090|Putative Protein notum homolog
TC00G041450	7.58011	12.6338	12.0085	21.5312	Tc00g041450|Putative Probable glutathione S-transferase
TC06G020950	10.1095	12.6352	14.5374	21.5235	Tc06g020950|Nuclear transcription factor Y subunit B-6
TC02G002050	7.72826	9.53695	12.1556	21.516	Tc02g002050|Putative uncharacterized protein
TC07G015760	5.87316	8.15749	10.2992	21.4974	Tc07g015760|Hypothetical protein
TC06G008350	8.08531	12.5178	12.5086	21.4564	Tc06g008350|Putative Photosystem I reaction centre subunit VI
TC09G003740	9.98379	13.7914	14.4055	21.4318	Tc09g003740|Peroxisomal fatty acid beta-oxidation multifunctional protein
TC01G036640	5.9985	11.575	10.4025	21.17	Tc01g036640|Predicted protein
TC10G008430	4.84586	5.63807	9.24896	21.1576	Tc10g008430|Putative Bark storage protein A
TC00G047190	9.26402	14.273	13.6626	21.092	Tc00g047190|Putative uncharacterized protein
TC04G008580	4.78022	8.25856	9.16367	20.8712	Tc04g008580|ATP binding protein, putative
TC09G010740	8.00424	12.0022	12.3787	20.7411	Tc09g010740|Potassium channel AKT1
TC10G016850	7.25907	11.7478	11.6328	20.7311	Tc10g016850|Putative Secologanin synthase
TC02G001750	6.81155	11.1695	11.1834	20.7041	Tc02g001750|Putative uncharacterized protein
TC09G033350	6.80752	10.0183	11.1743	20.6309	Tc09g033350|Hypothetical protein
TC04G004370	5.60954	11.23	9.97578	20.6239	Tc04g004370|Peroxidase 55
TC05G025080	6.01296	8.30688	10.3712	20.5097	Tc05g025080|Syntaxin-related protein KNOLLE
TC06G004670	5.05344	10.759	9.40972	20.4819	Tc06g004670|RNA splicing protein mrs2, mitochondrial, putative
TC09G004270	7.47303	11.8333	11.8279	20.4623	Tc09g004270|NADP-dependent malic enzyme
TC04G022550	9.16343	12.8128	13.5148	20.4127	Tc04g022550|Putative Probable glutathione S-transferase
TC10G014960	4.94259	9.87629	9.29346	20.4053	Tc10g014960|Two-component response regulator ARR9
TC01G005760	5.65775	8.11036	10.0033	20.3305	Tc01g005760|Predicted protein
TC02G012020	5.21949	7.65835	9.56496	20.3291	Tc02g012020|Peroxidase N1
TC00G045610	5.44047	8.43591	9.78551	20.3231	Tc00g045610|Cationic peroxidase 1
TC03G028270	5.2642	7.20797	9.60894	20.3188	Tc03g028270|Disease resistance response protein 206
TC05G025690	7.28404	10.417	11.6263	20.284	Tc05g025690|Putative uncharacterized protein
TC05G003210	5.18246	7.04987	9.52219	20.2483	Tc05g003210|Tubulin beta-1 chain
TC09G028000	7.29641	11.3333	11.6358	20.2438	Tc09g028000|Sialyltransferase-like protein
TC04G000410	5.49536	10.0589	9.83396	20.2326	Tc04g000410|Predicted protein
TC00G059250	5.70933	10.6995	10.0478	20.2308	Tc00g059250|Receptor serine/threonine kinase, putative
TC07G014040	5.31386	7.95203	9.64704	20.1566	Tc07g014040|Putative Predicted protein
TC09G011410	5.72456	11.413	10.0577	20.1556	Tc09g011410|Putative uncharacterized protein
TC09G011370	7.35025	8.42643	11.6816	20.1315	Tc09g011370|Putative uncharacterized protein
TC03G023730	6.22779	8.37523	10.5533	20.0504	Tc03g023730|Putative Phosphorylated carbohydrates phosphatase TM_1254
TC10G009620	4.76224	8.15794	9.08656	20.0332	Tc10g009620|Hypothetical protein
TC05G017500	4.99461	7.41298	9.31837	20.0255	Tc05g017500|Predicted protein
TC06G010210	9.21264	14.7089	13.5319	19.9631	Tc06g010210|Putative Protein TIFY 11B
TC06G012260	6.44959	12.2522	10.7669	19.9366	Tc06g012260|Hypothetical protein
TC03G016250	7.47393	9.40294	11.7815	19.8021	Tc03g016250|Predicted protein
TC06G013920	4.98457	9.73226	9.29127	19.79	Tc06g013920|Hypothetical protein
TC01G032120	11.4549	13.8286	15.7585	19.7476	Tc01g032120|Acidic endochitinase
TC02G032400	8.82367	13.1445	13.1237	19.6993	Tc02g032400|Putative Probable LRR receptor-like serine/threonine-protein kinase At4g36180
TC03G016710	5.49362	9.11799	9.78712	19.6098	Tc03g016710|Putative F-box protein At5g07610
TC00G092430	4.85364	9.30087	9.14474	19.5771	Tc00g092430|Calmodulin-like protein 8
TC03G005490	10.8191	14.68	15.1098	19.5721	Tc03g005490|Probable calcium-binding protein CML27
TC03G016930	4.96197	9.70132	9.24829	19.5124	Tc03g016930|Putative 8-amino-7-oxononanoate synthase
TC05G020910	5.62223	10.2285	9.90676	19.4883	Tc05g020910|Putative LRR receptor-like serine/threonine-protein kinase FLS2
TC04G001300	5.44505	9.40073	9.72928	19.4842	Tc04g001300|Putative Predicted protein
TC04G024890	5.16236	6.98191	9.44618	19.4787	Tc04g024890|Hypothetical protein
TC04G013170	5.54888	7.47545	9.82961	19.4369	Tc04g013170|Beta-glucosidase 44
TC07G012650	8.38773	11.1648	12.6661	19.4047	Tc07g012650|Interactor of constitutive active ROPs 1
TC01G027550	6.4859	8.03145	10.7635	19.3944	Tc01g027550|Putative uncharacterized protein
TC01G018830	6.24564	11.0391	10.5208	19.3625	Tc01g018830|Putative Predicted protein
TC04G030230	4.87486	5.56315	9.14926	19.3519	Tc04g030230|Polygalacturonase At1g48100
TC03G028630	4.23845	9.30473	8.51178	19.3375	Tc03g028630|Putative uncharacterized protein
TC05G002800	5.27796	4.86645	9.54448	19.2465	Tc05g002800|Putative Peptide transporter PTR5
TC04G002230	7.48626	9.09418	11.7479	19.1818	Tc04g002230|Glycerol-3-phosphate dehydrogenase [NAD ]
TC06G018370	6.35606	12.052	10.6174	19.1777	Tc06g018370|Putative Cysteine-rich receptor-like protein kinase 25
TC00G048210	6.06051	11.0898	10.3135	19.0663	Tc00g048210|Putative laccase-9
TC03G028100	6.14857	10.9764	10.3965	19	Tc03g028100|Respiratory burst oxidase homolog protein A
TC03G019370	7.10711	11.7663	11.3523	18.9643	Tc03g019370|DRE-binding protein 3b
TC02G010830	6.87417	12.5918	11.118	18.9461	Tc02g010830|Putative Probable mitochondrial 2-oxoglutarate/malate carrier protein
TC08G012560	10.189	14.6774	14.4324	18.9395	Tc08g012560|Alcohol dehydrogenase class-P
TC00G030740	6.30267	10.7819	10.5443	18.9178	Tc00g030740|Inorganic phosphate transporter 1-4
TC00G092060	9.47787	12.2104	13.7194	18.9154	Tc00g092060|Putative Dihydroflavonol-4-reductase
TC09G023130	9.51064	11.2027	13.7494	18.8792	Tc09g023130|Histone H3.2
TC02G028310	4.88952	6.95966	9.12548	18.8431	Tc02g028310|Endoglucanase 8
TC09G011620	10.9148	15.4006	15.1494	18.826	Tc09g011620|Putative phytocyanin
TC01G000540	8.88055	14.0312	13.1145	18.8174	Tc01g000540|Probable serine/threonine-protein kinase Cx32, chloroplastic
TC03G014840	4.5508	8.34826	8.78438	18.812	Tc03g014840|Probable inactive purple acid phosphatase 27
TC02G002230	6.58284	9.12757	10.816	18.8062	Tc02g002230|Non-symbiotic hemoglobin 1
TC01G011950	9.99851	13.8631	14.2313	18.802	Tc01g011950|Predicted protein
TC00G076580	5.52699	10.2908	9.75943	18.7972	Tc00g076580|Predicted protein
TC02G031630	8.0702	11.5108	12.3004	18.7678	Tc02g031630|Hypothetical protein
TC02G022900	9.76751	15.2421	13.9951	18.7342	Tc02g022900|Putative uncharacterized protein
TC03G025020	6.13894	7.26988	10.3665	18.7339	Tc03g025020|Probable pectinesterase 68
TC01G031380	8.84194	11.3542	13.0669	18.7	Tc01g031380|Predicted protein
TC09G000890	5.47733	7.99041	9.7012	18.6858	Tc09g000890|Putative B3 domain-containing protein REM10
TC09G035320	5.27243	10.7944	9.49312	18.6445	Tc09g035320|Root phototropism protein 2
TC09G016910	7.185	10.5338	11.4026	18.6046	Tc09g016910|Xyloglucan endotransglucosylase/hydrolase protein 22
TC02G033960	4.68542	6.19178	8.8964	18.5196	Tc02g033960|Putative Serine carboxypeptidase-like 46
TC04G027870	5.38337	10.303	9.59096	18.4762	Tc04g027870|Putative Protein SRG1
TC00G006150	10.255	13.1963	14.4552	18.3826	Tc00g006150|Arginase
TC01G039560	5.44473	9.07936	9.64128	18.3353	Tc01g039560|Putative uncharacterized protein
TC09G007090	9.37776	13.3572	13.5742	18.3342	Tc09g007090|12-oxophytodienoate reductase 3
TC01G016730	7.24379	11.4832	11.4377	18.3023	Tc01g016730|Putative Aspartic proteinase nepenthesin-2
TC09G005560	4.82761	6.81755	9.01465	18.2148	Tc09g005560|Transcription factor MYB251
TC01G006400	6.66717	11.2054	10.8514	18.1799	Tc01g006400|Putative uncharacterized protein
TC05G021230	6.31619	11.567	10.4979	18.1472	Tc05g021230|Putative Omega-hydroxypalmitate O-feruloyl transferase
TC02G016960	6.4436	12.1406	10.6209	18.0919	Tc02g016960|Hypothetical protein
TC09G006450	9.08136	10.8327	13.2571	18.0723	Tc09g006450|Putative uncharacterized protein
TC08G014580	7.45259	11.8978	11.6283	18.072	Tc08g014580|Neutral/alkaline invertase
TC02G026420	9.75422	11.2411	13.9277	18.0448	Tc02g026420|Glyceraldehyde-3-phosphate dehydrogenase, cytosolic
TC08G011150	5.55945	6.53687	9.73214	18.0345	Tc08g011150|Protein disulfide-isomerase
TC10G004090	4.7764	7.21961	8.94747	18.0143	Tc10g004090|Putative F-box protein At2g39490
TC00G002180	10.0653	13.1216	14.2349	17.9969	Tc00g002180|GDSL esterase/lipase At1g71691
TC00G033100	6.39019	11.147	10.5566	17.9558	Tc00g033100|Putative Predicted protein
TC07G016420	7.31594	10.9284	11.4821	17.953	Tc07g016420|Hypothetical protein
TC09G016930	5.51889	8.89034	9.68412	17.9416	Tc09g016930|Probable xyloglucan endotransglucosylase/hydrolase protein 23
TC00G006220	7.53447	11.0279	11.6953	17.8865	Tc00g006220|Ethylene-responsive transcription factor ERF020
TC08G008530	5.87972	10.4414	10.0391	17.8685	Tc08g008530|Hypothetical protein
TC01G032340	5.51882	10.4137	9.67592	17.8406	Tc01g032340|Myb-like transcription factor Myb 5
TC03G028700	8.48059	13.6188	12.6336	17.7902	Tc03g028700|Putative Probable WRKY transcription factor 41
TC03G029560	7.0344	10.9443	11.1863	17.776	Tc03g029560|Hypothetical protein
TC01G014560	7.43795	8.71368	11.587	17.7409	Tc01g014560|Predicted protein
TC01G005160	4.68408	13.1353	8.83252	17.7338	Tc01g005160|Putative uncharacterized protein
TC02G012770	6.20508	9.74329	10.3519	17.7137	Tc02g012770|Phototropin-2
TC03G027000	5.4554	5.44325	9.60115	17.7008	Tc03g027000|Thaumatin-like protein
TC03G028150	5.53442	8.64063	9.67615	17.6517	Tc03g028150|Putative uncharacterized protein
TC07G009260	10.394	14.0312	14.5316	17.6002	Tc07g009260|Predicted protein
TC05G025650	6.77644	9.36752	10.9097	17.5481	Tc05g025650|GDSL esterase/lipase LTL1
TC04G023450	7.34807	10.378	11.4779	17.5072	Tc04g023450|Sugar transport protein 13
TC03G023930	6.73759	8.10552	10.867	17.502	Tc03g023930|Novel plant SNARE 11
TC00G064840	10.2909	14.7992	14.4193	17.4883	Tc00g064840|Probable NADP-dependent oxidoreductase P2
TC01G017710	10.2356	11.6177	14.3635	17.4827	Tc01g017710|1-aminocyclopropane-1-carboxylate oxidase 1
TC07G009430	5.32192	9.95316	9.44672	17.4457	Tc07g009430|Predicted protein
TC00G003950	4.92427	7.85745	9.04898	17.4447	Tc00g003950|Putative Ankyrin repeat-containing protein At5g02620
TC09G001860	5.86996	7.43581	9.99297	17.4241	Tc09g001860|Predicted protein
TC05G027890	5.91985	10.6437	10.0421	17.4144	Tc05g027890|Predicted protein
TC10G003630	7.43224	8.06995	11.5496	17.3554	Tc10g003630|Histone H4
TC02G005460	7.29508	10.437	11.4089	17.3135	Tc02g005460|Predicted protein
TC09G008060	8.76428	8.68928	12.8774	17.305	Tc09g008060|1-aminocyclopropane-1-carboxylate oxidase
TC00G041010	5.87841	7.6633	9.98768	17.2588	Tc00g041010|Serine carboxypeptidase-like 45
TC05G030130	6.79061	8.89938	10.8918	17.1625	Tc05g030130|Respiratory burst oxidase homolog protein B
TC05G024740	6.94278	13.7294	11.0413	17.1304	Tc05g024740|Hypothetical protein
TC04G022020	5.74516	9.08745	9.83713	17.0532	Tc04g022020|Hypothetical protein
TC09G012890	6.19208	7.69266	10.2817	17.0259	Tc09g012890|Putative Uncharacterized protein At4g06744
TC10G003160	5.323	6.66038	9.41256	17.0247	Tc10g003160|DNA topoisomerase 2
TC09G011940	9.75812	10.8502	13.8412	16.9482	Tc09g011940|Predicted protein
TC09G033020	9.54413	14.1586	13.6218	16.8846	Tc09g033020|Mitogen-activated protein kinase 3
TC00G023040	6.79026	9.33852	10.8591	16.7821	Tc00g023040|Putative At4g10720
TC08G008970	5.83994	10.2278	9.90532	16.7417	Tc08g008970|Predicted protein
TC01G011930	5.78118	9.5114	9.846	16.7353	Tc01g011930|Photosystem I reaction center subunit N, chloroplastic
TC06G009000	4.66666	6.44264	8.72969	16.7145	Tc06g009000|Predicted protein
TC01G002630	8.4231	12.1909	12.4847	16.6983	Tc01g002630|Predicted protein (Fragment)
TC07G016890	5.19879	7.88135	9.25787	16.6688	Tc07g016890|Putative metal tolerance protein C3
TC01G039700	6.32126	9.70084	10.38	16.665	Tc01g039700|Putative uncharacterized protein
TC06G004420	10.1047	13.5718	14.1593	16.6173	Tc06g004420|Probable WRKY transcription factor 40
TC09G011960	4.85333	7.34881	8.90475	16.5806	Tc09g011960|Putative Predicted protein
TC04G028460	5.30498	7.6281	9.35532	16.5681	Tc04g028460|Putative uncharacterized protein
TC09G001260	7.96754	11.6771	12.0162	16.5488	Tc09g001260|Putative Pheophorbide a oxygenase, chloroplastic
TC04G011010	8.55361	12.2947	12.5981	16.5015	Tc04g011010|Putative Receptor-like protein kinase FERONIA
TC07G006520	5.38648	8.73442	9.42691	16.4547	Tc07g006520|Putative Probable disease resistance protein At1g12280
TC05G019560	6.09251	8.66367	10.1321	16.4448	Tc05g019560|Flavonol synthase/flavanone 3-hydroxylase
TC00G018450	7.88699	10.5572	11.9165	16.3309	Tc00g018450|Probable polygalacturonase At1g80170
TC03G002390	6.44373	12.3226	10.4641	16.2278	Tc03g002390|Putative uncharacterized protein
TC09G006140	8.50485	10.7224	12.5209	16.1791	Tc09g006140|Pectinesterase/pectinesterase inhibitor PPE8B
TC09G007060	6.87339	10.7206	10.881	16.0851	Tc09g007060|AT5g35570/K2K18_1
TC03G022850	5.23963	6.29677	9.2444	16.053	Tc03g022850|Galactose oxidase, putative
TC06G007560	9.50569	14.8749	13.5065	16.0095	Tc06g007560|ABC transporter G family member 36
TC04G023490	7.35642	11.5285	11.3569	16.0054	Tc04g023490|Lipoxygenase 5, chloroplastic
TC08G010830	6.63651	8.60664	10.6346	15.9786	Tc08g010830|Cyclin-A1-1
TC04G016840	6.89308	12.0238	10.8911	15.9784	Tc04g016840|UPF0706 protein At5g01750
TC05G025310	6.58159	11.1721	10.5791	15.9719	Tc05g025310|Germin-like protein subfamily 1 member 13
TC05G031180	5.93726	10.7802	9.93384	15.9621	Tc05g031180|Homeobox protein knotted-1-like 1
TC07G008670	7.24698	11.2418	11.2425	15.9509	Tc07g008670|Putative Tyrosine aminotransferase
TC02G025720	6.18777	8.60303	10.1828	15.9452	Tc02g025720|Probable pectate lyase 5
TC03G019060	7.43083	11.6358	11.4172	15.8494	Tc03g019060|Putative Probable gibberellin receptor GID1L3
TC06G001740	4.71948	7.24028	8.70364	15.8252	Tc06g001740|Putative Blue copper protein
TC01G009340	5.19772	6.33292	9.18051	15.8103	Tc01g009340|Putative uncharacterized protein
TC01G035240	5.50168	11.5978	9.47747	15.7337	Tc01g035240|Putative uncharacterized protein
TC01G025700	5.86562	10.1217	9.83887	15.706	Tc01g025700|Putative Probable LRR receptor-like serine/threonine-protein kinase At4g08850
TC03G020480	7.39893	10.5525	11.3683	15.6636	Tc03g020480|Putative uncharacterized protein
TC02G003900	5.49219	8.33019	9.46153	15.6636	Tc02g003900|Putative uncharacterized protein
TC08G008620	8.5229	12.5318	12.4899	15.6381	Tc08g008620|Putative Homeobox-leucine zipper protein ATHB-16
TC06G013550	11.0115	13.2997	14.9778	15.631	Tc06g013550|GDSL esterase/lipase At1g29670
TC09G007300	8.23276	11.3856	12.196	15.5971	Tc09g007300|Predicted protein
TC05G017950	7.61475	11.2725	11.5725	15.5382	Tc05g017950|Predicted protein
TC00G023090	8.97829	14.5371	12.9354	15.5318	Tc00g023090|Auxin-induced protein AUX28
TC09G015570	7.14963	10.5427	11.1058	15.5212	Tc09g015570|Putative uncharacterized protein
TC01G013500	6.83423	7.2318	10.7889	15.505	Tc01g013500|Predicted protein
TC03G016840	4.87965	8.63707	8.83423	15.5042	Tc03g016840|Hexose carrier protein HEX6
TC08G001490	4.75314	7.99335	8.70406	15.4649	Tc08g001490|Predicted protein
TC01G018110	8.49983	11.5116	12.449	15.4465	Tc01g018110|Fasciclin-like arabinogalactan protein 7
TC01G003810	7.95859	10.7807	11.9074	15.4423	Tc01g003810|Probable galacturonosyltransferase-like 2
TC05G019410	6.97686	9.57728	10.9248	15.4333	Tc05g019410|Predicted protein
TC00G011650	8.18072	9.77183	12.1239	15.3818	Tc00g011650|Putative uncharacterized protein
TC09G029400	6.00203	12.335	9.94512	15.3812	Tc09g029400|Hypothetical protein
TC07G010770	5.8915	6.3916	9.82909	15.3226	Tc07g010770|Putative Probable LRR receptor-like serine/threonine-protein kinase At1g53420
TC07G008590	6.7772	10.1417	10.7134	15.3082	Tc07g008590|Putative T12H20.11 protein
TC02G000880	5.59119	9.03961	9.52415	15.2735	Tc02g000880|Putative uncharacterized protein
TC01G039780	5.03605	6.68577	8.96626	15.2444	Tc01g039780|Rac-like GTP-binding protein 7
TC00G015270	4.93592	9.89477	8.8637	15.2188	Tc00g015270|Putative uncharacterized protein
TC01G031260	5.39477	6.64423	9.32075	15.1999	Tc01g031260|Histone H1
TC08G007390	5.42028	6.76243	9.33958	15.1295	Tc08g007390|Pollen-specific protein SF3
TC00G044720	6.45512	9.84265	10.3727	15.1111	Tc00g044720|Cytochrome P450 71D10
TC10G000160	9.95795	11.828	13.8741	15.0965	Tc10g000160|Uridylate kinase
TC10G001770	6.35708	9.0944	10.2726	15.0899	Tc10g001770|At2g40095
TC05G018670	6.43038	11.246	10.3416	15.0453	Tc05g018670|Putative Lectin-domain containing receptor kinase A4.2
TC05G028870	4.98795	8.24605	8.89897	15.043	Tc05g028870|Sugar transporter ERD6-like 15
TC03G016750	6.22795	7.38825	10.1382	15.0346	Tc03g016750|Derlin-1
TC01G023230	8.93921	12.5743	12.8481	15.021	Tc01g023230|Probable 3-beta-hydroxysteroid-Delta(8),Delta(7)-isomerase
TC00G059380	7.84233	10.3258	11.7455	14.9609	Tc00g059380|WD repeat-containing protein LWD1
TC10G003050	7.97046	11.8131	11.8723	14.9471	Tc10g003050|Wall-associated receptor kinase-like 20
TC03G030570	7.49382	11.8976	11.3925	14.9153	Tc03g030570|Hypothetical protein
TC09G008370	4.9119	6.98408	8.81015	14.9105	Tc09g008370|Mitochondrial-processing peptidase subunit beta, mitochondrial, putative
TC10G014660	9.89836	10.0339	13.7963	14.9071	Tc10g014660|Putative Aspartic proteinase nepenthesin-1
TC05G024750	5.34673	9.22042	9.24413	14.9016	Tc05g024750|Hypothetical protein
TC09G030580	5.11641	7.22837	9.01085	14.8711	Tc09g030580|Predicted protein
TC05G031660	8.21375	12.3376	12.1054	14.8429	Tc05g031660|S-adenosylmethionine synthase 1
TC03G028170	7.04325	9.20582	10.9337	14.8305	Tc03g028170|Predicted protein
TC02G005670	8.50971	11.7567	12.3982	14.8097	Tc02g005670|Putative Probable aquaporin PIP1-2
TC06G012490	9.56586	12.0856	13.4541	14.8078	Tc06g012490|Pyruvate dehydrogenase E1 component subunit beta
TC05G016070	5.99333	6.10564	9.88106	14.8021	Tc05g016070|Glucan endo-1,3-beta-glucosidase
TC01G005670	5.49149	6.31798	9.3629	14.6356	Tc01g005670|Putative Microtubule-associated protein RP/EB family member 3
TC08G009310	10.3997	15.005	14.2702	14.6271	Tc08g009310|Ethylene-responsive transcription factor RAP2-4
TC04G020410	5.26253	9.99002	9.13283	14.6243	Tc04g020410|Xyloglucan galactosyltransferase KATAMARI1 homolog
TC04G012670	6.23361	9.96949	10.0995	14.5795	Tc04g012670|Protein RSI-1
TC01G028770	5.35283	8.78133	9.21698	14.5622	Tc01g028770|Hypothetical protein
TC10G016330	8.6995	11.932	12.5623	14.5487	Tc10g016330|Expansin-A8
TC00G054140	8.96272	10.8539	12.8254	14.5472	Tc00g054140|Putative ABSCISIC ACID-INSENSITIVE 5-like protein 1
TC03G027130	6.91986	7.71631	10.7808	14.5303	Tc03g027130|Hypothetical protein
TC01G005120	6.78752	12.2203	10.6472	14.5169	Tc01g005120|Putative uncharacterized protein
TC08G008740	4.92303	5.15175	8.78212	14.5111	Tc08g008740|Putative uncharacterized protein OJ1118_B06.9-1
TC00G073230	7.07132	9.64021	10.9264	14.4706	Tc00g073230|GDSL esterase/lipase CPRD49
TC05G008180	5.29821	8.54512	9.15127	14.4506	Tc05g008180|Putative uncharacterized protein
TC05G003870	7.80272	12.8538	11.6543	14.4355	Tc05g003870|Putative Alcohol dehydrogenase [NADP ]
TC05G030920	6.50641	11.5061	10.3576	14.4324	Tc05g030920|Predicted protein
TC01G020930	6.96546	11.3539	10.8154	14.419	Tc01g020930|Predicted protein
TC00G025380	9.41251	10.7852	13.2594	14.3894	Tc00g025380|Putative GDSL esterase/lipase At1g29670
TC05G018980	6.50801	8.58326	10.3507	14.3469	Tc05g018980|Hypothetical protein
TC03G017940	4.77644	5.61658	8.61146	14.271	Tc03g017940|Putative uncharacterized protein
TC03G003240	7.69681	10.1643	11.5309	14.2618	Tc03g003240|LOB domain-containing protein 41
TC07G009440	5.18074	9.20919	9.01458	14.2593	Tc07g009440|Hypothetical protein
TC05G022780	10.3392	12.8025	14.1717	14.2458	Tc05g022780|Protease inhibitor HPI
TC01G017870	5.8825	8.15809	9.71346	14.231	Tc01g017870|GDSL esterase/lipase At2g04570
TC05G011630	11.3188	14.9101	15.1435	14.1689	Tc05g011630|Hairpin-inducing protein
TC07G002650	8.78106	13.3224	12.6016	14.1288	Tc07g002650|Putative Glucan endo-1,3-beta-glucosidase 12
TC07G000570	5.91845	6.49473	9.73873	14.1259	Tc07g000570|Putative Uncharacterized protein At4g26480
TC07G001750	4.49401	6.27381	8.31417	14.1248	Tc07g001750|ABC transporter C family member 3
TC00G044590	5.13218	8.77277	8.95021	14.1039	Tc00g044590|Leucine-rich repeat-containing protein, putative
TC00G011370	7.75691	11.0552	11.5688	14.0444	Tc00g011370|Transcription factor bHLH135
TC05G006730	5.90626	7.95694	9.71491	14.0126	Tc05g006730|Putative DVL
TC03G015650	7.46047	10.9856	11.2689	14.0104	Tc03g015650|Phosphate carrier protein, mitochondrial
TC09G008230	8.07474	11.1393	11.8814	13.9937	Tc09g008230|Putative uncharacterized protein
TC08G009860	4.97166	8.30994	8.77814	13.9915	Tc08g009860|Putative uncharacterized protein
TC08G003440	7.35793	8.7087	11.1615	13.9633	Tc08g003440|Endoglucanase 2
TC03G001880	4.33264	6.06835	8.13554	13.9568	Tc03g001880|Hypothetical protein
TC08G008730	10.6433	13.8233	14.4457	13.9516	Tc08g008730|14-3-3-like protein
TC01G040230	6.5715	10.0769	10.3735	13.9476	Tc01g040230|Hypothetical protein
TC08G008640	7.60022	10.452	11.4016	13.9421	Tc08g008640|Putative uncharacterized protein
TC03G017330	4.50921	8.73518	8.30868	13.9237	Tc03g017330|Putative RING-H2 finger protein ATL1E
TC09G024560	6.2284	11.468	10.0274	13.9194	Tc09g024560|Putative uncharacterized protein
TC05G016980	7.57458	12.0513	11.3718	13.9016	Tc05g016980|Heat stress transcription factor B-3
TC03G023630	9.22922	11.8865	13.0259	13.897	Tc03g023630|Two-component response regulator-like APRR2
TC09G016940	7.2432	10.7029	11.0382	13.8809	Tc09g016940|Xyloglucan endotransglucosylase/hydrolase protein 22
TC02G026390	5.81458	7.04959	9.60864	13.8716	Tc02g026390|Mitotic spindle checkpoint protein MAD2
TC09G001330	6.17633	10.3169	9.96731	13.842	Tc09g001330|Predicted protein
TC01G040670	5.39723	7.33042	9.18224	13.7849	Tc01g040670|DNA-damage-inducible protein f, putative
TC05G028560	4.41737	6.61903	8.20212	13.7824	Tc05g028560|Predicted protein
TC00G073450	4.70061	7.40336	8.48523	13.7811	Tc00g073450|Hypothetical protein
TC03G021840	9.4103	12.1444	13.1943	13.7748	Tc03g021840|Putative Flavanone 3-dioxygenase
TC02G014550	7.57684	10.1635	11.3575	13.743	Tc02g014550|Putative Caltractin (Fragment)
TC06G003280	7.32488	11.3409	11.1054	13.7423	Tc06g003280|At1g80450
TC05G010060	6.33725	8.69113	10.1167	13.7323	Tc05g010060|Putative Solute carrier family 35 member F1
TC08G007960	5.44706	7.38432	9.22502	13.7176	Tc08g007960|Putative Probable LRR receptor-like serine/threonine-protein kinase At3g47570
TC03G025280	7.28199	10.1184	11.0594	13.7127	Tc03g025280|14 kDa proline-rich protein DC2.15
TC03G022810	7.63603	9.9532	11.4128	13.7061	Tc03g022810|Valacyclovir hydrolase, putative
TC10G005220	5.25513	12.2926	9.02362	13.6279	Tc10g005220|MLO-like protein 6
TC00G024460	6.45669	7.81262	10.2249	13.6251	Tc00g024460|Predicted protein
TC02G010360	10.3655	13.3337	14.1325	13.6139	Tc02g010360|Predicted protein
TC09G002630	5.97671	6.60733	9.7419	13.5968	Tc09g002630|Early nodulin-like protein 1
TC07G016010	5.34007	6.71905	9.10235	13.5693	Tc07g016010|Hypothetical protein
TC03G003050	7.74873	12.385	11.5108	13.5673	Tc03g003050|Predicted protein
TC00G002080	5.99829	8.59909	9.75849	13.5498	Tc00g002080|Putative uncharacterized protein
TC07G003890	7.75649	10.2007	11.5163	13.546	Tc07g003890|Putative Protein synthesis inhibitor II
TC08G001090	6.58704	10.0993	10.3464	13.5415	Tc08g001090|Putative uncharacterized protein
TC02G024320	5.45547	6.59273	9.21271	13.522	Tc02g024320|Predicted protein
TC00G072640	7.36323	10.1339	11.117	13.4897	Tc00g072640|Putative Cysteine-rich receptor-like protein kinase 10
TC00G024350	5.37224	10.4148	9.12512	13.4812	Tc00g024350|Predicted protein
TC03G028970	8.17151	11.8127	11.9231	13.4694	Tc03g028970|Predicted protein
TC06G013890	5.67619	8.68188	9.42754	13.467	Tc06g013890|UNE1-like protein
TC04G017000	6.46089	10.6606	10.2084	13.4314	Tc04g017000|Ankyrin-kinase, putative
TC02G026790	5.14817	9.20958	8.89401	13.4156	Tc02g026790|Putative Predicted protein
TC02G028370	6.94828	10.1164	10.6921	13.3968	Tc02g028370|HMG-Y-related protein A
TC06G014870	7.04215	12.2191	10.7857	13.394	Tc06g014870|Putative RING-H2 finger protein ATL2L
TC00G084140	4.85396	8.23874	8.59593	13.3797	Tc00g084140|Hypothetical protein
TC09G030920	7.46313	12.8166	11.2038	13.368	Tc09g030920|Putative uncharacterized protein
TC08G005640	6.70382	10.7071	10.4442	13.3649	Tc08g005640|Putative uncharacterized protein
TC06G001990	6.26261	10.135	10.0009	13.3452	Tc06g001990|Putative Reticuline oxidase-like protein
TC01G038490	7.05755	10.8829	10.794	13.3288	Tc01g038490|Squamosa promoter-binding-like protein 8
TC07G005920	8.07915	10.1299	11.8142	13.3159	Tc07g005920|Putative Cysteine-rich receptor-like protein kinase 10
TC08G000870	5.04395	10.7232	8.77884	13.3141	Tc08g000870|Putative Patatin group A-3
TC07G012930	10.29	13.2181	14.0239	13.3046	Tc07g012930|UPF0497 membrane protein f16
TC06G013930	6.63719	11.4475	10.3709	13.3028	Tc06g013930|Predicted protein
TC04G000310	8.20263	11.2358	11.9347	13.2883	Tc04g000310|Putative uncharacterized protein
TC00G088230	8.00003	10.8151	11.7315	13.2829	Tc00g088230|Putative ZF-HD homeobox protein At4g24660
TC01G022410	9.87189	12.0839	13.6031	13.2803	Tc01g022410|Cytochrome b5
TC02G009190	5.92123	8.37876	9.65244	13.2802	Tc02g009190|Putative uncharacterized protein
TC05G027360	5.75323	10.5781	9.48398	13.276	Tc05g027360|Auxin-induced protein 22D
TC04G027710	5.16693	5.7913	8.89226	13.2262	Tc04g027710|Serine/threonine protein kinase, putative
TC02G023720	10.1667	13.4649	13.892	13.2261	Tc02g023720|Putative At1g70420/F17O7_4
TC00G054660	7.78107	11.7047	11.5033	13.198	Tc00g054660|Putative uncharacterized protein
TC01G029250	8.98923	9.98053	12.7081	13.1668	Tc01g029250|Histone H2AX
TC04G023860	4.35759	8.32924	8.07523	13.1559	Tc04g023860|Putative Fiber protein Fb17 (Fragment)
TC04G009760	8.66399	10.414	12.3809	13.1492	Tc04g009760|Lamin-like protein
TC03G013800	4.80877	7.65832	8.52497	13.1429	Tc03g013800|Probable galactinol--sucrose galactosyltransferase 2
TC02G012100	7.42599	7.41617	11.1404	13.1261	Tc02g012100|Putative uncharacterized protein
TC09G025560	4.08631	6.96487	7.79545	13.0786	Tc09g025560|Protein kinase 2A, chloroplastic
TC05G016320	8.62438	9.91319	12.3289	13.0364	Tc05g016320|Protein GAST1
TC02G030760	6.97678	8.25371	10.6768	12.9963	Tc02g030760|Predicted protein
TC02G026900	7.28667	10.2035	10.9864	12.9935	Tc02g026900|Putative uncharacterized protein
TC00G013780	7.60025	11.9277	11.2993	12.9871	Tc00g013780|Putative uncharacterized protein
TC00G066880	8.90945	12.7122	12.6067	12.9716	Tc00g066880|Chlorophyll a-b binding protein 7, chloroplastic
TC01G008240	9.42252	13.1291	13.1196	12.9701	Tc01g008240|Putative UPF0483 protein C25G4.2
TC09G000980	4.48528	7.17028	8.18214	12.9678	Tc09g000980|Glutamate receptor 2.7
TC00G088880	8.74308	12.5624	12.4396	12.9649	Tc00g088880|Putative Probable ADP-ribosylation factor GTPase-activating protein AGD11
TC09G009570	5.06592	6.03038	8.76007	12.9434	Tc09g009570|Putative Probable protein ABIL5
TC06G003500	6.62617	9.13801	10.3187	12.9291	Tc06g003500|Putative uncharacterized protein
TC08G001050	6.00978	8.02333	9.70175	12.9239	Tc08g001050|Putative Early nodulin-like protein 2
TC01G011360	8.81559	10.6993	12.5071	12.9195	Tc01g011360|Hypothetical protein
TC01G006340	6.85478	9.04069	10.5457	12.9145	Tc01g006340|Putative UPF0553 protein
TC06G014720	6.22288	9.86075	9.91206	12.8989	Tc06g014720|Malate dehydrogenase, mitochondrial
TC04G010900	6.81388	11.4709	10.5021	12.8899	Tc04g010900|Putative Anthocyanin 5-aromatic acyltransferase
TC09G030600	9.80294	11.9834	13.4901	12.8809	Tc09g030600|Tubulin beta-1 chain
TC00G072760	8.23167	9.75213	11.9182	12.8752	Tc00g072760|Putative uncharacterized protein
TC04G002330	4.88984	8.53364	8.57558	12.8682	Tc04g002330|Putative uncharacterized protein
TC04G025470	9.37356	12.5672	13.0558	12.8366	Tc04g025470|Probable inorganic phosphate transporter 1-7
TC09G009860	4.85434	5.59073	8.53437	12.8174	Tc09g009860|Putative Ubiquitin carrier protein
TC01G015580	6.07177	6.95572	9.75141	12.8139	Tc01g015580|Putative receptor protein kinase ZmPK1
TC03G002470	4.84822	8.92416	8.5275	12.8107	Tc03g002470|DNA binding protein, putative
TC02G004570	9.45902	15.501	13.1345	12.7769	Tc02g004570|21 kDa seed protein
TC09G024130	7.63367	9.99354	11.3018	12.7124	Tc09g024130|Lichenase
TC02G034900	6.38406	10.9318	10.0521	12.7112	Tc02g034900|Putative phospholipid-transporting ATPase 9
TC03G002670	4.67059	7.50132	8.33704	12.6972	Tc03g002670|Putative Uncharacterized protein At1g14870
TC02G005270	5.55319	9.90029	9.2189	12.6908	Tc02g005270|Phospholipase C, putative
TC09G017000	9.00595	6.90493	12.6642	12.6251	Tc09g017000|Purple acid phosphatase 17
TC00G047720	6.63233	10.1701	10.2893	12.6139	Tc00g047720|Putative Probable serine/threonine-protein kinase At1g18390
TC04G018070	6.31876	8.59746	9.97561	12.6131	Tc04g018070|Putative uncharacterized protein
TC05G002870	8.55721	12.6472	12.2125	12.5991	Tc05g002870|Putative BAHD acyltransferase DCR
TC08G000040	8.04335	9.39266	11.6957	12.5739	Tc08g000040|Putative Uncharacterized protein At4g06744
TC02G029920	5.92456	9.8598	9.57661	12.5713	Tc02g029920|Putative receptor protein kinase ZmPK1
TC10G012790	7.65741	8.79505	11.3074	12.5529	Tc10g012790|Ethylene-responsive transcription factor WRI1
TC07G007340	6.07481	9.04954	9.72391	12.5456	Tc07g007340|Predicted protein
TC09G026380	10.4257	12.3898	14.0735	12.5342	Tc09g026380|Putative uncharacterized protein
TC07G016700	5.49015	7.53494	9.1379	12.5338	Tc07g016700|Putative Aspartic proteinase nepenthesin-1
TC00G061300	7.90483	10.4825	11.5487	12.4997	Tc00g061300|Hypothetical protein
TC06G000920	8.76952	12.4015	12.4133	12.4992	Tc06g000920|Hypothetical protein
TC06G014420	7.55216	11.1517	11.1942	12.4845	Tc06g014420|14-3-3-like protein D
TC05G021030	4.6691	8.87226	8.30688	12.4475	Tc05g021030|Putative Phospholipase C 3
TC03G030240	5.25446	9.08115	8.88743	12.4061	Tc03g030240|Putative Disease resistance protein RPM1
TC02G007060	5.95407	6.64939	9.58358	12.3763	Tc02g007060|Probable serine/threonine-protein kinase At1g01540
TC08G000280	7.2234	9.72379	10.8526	12.3735	Tc08g000280|Predicted protein
TC02G010220	8.49214	11.8188	12.1212	12.3725	Tc02g010220|Putative uncharacterized protein
TC09G001530	5.01025	9.43343	8.63405	12.3274	Tc09g001530|Putative Probable WRKY transcription factor 40
TC00G017260	4.39478	8.16507	8.01795	12.3221	Tc00g017260|SKP1-like protein 11
TC09G003580	8.55437	11.5312	12.1773	12.3203	Tc09g003580|Predicted protein
TC09G025970	6.16066	11.1083	9.78352	12.3194	Tc09g025970|Predicted protein (Fragment)
TC08G002870	4.95115	8.65441	8.56917	12.2781	Tc08g002870|Auxin-induced protein 5NG4
TC02G009910	6.26284	9.73504	9.88068	12.2766	Tc02g009910|Probable protein phosphatase 2C 63
TC04G020100	5.73312	9.87042	9.34749	12.2471	Tc04g020100|Putative Reticuline oxidase-like protein
TC07G000970	5.11745	9.90573	8.73003	12.232	Tc07g000970|Putative Predicted protein
TC07G001180	7.28907	9.67021	10.8985	12.2055	Tc07g001180|Nuclear transcription factor Y subunit B-9
TC02G009850	7.3183	10.7741	10.9277	12.2046	Tc02g009850|Putative uncharacterized protein
TC00G048450	5.14224	9.5396	8.74911	12.1835	Tc00g048450|Putative TMV resistance protein N
TC08G001710	9.72786	13.8121	13.3329	12.1683	Tc08g001710|Putative uncharacterized protein
TC01G040390	6.1574	10.3639	9.76145	12.1598	Tc01g040390|Putative uncharacterized protein
TC02G008790	9.74684	11.3002	13.3465	12.1232	Tc02g008790|Ferredoxin--nitrite reductase, chloroplastic
TC07G009170	5.34269	9.04859	8.94115	12.1128	Tc07g009170|Cysteine-rich receptor-like protein kinase 10
TC08G012960	5.87945	9.8464	9.47715	12.1064	Tc08g012960|Anthocyanin 3'-O-beta-glucosyltransferase
TC08G008750	6.06352	9.04316	9.65515	12.0556	Tc08g008750|Serine/threonine-protein kinase SAPK2
TC01G003990	9.90352	13.6172	13.4943	12.0487	Tc01g003990|Oxygen-evolving enhancer protein 1, chloroplastic
TC07G006640	6.39889	9.49255	9.98918	12.0443	Tc07g006640|Fiber protein Fb34
TC01G007100	4.89158	7.53347	8.48016	12.0301	Tc01g007100|Probable xyloglucan endotransglucosylase/hydrolase protein 6
TC09G004490	7.70222	9.642	11.2907	12.0294	Tc09g004490|Predicted protein
TC01G007040	5.74187	10.7369	9.32675	11.9993	Tc01g007040|Transcription factor RAX3
TC04G018060	6.17094	8.43365	9.75558	11.9973	Tc04g018060|Putative uncharacterized protein
TC08G001040	5.31085	10.83	8.89547	11.9971	Tc08g001040|R2r3-myb transcription factor, putative
TC02G009780	7.68395	10.4449	11.2684	11.9961	Tc02g009780|Probable indole-3-acetic acid-amido synthetase GH3.1
TC05G007240	6.43188	9.71492	10.0134	11.9718	Tc05g007240|Putative receptor protein kinase ZmPK1
TC09G013830	5.87096	7.33363	9.45201	11.9675	Tc09g013830|Putative uncharacterized protein
TC06G011190	4.60935	10.2774	8.18973	11.9619	Tc06g011190|Probable LRR receptor-like serine/threonine-protein kinase At1g56140
TC06G006890	4.97313	5.81661	8.55317	11.9592	Tc06g006890|Gb:AAF35421.1
TC04G011210	8.55565	11.5163	12.1344	11.9482	Tc04g011210|Putative Predicted protein
TC01G027610	4.92283	7.06378	8.49752	11.9149	Tc01g027610|Putative Vacuolar protein 8
TC05G008420	7.93923	11.8912	11.5138	11.9135	Tc05g008420|PAN domain-containing protein At5g03700
TC09G006520	5.89257	7.9144	9.46679	11.911	Tc09g006520|Ethylene-responsive transcription factor ERF017
TC06G002650	5.96992	7.95684	9.54262	11.8984	Tc06g002650|Receptor-like protein kinase
TC07G003180	4.97102	7.941	8.54036	11.8708	Tc07g003180|Putative uncharacterized protein
TC06G014500	6.62047	10.7696	10.1852	11.8331	Tc06g014500|DNA binding protein, putative
TC01G018220	10.1676	12.0642	13.7312	11.8238	Tc01g018220|Predicted protein
TC07G002310	9.88581	11.0901	13.449	11.8201	Tc07g002310|Putative F-box protein At5g07610
TC00G089680	7.10074	10.6494	10.6634	11.8161	Tc00g089680|Putative Probable peptide transporter At1g52190
TC04G025370	4.40678	7.21328	7.96625	11.7899	Tc04g025370|RING-H2 finger protein ATL5K
TC00G088810	6.19882	7.97331	9.75768	11.7849	Tc00g088810|Predicted protein (Fragment)
TC08G008280	10.8712	11.7926	14.4241	11.7361	Tc08g008280|Pyrophosphate--fructose 6-phosphate 1-phosphotransferase subunit alpha
TC00G045010	5.61522	10.2803	9.16725	11.7292	Tc00g045010|Predicted protein
TC04G018390	10.1548	13.1839	13.7063	11.7245	Tc04g018390|Auxin-induced protein PCNT115
TC03G026580	5.93459	10.046	9.4858	11.7225	Tc03g026580|Putative Transcription factor TCP9
TC09G002170	7.70192	11.6813	11.2529	11.7208	Tc09g002170|Putative Probable LRR receptor-like serine/threonine-protein kinase At1g56130
TC00G047910	6.46598	10.5201	10.0152	11.7064	Tc00g047910|Putative UPF0481 protein At3g47200
TC06G018870	4.71811	8.66301	8.26555	11.6919	Tc06g018870|Putative Cytochrome P450 77A3
TC04G001920	6.56382	8.6501	10.1107	11.6871	Tc04g001920|Putative NAC domain-containing protein 8
TC01G019500	7.75642	9.19302	11.3027	11.6825	Tc01g019500|Hypothetical protein
TC10G013470	5.24912	10.0831	8.79402	11.6713	Tc10g013470|Putative Flavonol sulfotransferase-like
TC00G051980	7.4318	10.346	10.9756	11.6621	Tc00g051980|Putative uncharacterized protein
TC05G010970	4.55462	7.71028	8.09617	11.6443	Tc05g010970|Probable LRR receptor-like serine/threonine-protein kinase At1g74360
TC01G035860	9.42302	13.1354	12.9641	11.6405	Tc01g035860|Probable glycerol-3-phosphate acyltransferase 8
TC01G010050	8.96276	12.5133	12.5013	11.6203	Tc01g010050|Cytochrome P450 78A4
TC04G002560	5.81715	9.06807	9.35571	11.6202	Tc04g002560|Putative uncharacterized protein
TC03G013990	6.50835	12.1993	10.0466	11.618	Tc03g013990|Protein binding protein, putative
TC04G022520	7.88115	10.992	11.4184	11.61	Tc04g022520|Putative Probable glutathione S-transferase
TC02G010250	6.4091	10.3173	9.94522	11.6005	Tc02g010250|Putative Mitochondrial outer membrane protein porin 1
TC09G012530	7.90737	9.73122	11.4379	11.5556	Tc09g012530|Predicted protein
TC02G016320	5.97992	7.06864	9.50909	11.5448	Tc02g016320|Putative O-acyltransferase WSD1
TC02G027880	6.09215	9.70146	9.61807	11.5188	Tc02g027880|Nudix hydrolase 17, mitochondrial
TC04G020510	8.75676	11.7937	12.2809	11.5048	Tc04g020510|UDP-glucuronate 4-epimerase 6
TC02G034910	7.50021	11.5786	11.0238	11.5001	Tc02g034910|Probable calcium-binding protein CML15
TC01G006140	4.78421	8.62314	8.30742	11.4972	Tc01g006140|Probable protein phosphatase 2C 63
TC02G002430	6.90346	10.5819	10.4266	11.4963	Tc02g002430|Basic form of pathogenesis-related protein 1
TC01G005000	4.96772	8.91508	8.4892	11.4835	Tc01g005000|Glutamate receptor 2 plant, putative
TC00G044390	4.8259	7.10591	8.34672	11.4782	Tc00g044390|Hypothetical protein
TC09G010710	6.0917	8.84971	9.61241	11.4773	Tc09g010710|Putative EG45-like domain containing protein
TC06G007250	5.25978	6.90527	8.78009	11.4741	Tc06g007250|Putative uncharacterized protein
TC04G018370	9.40206	12.1363	12.9218	11.4694	Tc04g018370|Auxin-induced protein PCNT115
TC09G034880	8.0519	9.18524	11.5697	11.4543	Tc09g034880|Predicted protein
TC06G014680	6.54986	12.3254	10.0674	11.452	Tc06g014680|Predicted protein
TC03G023250	8.34372	11.6954	11.859	11.4343	Tc03g023250|Putative uncharacterized protein
TC00G065860	9.82804	12.0228	13.3418	11.4221	Tc00g065860|Dirigent-like protein 1
TC02G008610	7.99093	9.89526	11.5036	11.4133	Tc02g008610|Putative Probable gibberellin receptor GID1L1
TC08G002130	4.81397	8.76341	8.31996	11.3608	Tc08g002130|Probable LRR receptor-like serine/threonine-protein kinase At2g16250
TC00G038090	6.16315	9.09704	9.66774	11.3498	Tc00g038090|Hypothetical protein
TC02G009600	10.5698	12.7477	14.0743	11.3492	Tc02g009600|Putative uncharacterized protein
TC05G022370	9.67933	11.6276	13.1818	11.3331	Tc05g022370|Hypothetical protein
TC00G022360	5.71632	10.2005	9.21532	11.3059	Tc00g022360|Predicted protein
TC09G027540	5.39879	9.78123	8.89606	11.2923	Tc09g027540|U-box domain-containing protein 23
TC02G005020	8.47936	10.8373	11.9746	11.2768	Tc02g005020|Rac-like GTP-binding protein ARAC3
TC03G026930	6.46297	9.85391	9.95706	11.2674	Tc03g026930|Putative UPF0497 membrane protein At4g11655
TC10G015640	4.95515	7.60817	8.44824	11.2596	Tc10g015640|Putative LRR receptor-like serine/threonine-protein kinase GSO2
TC04G012840	8.23077	10.3219	11.7222	11.247	Tc04g012840|Hypothetical protein
TC10G000130	6.1461	7.93795	9.63416	11.2205	Tc10g000130|Putative Protein WAX2
TC00G048250	5.83221	9.19373	9.31854	11.207	Tc00g048250|Putative Myb-related protein Myb4
TC05G031040	9.13186	9.80268	12.6157	11.1878	Tc05g031040|Putative Universal stress protein A-like protein
TC04G023200	6.76657	6.76833	10.2429	11.1298	Tc04g023200|Glucose-1-phosphate adenylyltransferase large subunit 1, chloroplastic
TC03G003330	5.13039	10.4117	8.60544	11.1198	Tc03g003330|Hypothetical protein
TC09G001020	5.90942	9.8362	9.38441	11.1192	Tc09g001020|Glutamate receptor 2.7
TC01G030080	7.94087	10.3463	11.4152	11.1141	Tc01g030080|Glutathione S-transferase PARB
TC00G090200	8.39544	12.3294	11.8677	11.0985	Tc00g090200|Putative Choline kinase alpha
TC02G029300	6.8401	9.71158	10.3089	11.0717	Tc02g029300|Probable NAD(P)H-dependent oxidoreductase 1
TC02G001580	6.58676	8.67201	10.0538	11.0585	Tc02g001580|Putative uncharacterized protein
TC03G017770	10.7663	12.7003	14.2316	11.0446	Tc03g017770|Hypothetical protein
TC01G035840	9.22232	11.3545	12.6843	11.0198	Tc01g035840|Cytochrome P450 86A2
TC07G000010	4.8305	6.26084	8.29243	11.019	Tc07g000010|Predicted protein
TC08G011680	5.34116	7.50297	8.80305	11.0188	Tc08g011680|AP2/ERF domain-containing transcription factor
TC04G024600	5.35254	8.96052	8.81409	11.0162	Tc04g024600|Auxin-responsive protein IAA14
TC04G027340	12.1276	13.4104	15.5874	11.0021	Tc04g027340|Acyl carrier protein 1, chloroplastic
TC05G025440	8.85564	12.3845	12.3147	10.9969	Tc05g025440|Germin-like protein subfamily 1 member 18
TC03G029510	4.90178	6.93499	8.36027	10.9928	Tc03g029510|Hypothetical protein
TC02G005190	5.94814	7.4029	9.40645	10.9915	Tc02g005190|Pathogenesis-related protein 5
TC04G022730	4.84666	9.00613	8.30465	10.989	Tc04g022730|Endo-1,3-1,4-beta-d-glucanase, putative
TC03G028030	5.44206	7.96143	8.90003	10.9888	Tc03g028030|Putative WRKY transcription factor 22
TC00G007000	5.11998	5.63658	8.57643	10.9772	Tc00g007000|Putative Metalloendoproteinase 1
TC03G019840	10.4072	13.7762	13.8635	10.9763	Tc03g019840|Putative uncharacterized protein
TC09G035420	5.32731	5.70052	8.78306	10.9719	Tc09g035420|Putative Secologanin synthase
TC01G032670	7.07226	7.35764	10.526	10.9569	Tc01g032670|Hydrolase, hydrolyzing O-glycosyl compounds, putative
TC02G007550	6.71584	9.20733	10.168	10.9444	Tc02g007550|Purple acid phosphatase 2
TC05G006550	10.6528	14.3437	14.1048	10.9431	Tc05g006550|Phenylalanine ammonia-lyase
TC02G008150	6.63118	8.20515	10.0816	10.9314	Tc02g008150|Putative B3 domain-containing transcription factor VRN1
TC05G001410	5.83639	8.22971	9.28677	10.9312	Tc05g001410|Sex determination protein tasselseed-2
TC00G037020	6.9167	12.1383	10.367	10.9303	Tc00g037020|Metalloendoproteinase 1
TC02G002890	6.60177	9.85736	10.0513	10.925	Tc02g002890|Hypothetical protein
TC09G015900	4.36333	7.31664	7.81282	10.9245	Tc09g015900|Predicted protein
TC07G006430	5.45067	7.49165	8.89986	10.9222	Tc07g006430|Putative disease resistance protein At4g10780
TC05G028280	5.30747	8.32336	8.7544	10.9051	Tc05g028280|Putative Predicted protein
TC05G014720	7.53303	12.0814	10.9796	10.9021	Tc05g014720|Predicted protein
TC02G004180	6.6407	8.49491	10.0867	10.8978	Tc02g004180|Putative uncharacterized protein
TC03G017810	10.9838	13.9775	14.4292	10.894	Tc03g017810|Putative DNA-damage-repair/toleration protein DRT100
TC10G016080	5.55406	7.10428	8.99807	10.883	Tc10g016080|Peroxidase 4
TC04G017610	9.11141	13.3266	12.5528	10.8634	Tc04g017610|Transcription factor bHLH113
TC02G015740	5.74501	7.05607	9.18639	10.8633	Tc02g015740|Expansin-B3
TC04G027480	6.60916	10.7273	10.0502	10.8604	Tc04g027480|Hypothetical protein
TC02G026610	4.80067	6.02882	8.24128	10.8574	Tc02g026610|Putative uncharacterized protein
TC02G014720	4.32815	11.5148	7.76831	10.8541	Tc02g014720|Predicted protein
TC09G029180	5.8542	7.84089	9.2923	10.8385	Tc09g029180|Argonaute-like protein At2g27880
TC09G012070	8.25078	11.6879	11.6858	10.8158	Tc09g012070|Putative ADIPOR-like receptor CG5315
TC09G006330	9.40141	13.1739	12.8351	10.8057	Tc09g006330|Sucrose synthase
TC05G022220	6.05636	8.54093	9.48267	10.7503	Tc05g022220|Putative Bark storage protein A
TC09G005220	7.90776	11.2747	11.3336	10.7472	Tc09g005220|Putative Serine/threonine-protein kinase CBK1
TC02G000260	7.00651	9.84258	10.4295	10.7257	Tc02g000260|Putative Cationic amino acid transporter 3
TC00G015610	7.5046	10.9558	10.9274	10.7242	Tc00g015610|Putative laccase-9
TC02G029690	7.41732	9.52551	10.8392	10.7171	Tc02g029690|Purple acid phosphatase 3
TC01G005180	10.7824	13.6467	14.2002	10.6874	Tc01g005180|Predicted protein
TC04G005560	5.40214	8.65055	8.81943	10.6833	Tc04g005560|Putative uncharacterized protein
TC06G021090	6.45557	8.80936	9.87118	10.6709	Tc06g021090|Root phototropism protein, putative
TC09G009430	7.10185	9.58844	10.5149	10.6518	Tc09g009430|Putative Bark storage protein A
TC05G004510	8.33903	11.3433	11.752	10.6516	Tc05g004510|Probable serine/threonine-protein kinase NAK
TC03G002990	5.65211	9.6893	9.06335	10.6386	Tc03g002990|Predicted protein
TC09G034930	9.15255	13.2325	12.5632	10.6342	Tc09g034930|Peroxidase 4
TC05G008010	6.48203	8.41317	9.89064	10.6193	Tc05g008010|Putative Probable inactive receptor kinase At2g26730
TC05G005340	4.96468	8.88525	8.37124	10.6042	Tc05g005340|Predicted protein
TC05G017960	9.87694	13.3718	13.2833	10.6024	Tc05g017960|Putative uncharacterized protein
TC00G008610	6.49967	9.76022	9.90599	10.6024	Tc00g008610|Putative uncharacterized protein
TC03G024080	10.9722	11.8269	14.3775	10.595	Tc03g024080|Predicted protein
TC09G028840	10.6717	14.2758	14.0765	10.5915	Tc09g028840|Arogenate dehydratase/prephenate dehydratase 6, chloroplastic
TC00G040620	7.94603	11.4946	11.3504	10.5881	Tc00g040620|Aspartate aminotransferase, mitochondrial
TC00G014360	8.51821	10.7515	11.9223	10.586	Tc00g014360|Cytokinin-N-glucosyltransferase 1
TC01G001730	6.5288	7.4767	9.93042	10.5679	Tc01g001730|Putative uncharacterized protein
TC02G012170	5.35474	7.67076	8.75255	10.54	Tc02g012170|Beta-xylosidase/alpha-L-arabinofuranosidase 2
TC02G001790	4.75116	5.46797	8.14737	10.5284	Tc02g001790|Putative uncharacterized protein At2g20142.1
TC09G005800	4.98136	10.7573	8.3771	10.525	Tc09g005800|Protein kinase APK1A, chloroplast, putative
TC09G024810	5.85788	6.82478	9.25347	10.5238	Tc09g024810|G2/mitotic-specific cyclin S13-6
TC01G030090	6.52713	10.5097	9.92266	10.5234	Tc01g030090|Glutathione S-transferase
TC01G015650	4.61751	8.31769	8.01054	10.5052	Tc01g015650|Putative receptor protein kinase ZmPK1
TC08G012590	12.1445	13.1459	15.5321	10.4661	Tc08g012590|Alcohol dehydrogenase class-P
TC01G037400	8.74991	11.026	12.1369	10.4611	Tc01g037400|Predicted protein
TC04G017090	7.6641	9.8134	11.051	10.4603	Tc04g017090|Uncharacterized UDP-glucosyltransferase At1g05670
TC03G030560	5.68529	10.1302	9.07109	10.4526	Tc03g030560|Hypothetical protein
TC03G027250	6.11533	7.8342	9.50007	10.445	Tc03g027250|Tubulin beta-1 chain
TC00G012970	5.7754	10.4293	9.15969	10.4417	Tc00g012970|Putative uncharacterized protein
TC01G027780	4.69645	6.74018	8.07985	10.4354	Tc01g027780|Ent-copalyl diphosphate synthase, chloroplastic
TC05G001480	7.28712	10.9852	10.6674	10.413	Tc05g001480|Predicted protein
TC09G035030	5.50156	8.13273	8.88112	10.4076	Tc09g035030|Predicted protein
TC04G026000	4.85805	8.67695	8.23494	10.3883	Tc04g026000|Putative Cyclopropane-fatty-acyl-phospholipid synthase
TC00G013710	6.16884	9.86027	9.5437	10.3737	Tc00g013710|Tubulin alpha chain
TC00G007960	5.18362	8.01781	8.55743	10.3662	Tc00g007960|Predicted protein
TC04G014930	5.04332	8.18023	8.41601	10.3581	Tc04g014930|Cytochrome P450 81D1
TC03G021050	6.71952	11.3632	10.0911	10.35	Tc03g021050|Predicted protein
TC05G028530	5.08432	7.39254	8.45092	10.3145	Tc05g028530|Putative Probable LRR receptor-like serine/threonine-protein kinase At4g08850
TC00G045940	5.97352	11.3508	9.33952	10.3102	Tc00g045940|Peroxidase 53
TC08G007420	5.22804	9.31075	8.59167	10.2932	Tc08g007420|Putative uncharacterized protein
TC04G020360	5.99507	6.32202	9.35795	10.2879	Tc04g020360|Putative uncharacterized protein
TC00G047130	6.75406	10.3151	10.1168	10.2873	Tc00g047130|Glyceraldehyde-3-phosphate dehydrogenase A, chloroplastic
TC01G001520	10.2847	11.1114	13.6429	10.2546	Tc01g001520|Putative Senescence-associated protein DIN1
TC06G018430	4.73201	7.4316	8.08939	10.2488	Tc06g018430|Cysteine-rich receptor-like protein kinase 10
TC03G021300	6.51079	9.81656	9.86761	10.2448	Tc03g021300|Protein yippee-like At4g27740
TC05G029860	6.69242	9.95423	10.0453	10.2171	Tc05g029860|Putative Wall-associated receptor kinase 2
TC06G010940	7.49068	11.8853	10.8399	10.1911	Tc06g010940|4-coumarate--CoA ligase 1
TC03G014390	7.23898	11.6356	10.5867	10.1807	Tc03g014390|Hypothetical protein
TC00G023070	5.47286	5.54316	8.8202	10.1778	Tc00g023070|F-box/LRR-repeat protein 17
TC02G006920	5.04802	5.91212	8.39395	10.1677	Tc02g006920|Predicted protein (Fragment)
TC02G026830	8.6608	13.1099	12.0051	10.1564	Tc02g026830|Predicted protein
TC01G032940	5.47613	9.41918	8.81757	10.1362	Tc01g032940|Putative Probable WRKY transcription factor 47
TC04G025970	9.31212	13.3349	12.6532	10.1335	Tc04g025970|Peptide transporter PTR3-A
TC00G084630	10.5829	14.3111	13.9239	10.1327	Tc00g084630|Probable rhamnose biosynthetic enzyme 1
TC02G024330	6.44955	10.9545	9.78577	10.0996	Tc02g024330|Putative Nitrate transporter
TC10G016540	10.5104	11.9385	13.8448	10.0869	Tc10g016540|Trans-cinnamate 4-monooxygenase
TC03G013980	5.67358	8.82988	9.00187	10.0442	Tc03g013980|Probable pectate lyase 5
TC10G016660	7.41197	9.78371	10.7399	10.0416	Tc10g016660|Putative Predicted protein
TC02G001870	4.6286	8.04025	7.9559	10.0373	Tc02g001870|Hypothetical protein
TC10G005680	5.24118	9.14964	8.5669	10.0263	Tc10g005680|Predicted protein
TC00G051460	7.81128	10.0518	11.1356	10.0166	Tc00g051460|Kinesin light chain, putative
TC02G034120	5.40351	8.4989	8.72692	10.0103	Tc02g034120|Putative Peptide transporter PTR2
TC02G014600	5.43593	6.60237	8.75927	10.0098	Tc02g014600|Predicted protein
TC01G015730	5.24544	7.91451	8.56571	9.98854	Tc01g015730|Putative receptor protein kinase ZmPK1
TC06G014820	7.15725	9.38759	10.4767	9.98264	Tc06g014820|Putative 3'-N-debenzoyl-2'-deoxytaxol N-benzoyltransferase
TC04G027520	9.18237	14.1592	12.5005	9.97342	Tc04g027520|UPF0497 membrane protein 12
TC01G037350	9.6829	11.2881	13.0008	9.97189	Tc01g037350|Fasciclin-like arabinogalactan protein 8
TC00G044820	4.89137	8.90912	8.20567	9.94726	Tc00g044820|Protein binding protein, putative
TC06G002620	6.11368	9.37475	9.42773	9.94553	Tc06g002620|D-3-phosphoglycerate dehydrogenase, chloroplastic
TC06G013770	4.65091	5.89619	7.96328	9.93397	Tc06g013770|Carboxy-terminal domain RNA polymerase II polypeptide A small phosphatase, putative
TC06G020440	8.51076	12.4613	11.8178	9.89748	Tc06g020440|Predicted protein
TC08G005030	7.60758	11.1694	10.9137	9.89131	Tc08g005030|Probable serine/threonine-protein kinase NAK
TC00G069960	5.12558	5.71208	8.42799	9.86561	Tc00g069960|DNA (cytosine-5)-methyltransferase CMT3
TC06G011690	4.96775	7.71075	8.26764	9.84839	Tc06g011690|Putative LRR receptor-like serine/threonine-protein kinase GSO1
TC06G000270	6.25876	9.98402	9.55652	9.83387	Tc06g000270|Isoeugenol synthase 1
TC05G031390	9.97102	11.7871	13.2666	9.81898	Tc05g031390|Putative uncharacterized protein
TC04G026100	5.54636	6.42356	8.84011	9.80659	Tc04g026100|Putative Predicted protein
TC03G015680	6.07504	8.75077	9.36605	9.788	Tc03g015680|Serine carboxypeptidase-like 45
TC01G008530	7.41408	10.8238	10.7034	9.77658	Tc01g008530|Peroxidase 17
TC08G004170	6.54763	7.66837	9.83503	9.7635	Tc08g004170|Calcium-dependent protein kinase 29
TC02G016590	11.0655	14.1583	14.3528	9.76291	Tc02g016590|Probable protein phosphatase 2C 58
TC04G010370	5.95304	9.35621	9.24009	9.76112	Tc04g010370|Putative Transcription factor bHLH151
TC02G032160	5.43205	8.11432	8.71845	9.75673	Tc02g032160|Predicted protein
TC08G005560	5.2221	9.28124	8.50785	9.75241	Tc08g005560|Putative UPF0483 protein AAEL000016
TC08G000030	8.64419	11.6873	11.9291	9.74655	Tc08g000030|Probable WRKY transcription factor 7
TC06G012120	5.39068	7.02549	8.67536	9.74506	Tc06g012120|Putative uncharacterized protein
TC00G021840	5.77363	5.98583	9.05733	9.73847	Tc00g021840|Putative uncharacterized protein
TC01G006920	5.78688	7.31624	9.07013	9.73546	Tc01g006920|Putative AP2-like ethylene-responsive transcription factor ANT
TC06G012460	9.38859	13.5993	12.6701	9.72352	Tc06g012460|Putative Protein TIFY 5A
TC03G028920	4.53661	7.59887	7.81786	9.72199	Tc03g028920|Putative RING-H2 finger protein ATL1E
TC00G053030	6.733	14.8119	10.014	9.72006	Tc00g053030|Hypothetical protein
TC01G000600	5.33722	6.35354	8.61652	9.70886	Tc01g000600|G2/mitotic-specific cyclin-1
TC06G000860	5.87858	10.867	9.15782	9.70842	Tc06g000860|Putative Cytochrome P450 716B2
TC00G016710	5.30706	10.1997	8.58618	9.7076	Tc00g016710|Putative Villin-1
TC01G029620	7.8266	9.9983	11.1055	9.70647	Tc01g029620|Hypothetical protein
TC04G002980	7.99962	9.05938	11.2744	9.67842	Tc04g002980|Putative uncharacterized protein
TC00G073240	5.82604	7.11048	9.09974	9.67128	Tc00g073240|Putative Predicted protein
TC07G002090	6.45469	7.32794	9.72755	9.66563	Tc07g002090|Chromosome-associated kinesin KIF4A, putative
TC09G008550	5.74867	10.1388	9.01687	9.63445	Tc09g008550|Putative Gamma-glutamyltranspeptidase 1
TC09G000780	10.8988	14.1612	14.1644	9.61712	Tc09g000780|Probable WRKY transcription factor 11
TC05G030980	6.33821	8.89064	9.60323	9.61321	Tc05g030980|Predicted protein
TC10G016670	5.73599	9.61655	8.9986	9.5972	Tc10g016670|Putative Pheophorbidase
TC09G002910	8.34659	9.14988	11.6079	9.58872	Tc09g002910|NADP-dependent glyceraldehyde-3-phosphate dehydrogenase
TC09G007470	5.23789	7.07189	8.499	9.58715	Tc09g007470|Putative Serine/threonine-protein kinase CBK1
TC05G004400	8.24022	11.3472	11.4993	9.57359	Tc05g004400|Predicted protein
TC08G004580	5.5596	6.57224	8.81831	9.57126	Tc08g004580|Lysine histidine transporter-like 8
TC04G004030	7.73164	8.87557	10.9866	9.54631	Tc04g004030|Putative Major pollen allergen Pla l 1
TC07G009970	6.01735	9.5864	9.26946	9.52756	Tc07g009970|Hypothetical protein
TC04G030640	6.92885	11.1359	10.1806	9.52514	Tc04g030640|CBL-interacting serine/threonine-protein kinase 1
TC04G027890	4.70098	8.57877	7.95263	9.52456	Tc04g027890|Putative Cullin-1
TC00G062100	6.9298	9.07928	10.1814	9.52432	Tc00g062100|Probable galacturonosyltransferase-like 10
TC03G009350	7.67207	10.4656	10.9207	9.50477	Tc03g009350|Germin-like protein subfamily T member 2
TC02G016020	7.62605	10.0459	10.8743	9.50218	Tc02g016020|Receptor-like protein kinase HSL1
TC05G002310	10.4531	13.726	13.7001	9.49377	Tc05g002310|Omega-3 fatty acid desaturase, chloroplastic
TC00G000210	9.3036	11.5048	12.5502	9.49151	Tc00g000210|Biotin carboxylase 1, chloroplastic
TC07G004230	6.50701	8.7882	9.75273	9.48552	Tc07g004230|Predicted protein
TC03G004410	5.06046	9.03373	8.30587	9.48342	Tc03g004410|Putative uncharacterized protein
TC01G001430	5.3338	6.70152	8.57774	9.47375	Tc01g001430|Putative uncharacterized protein
TC05G017660	5.78125	6.22761	9.02518	9.47374	Tc05g017660|Hypothetical protein
TC04G019880	6.42216	7.81454	9.66556	9.4702	Tc04g019880|Hypothetical protein
TC01G039710	4.6585	8.12245	7.90178	9.46943	Tc01g039710|Putative Predicted protein
TC09G017720	6.55513	8.83256	9.79829	9.46866	Tc09g017720|Predicted protein
TC01G014040	8.47191	5.2974	11.7095	9.43192	Tc01g014040|Putative uncharacterized protein
TC08G000710	7.38785	10.5969	10.624	9.42247	Tc08g000710|Probable protein phosphatase 2C 12
TC01G009010	10.9845	11.8681	14.2138	9.37813	Tc01g009010|Annexin D2
TC09G016960	7.66947	10.4717	10.8979	9.37266	Tc09g016960|Probable xyloglucan endotransglucosylase/hydrolase protein 23
TC04G010210	11.0536	14.464	14.2809	9.3652	Tc04g010210|Probable UDP-glucose 6-dehydrogenase 1
TC09G016060	5.43112	6.97077	8.65827	9.36418	Tc09g016060|EG45-like domain containing protein
TC09G029910	7.32774	9.03569	10.5543	9.36058	Tc09g029910|Peptidyl-prolyl cis-trans isomerase CYP19-4
TC07G006890	8.68346	11.7941	11.908	9.34721	Tc07g006890|S-adenosylmethionine-dependent methyltransferase, putative
TC03G026020	6.03312	9.6464	9.25713	9.34383	Tc03g026020|Putative Uncharacterized protein At4g22760
TC09G009170	5.75734	9.53274	8.97963	9.3327	Tc09g009170|Dehydration-responsive element-binding protein 3
TC02G002510	6.66278	8.07162	9.8831	9.31991	Tc02g002510|Squalene monooxygenase
TC06G001600	5.11506	5.47326	8.33357	9.30826	Tc06g001600|Predicted protein
TC02G001810	4.75458	7.42121	7.97309	9.30822	Tc02g001810|Hypothetical protein
TC05G013970	10.4725	14.1478	13.6861	9.27644	Tc05g013970|Cytochrome P450 98A2
TC09G011640	5.17846	7.6456	8.391	9.26981	Tc09g011640|Putative Blue copper protein
TC09G009600	7.39246	9.56838	10.6047	9.26811	Tc09g009600|Putative uncharacterized protein
TC01G021100	5.77359	10.6857	8.98583	9.26788	Tc01g021100|Putative uncharacterized protein
TC03G023050	5.28312	8.11083	8.49411	9.2599	Tc03g023050|Hypothetical protein
TC01G003380	9.30544	11.8517	12.5157	9.25492	Tc01g003380|Putative F-box protein At5g03970
TC05G003270	8.74545	11.4682	11.9543	9.24642	Tc05g003270|Putative uncharacterized protein
TC07G008780	5.37078	11.5051	8.57773	9.23397	Tc07g008780|Putative Homeobox-leucine zipper protein ATHB-52
TC08G006450	7.04275	12.0784	10.2497	9.23367	Tc08g006450|Putative uncharacterized protein
TC09G031630	6.65303	8.35743	9.85836	9.22361	Tc09g031630|Triosephosphate isomerase, cytosolic
TC04G002430	4.76601	9.80112	7.966	9.18954	Tc04g002430|Myb-related protein 315
TC04G016480	6.59888	10.7593	9.79827	9.18573	Tc04g016480|Protein kinase atn1, putative
TC02G004200	6.77304	9.06024	9.97055	9.17378	Tc02g004200|L-ascorbate oxidase homolog
TC09G008640	5.64085	6.78087	8.83722	9.16646	Tc09g008640|Predicted protein
TC01G002550	8.53775	12.6722	11.7336	9.16299	Tc01g002550|ATP binding protein, putative
TC04G010950	4.36011	7.51844	7.55535	9.15929	Tc04g010950|Hypothetical protein
TC07G009020	8.34063	11.5534	11.5358	9.15911	Tc07g009020|Putative Anthocyanidin 3-O-glucosyltransferase
TC01G031190	5.84521	8.22063	9.03967	9.15433	Tc01g031190|COBRA-like protein 7
TC04G005100	9.38553	11.5457	12.5786	9.14527	Tc04g005100|Aspartokinase 2, chloroplastic
TC09G032050	8.98455	9.84511	12.1768	9.14016	Tc09g032050|Histone H4
TC04G022580	4.46363	5.95979	7.65523	9.1362	Tc04g022580|Predicted protein
TC00G075080	5.13355	12.3844	8.32436	9.13127	Tc00g075080|Putative Aldose 1-epimerase
TC08G002450	7.35956	10.042	10.5491	9.1229	Tc08g002450|Putative Predicted protein
TC09G010380	8.83916	11.3678	12.0278	9.11776	Tc09g010380|Serine/threonine protein phosphatase 2A 57 kDa regulatory subunit B' iota isoform
TC05G017550	5.80147	9.63191	8.98964	9.11455	Tc05g017550|Putative uncharacterized protein
TC09G028750	5.23072	6.13705	8.41839	9.11138	Tc09g028750|Putative Dehydration-responsive element-binding protein 1B
TC00G021690	5.42368	6.3506	8.61099	9.10912	Tc00g021690|Putative uncharacterized protein
TC05G024660	5.81831	8.22443	9.00433	9.10092	Tc05g024660|Glucosidase II beta subunit, putative
TC06G018610	4.77309	9.40526	7.95863	9.09792	Tc06g018610|Gibberellin 2-beta-dioxygenase 8
TC09G014070	12.4457	14.7571	15.6304	9.09309	Tc09g014070|Tubulin alpha-2 chain
TC02G034320	5.23405	5.96535	8.41836	9.09021	Tc02g034320|Predicted protein
TC01G004070	10.6752	11.1711	13.8532	9.05045	Tc01g004070|Putative Predicted protein
TC04G018110	9.69512	12.8466	12.8666	9.00955	Tc04g018110|Endochitinase PR4
TC09G028980	9.2454	12.752	12.4168	9.00946	Tc09g028980|Putative Lysine histidine transporter 1
TC02G026660	6.43843	8.91281	9.60962	9.0079	Tc02g026660|Putative uncharacterized protein
TC01G000950	8.57365	8.6743	11.7431	8.99736	Tc01g000950|At4g35750
TC01G037950	7.95512	13.1735	11.1244	8.996	Tc01g037950|Putative Auxin-induced protein X10A
TC05G031650	8.61961	10.4724	11.7886	8.99398	Tc05g031650|Hypothetical protein
TC07G001440	5.144	6.84653	8.30864	8.96709	Tc07g001440|Zinc transporter 11
TC01G012120	6.01886	8.37781	9.1819	8.95715	Tc01g012120|Putative Predicted protein (Fragment)
TC06G007230	6.05137	7.2266	9.21433	8.95668	Tc06g007230|Profilin-3
TC00G024870	5.56622	5.84905	8.72842	8.95192	Tc00g024870|Putative Protein TRANSPARENT TESTA 12
TC05G019400	7.34281	8.95713	10.5048	8.95069	Tc05g019400|Hypothetical protein
TC03G025500	8.64014	10.2594	11.8001	8.93821	Tc03g025500|Monocopper oxidase-like protein SKU5
TC00G064600	5.75369	8.69311	8.91236	8.93007	Tc00g064600|Putative Hyoscyamine 6-dioxygenase
TC00G047840	4.82958	5.70309	7.98656	8.91962	Tc00g047840|Putative Ankyrin-1
TC01G003920	6.21611	8.4896	9.37222	8.91419	Tc01g003920|Electron transporter, putative
TC01G020010	5.05543	7.0872	8.20744	8.88893	Tc01g020010|Fimbrin-like protein 2
TC02G033970	5.20368	8.01083	8.35563	8.88856	Tc02g033970|Putative Serine carboxypeptidase-like 46
TC09G032410	6.27939	10.7957	9.42699	8.86182	Tc09g032410|Protein binding protein, putative
TC01G012000	4.94287	7.2239	8.08975	8.85742	Tc01g012000|Putative U-box domain-containing protein 26
TC05G028210	5.4718	8.81267	8.61825	8.85476	Tc05g028210|Putative Uncharacterized N-acetyltransferase p20
TC01G025690	7.58376	8.39508	10.7296	8.85104	Tc01g025690|Putative uncharacterized protein
TC10G014940	9.66946	12.3875	12.8136	8.84076	Tc10g014940|Aquaporin SIP1-1
TC00G064150	5.02903	4.90898	8.17307	8.83997	Tc00g064150|Putative uncharacterized protein (Fragment)
TC02G024070	6.40337	9.07969	9.54698	8.8373	Tc02g024070|Predicted protein (Fragment)
TC09G006850	4.65413	7.04984	7.79639	8.82905	Tc09g006850|Hypothetical protein
TC02G013170	6.5877	7.18461	9.72883	8.82218	Tc02g013170|High mobility group family
TC00G050120	4.51745	7.11211	7.65797	8.81841	Tc00g050120|Hypothetical protein
TC06G015440	6.07282	8.47837	9.21201	8.81028	Tc06g015440|Predicted protein
TC08G009350	4.5719	6.62601	7.709	8.79755	Tc08g009350|Probable beta-D-xylosidase 7
TC01G013940	4.7483	8.69703	7.88254	8.78013	Tc01g013940|Putative Heat stress transcription factor A-4b
TC04G000340	8.69442	10.0177	11.8265	8.76723	Tc04g000340|Peroxidase 31
TC06G019200	5.2223	7.69542	8.35406	8.76504	Tc06g019200|ATP synthase gamma chain, chloroplastic
TC01G023220	6.0892	9.74186	9.21747	8.74382	Tc01g023220|Putative C2 domain-containing protein At1g63220
TC02G023920	4.56283	6.24265	7.68941	8.7336	Tc02g023920|Hypothetical protein
TC02G031930	6.69109	10.1225	9.81735	8.73172	Tc02g031930|Putative Probable esterase At1g33990
TC00G087770	7.50417	10.68	10.6298	8.72809	Tc00g087770|Probable peptide transporter At1g52190
TC10G009710	5.8007	6.72192	8.92619	8.72703	Tc10g009710|Germin-like protein subfamily 3 member 2
TC07G004850	8.02854	9.56996	11.1535	8.7241	Tc07g004850|Putative uncharacterized protein
TC07G010850	4.88482	5.3495	8.00731	8.70887	Tc07g010850|Hypothetical protein
TC01G002560	8.46391	11.6792	11.5824	8.6845	Tc01g002560|ATP binding protein, putative
TC01G040410	8.65141	11.1744	11.7685	8.67629	Tc01g040410|Cycloartenol-C-24-methyltransferase
TC08G008000	6.10588	8.96237	9.21997	8.65834	Tc08g008000|Putative Cytochrome P450 81D1
TC04G000670	5.17443	8.78566	8.28587	8.64244	Tc04g000670|Potassium transporter 6
TC01G020360	4.66596	7.48529	7.7752	8.62927	Tc01g020360|Photosystem I reaction center subunit XI, chloroplastic
TC03G031020	6.9367	9.08414	10.0456	8.62737	Tc03g031020|Predicted protein
TC01G034120	7.05493	10.1563	10.1627	8.62072	Tc01g034120|Calcium-transporting ATPase, endoplasmic reticulum-type
TC01G031780	5.84831	9.67111	8.95406	8.60843	Tc01g031780|Putative WRKY transcription factor 22
TC05G021510	6.30679	9.30603	9.41148	8.6021	Tc05g021510|Cytochrome P450 89A2
TC04G000350	6.81485	10.119	9.91818	8.59398	Tc04g000350|Putative uncharacterized protein
TC09G034200	6.58077	7.23852	9.68384	8.59246	Tc09g034200|RING-H2 finger protein ATL3F, putative
TC09G030790	5.33815	7.4582	8.43625	8.56289	Tc09g030790|Putative Cytokinin-N-glucosyltransferase 2
TC03G013580	7.6537	10.1689	10.7511	8.55881	Tc03g013580|Putative uncharacterized protein
TC10G014350	9.44619	12.961	12.5408	8.54242	Tc10g014350|Putative uncharacterized protein
TC00G073920	7.61311	12.4623	10.7077	8.54195	Tc00g073920|Putative Protein SRG1
TC07G008500	9.63691	12.9028	12.7311	8.53962	Tc07g008500|Ethylene-responsive transcription factor 4
TC01G000840	6.7598	8.52748	9.85385	8.53893	Tc01g000840|Putative uncharacterized protein
TC06G015200	7.55772	11.3732	10.651	8.5341	Tc06g015200|Putative MLO-like protein 6
TC02G012120	7.55673	9.44624	10.6499	8.53353	Tc02g012120|LL-diaminopimelate aminotransferase, chloroplastic
TC02G005080	8.20091	11.5078	11.2932	8.52834	Tc02g005080|Myb-related protein 308
TC01G031480	9.86505	12.5182	12.9563	8.52214	Tc01g031480|Putative DnaJ homolog subfamily B member 11
TC03G019360	7.00206	9.98133	10.0932	8.52199	Tc03g019360|Dehydration-responsive element-binding protein 1D
TC09G008360	5.75108	8.0904	8.84194	8.52006	Tc09g008360|Mitochondrial-processing peptidase subunit beta, mitochondrial, putative
TC05G005820	6.08181	8.89469	9.17253	8.5192	Tc05g005820|Ethylene-responsive transcription factor RAP2-7
TC10G005980	5.91647	8.59943	9.00258	8.49203	Tc10g005980|Putative Probable receptor-like protein kinase At5g47070
TC06G014950	5.63403	7.76595	8.71882	8.48429	Tc06g014950|Peroxidase 19
TC01G011030	4.47502	6.56707	7.55745	8.47044	Tc01g011030|Putative receptor protein kinase ZmPK1
TC01G030860	5.20565	8.77183	8.28724	8.46545	Tc01g030860|Probable pectinesterase/pectinesterase inhibitor 7
TC08G002380	10.696	10.5615	13.7754	8.45263	Tc08g002380|Bifunctional dihydroflavonol 4-reductase/flavanone 4-reductase
TC08G007510	7.28584	10.7378	10.3627	8.43768	Tc08g007510|F-box/kelch-repeat protein At5g43190
TC02G033250	5.57587	6.63272	8.65249	8.43635	Tc02g033250|Ribonuclease 1
TC09G001400	10.1066	10.4018	13.1822	8.4306	Tc09g001400|Early nodulin-like protein 1
TC03G025490	5.21104	9.0193	8.28418	8.41603	Tc03g025490|Acid beta-fructofuranosidase
TC02G009900	5.13114	7.4125	8.20375	8.41296	Tc02g009900|Putative Zinc finger SWIM domain-containing protein 7
TC04G000730	5.64344	7.38532	8.71261	8.39291	Tc04g000730|Putative Cytokinin-O-glucosyltransferase 3
TC08G008520	7.59613	10.3825	10.6651	8.39167	Tc08g008520|Putative uncharacterized protein
TC04G001490	8.95076	12.754	12.0195	8.39054	Tc04g001490|Probable galactinol--sucrose galactosyltransferase 5
TC04G005360	5.56242	8.16365	8.63112	8.39012	Tc04g005360|Hypothetical protein
TC05G028000	6.30609	9.0833	9.37313	8.38047	Tc05g028000|Putative Predicted protein
TC03G017710	8.48489	10.746	11.5504	8.3717	Tc03g017710|ABC transporter C family member 10
TC01G012860	6.41303	10.7836	9.47712	8.36341	Tc01g012860|Putative Glutamyl-tRNA(Gln) amidotransferase subunit A
TC09G032440	7.15754	10.6291	10.2212	8.3609	Tc09g032440|Ankyrin repeat-containing protein At5g02620
TC08G008360	9.06222	11.1751	12.1253	8.35735	Tc08g008360|3-hydroxy-3-methylglutaryl-coenzyme A reductase 1
TC03G018820	8.7232	11.1148	11.7849	8.34936	Tc03g018820|Putative Transmembrane and coiled-coil domain-containing protein 3
TC05G026440	8.45132	13.4582	11.5121	8.34448	Tc05g026440|Hypothetical protein
TC04G027130	4.95671	5.75311	8.01643	8.33811	Tc04g027130|Putative Pyrimidine-specific ribonucleoside hydrolase rihA
TC03G016630	6.82489	11.0412	9.88308	8.32931	Tc03g016630|Putative Ethylene-responsive transcription factor ERF106
TC00G054670	5.85082	7.68265	8.90743	8.32016	Tc00g054670|Predicted protein
TC02G008990	9.06734	13.5841	12.1239	8.31959	Tc02g008990|Caffeoyl-CoA O-methyltransferase 1
TC08G008480	6.31937	9.07239	9.37432	8.31056	Tc08g008480|Probable inorganic phosphate transporter 1-9
TC04G022260	7.55277	10.3032	10.6013	8.27394	Tc04g022260|Probable glutathione S-transferase
TC09G000370	5.89633	7.62242	8.94468	8.27266	Tc09g000370|Putative Probable calcium-binding protein CML43
TC07G011580	6.17916	7.71021	9.22554	8.26137	Tc07g011580|Putative Sulfotransferase 16
TC02G022580	5.97941	9.34697	9.02189	8.23908	Tc02g022580|Predicted protein
TC09G002730	9.54119	11.8447	12.5804	8.22034	Tc09g002730|Putative Transmembrane 9 superfamily member 4
TC02G033160	4.69701	5.62712	7.7352	8.21458	Tc02g033160|Hypothetical protein
TC03G023590	5.92284	7.3861	8.96062	8.21229	Tc03g023590|S-norcoclaurine synthase 1
TC03G024490	5.25196	7.79285	8.28871	8.20641	Tc03g024490|Putative Ethylene-responsive transcription factor 5
TC05G028940	6.7003	9.43239	9.73663	8.20403	Tc05g028940|Sugar transporter ERD6-like 5
TC04G009150	6.6085	7.36318	9.64474	8.20347	Tc04g009150|Expansin-A5
TC01G007190	10.6563	11.7772	13.6915	8.19743	Tc01g007190|Tubulin alpha-3 chain
TC04G008190	8.25716	11.7844	11.2916	8.19314	Tc04g008190|Probable inactive receptor kinase At1g27190
TC09G003060	10.2527	13.6068	13.2865	8.18941	Tc09g003060|Predicted protein
TC04G029870	7.25291	6.96045	10.2866	8.18921	Tc04g029870|Putative Pectinesterase inhibitor
TC03G027270	10.9783	14.8869	14.0103	8.1792	Tc03g027270|Putative peroxisomal-coenzyme A synthetase
TC02G009330	8.57617	11.8801	11.6078	8.17727	Tc02g009330|Putative Kynurenine formamidase
TC01G005580	12.362	15.1492	15.3915	8.16522	Tc01g005580|Putative Probable WRKY transcription factor 7
TC08G015490	8.20632	9.53132	11.2339	8.15436	Tc08g015490|12-oxophytodienoate reductase 2
TC04G029090	5.4176	6.73115	8.44333	8.14396	Tc04g029090|Putative uncharacterized protein
TC04G017570	5.46464	6.74912	8.4899	8.14131	Tc04g017570|Predicted protein
TC00G024370	6.67537	10.7614	9.70057	8.14096	Tc00g024370|Metallothionein-like protein type 3
TC02G013160	5.1832	7.23119	8.20786	8.13792	Tc02g013160|Putative LRR receptor-like serine/threonine-protein kinase GSO1
TC09G028950	7.04363	8.68635	10.0681	8.13659	Tc09g028950|Glucomannan 4-beta-mannosyltransferase 2
TC03G019430	5.2859	9.05647	8.31003	8.13496	Tc03g019430|Putative Reticuline oxidase-like protein
TC01G009350	6.20953	8.86818	9.23308	8.13163	Tc01g009350|Predicted protein
TC01G003560	5.91656	9.95751	8.94006	8.13139	Tc01g003560|Scarecrow-like protein 15
TC00G026400	7.47855	10.5313	10.5018	8.13018	Tc00g026400|Predicted protein
TC01G012710	10.884	14.0039	13.9067	8.12705	Tc01g012710|NAC domain-containing protein 2
TC06G000320	4.66094	7.93687	7.68201	8.1177	Tc06g000320|Alpha-glucosidase
TC05G001720	8.76378	12.5539	11.7847	8.11704	Tc05g001720|Abscisic acid receptor PYL4
TC02G029870	5.5473	7.52762	8.56712	8.11066	Tc02g029870|Putative U-box domain-containing protein 21
TC05G031480	8.40136	13.7758	11.4187	8.09675	Tc05g031480|Putative uncharacterized protein
TC01G016200	7.95767	10.8592	10.973	8.08526	Tc01g016200|Hypothetical protein
TC04G018880	6.52796	7.21357	9.54232	8.08003	Tc04g018880|Predicted protein
TC06G021010	8.35931	10.3928	11.3728	8.07516	Tc06g021010|Predicted protein
TC09G032960	8.22664	10.0883	11.2391	8.06943	Tc09g032960|Mitogen-activated protein kinase homolog NTF6
TC04G005530	5.63527	7.81358	8.64759	8.06863	Tc04g005530|DNA cross-link repair protein SNM1
TC06G001760	8.40086	11.4082	11.412	8.06203	Tc06g001760|Putative UPF0706 protein At5g01750
TC08G010950	7.26654	7.90644	10.2771	8.05878	Tc08g010950|Metal transporter Nramp1
TC01G021120	8.41595	11.8929	11.424	8.045	Tc01g021120|Quinone-oxidoreductase homolog, chloroplastic
TC01G029540	7.53504	7.88353	10.5404	8.02977	Tc01g029540|Hypothetical protein
TC03G019560	9.7531	12.1076	12.7582	8.02813	Tc03g019560|Putative uncharacterized protein
TC05G010320	8.94102	11.8867	11.946	8.02766	Tc05g010320|Calmodulin binding protein, putative
TC01G005800	5.2146	7.84633	8.21623	8.009	Tc01g005800|Probable receptor-like protein kinase At2g23200
TC03G001910	6.91165	9.77745	9.91273	8.00599	Tc03g001910|Hypothetical protein
TC05G003890	7.29115	8.68085	10.2918	8.00333	Tc05g003890|Putative Aldose reductase
TC08G009840	5.1046	8.60699	8.10385	7.9958	Tc08g009840|Beta-1,3-galactosyltransferase 7
TC01G032920	5.73883	7.37151	8.73489	7.97823	Tc01g032920|Probable polygalacturonase
TC09G026560	6.78083	9.30056	9.77469	7.96604	Tc09g026560|Putative Phosphatidylinositol transfer protein 2
TC08G004010	5.13819	8.84252	8.13149	7.96291	Tc08g004010|Putative Protein FD
TC02G014200	6.19916	8.38859	9.19213	7.96115	Tc02g014200|Cyclin-U1-1
TC03G029460	6.66582	10.0578	9.65815	7.9576	Tc03g029460|Putative Fb17 (Fragment)
TC09G027550	4.41921	7.78187	7.41007	7.94945	Tc09g027550|Putative U-box domain-containing protein 24
TC03G030010	5.57237	9.03007	8.55804	7.92088	Tc03g030010|Cellulose synthase-like protein D3
TC06G018770	5.87597	11.682	8.86154	7.92037	Tc06g018770|Tryptophan synthase beta chain 1, chloroplastic
TC06G000890	8.92992	11.6329	11.9153	7.91955	Tc06g000890|UDP-arabinose 4-epimerase 1
TC09G002210	5.52776	8.79807	8.51286	7.91778	Tc09g002210|Putative uncharacterized protein
TC01G025410	9.64118	12.0607	12.6243	7.90668	Tc01g025410|ABC transporter I family member 19
TC08G001030	9.12841	12.6644	12.1105	7.90139	Tc08g001030|Putative uncharacterized protein
TC07G006660	6.4857	9.83563	9.46718	7.898	Tc07g006660|Predicted protein
TC05G027940	5.60914	8.51101	8.59015	7.8954	Tc05g027940|Putative uncharacterized protein
TC03G027380	8.79315	10.5849	11.7732	7.89013	Tc03g027380|Tubulin beta-7 chain
TC09G025760	6.25748	9.43487	9.23689	7.88661	Tc09g025760|MLO-like protein 6
TC02G032810	12.2262	14.6405	15.2049	7.8829	Tc02g032810|Putative Serine/threonine-protein kinase TNNI3K
TC05G025500	8.12766	11.0195	11.1048	7.87444	Tc05g025500|Hypothetical protein
TC04G027530	8.65767	12.9711	11.6337	7.86833	Tc04g027530|UPF0497 membrane protein 4
TC10G016490	9.91245	13.1639	12.8876	7.86337	Tc10g016490|Putative Predicted protein
TC02G021490	9.03818	10.9952	12.0112	7.85202	Tc02g021490|Probable protein phosphatase 2C 15
TC02G029670	8.65763	12.432	11.6297	7.84635	Tc02g029670|Purple acid phosphatase 3
TC10G000500	6.13795	7.15036	9.10812	7.83625	Tc10g000500|Putative Disease resistance response protein 206
TC05G019000	6.32956	7.54549	9.299	7.83232	Tc05g019000|Hypothetical protein
TC09G034030	6.50217	10.7116	9.46958	7.82132	Tc09g034030|Transferase, putative
TC00G047730	4.83672	8.39683	7.80396	7.82039	Tc00g047730|Putative Uncharacterized protein At1g18380
TC00G015020	4.76034	9.67742	7.72559	7.80959	Tc00g015020|Hypothetical protein
TC04G025160	11.397	13.4126	14.3619	7.80775	Tc04g025160|Putative uncharacterized protein
TC02G014020	11.5456	13.7373	14.5098	7.80399	Tc02g014020|Glutamine synthetase cytosolic isozyme 1
TC03G022920	6.44912	9.90576	9.41274	7.80079	Tc03g022920|Embryogenesis-associated protein EMB8
TC01G009520	5.30001	8.84947	8.26306	7.79772	Tc01g009520|Metal ion binding protein, putative
TC09G016520	4.99396	6.90936	7.95499	7.78682	Tc09g016520|Putative uncharacterized protein
TC10G003060	6.97191	8.70081	9.93138	7.77839	Tc10g003060|Putative uncharacterized protein
TC01G013210	9.70575	12.4305	12.664	7.77169	Tc01g013210|Putative Probable gibberellin receptor GID1L3
TC05G017940	5.09695	8.38647	8.0547	7.76911	Tc05g017940|Predicted protein
TC00G046680	7.19208	10.5846	10.1484	7.76124	Tc00g046680|Putative BRASSINOSTEROID INSENSITIVE 1-associated receptor kinase 1
TC07G010680	5.64033	9.36069	8.59421	7.74828	Tc07g010680|Probable LRR receptor-like serine/threonine-protein kinase At1g53420
TC01G033380	10.3287	11.9707	13.2825	7.74771	Tc01g033380|Probable inactive purple acid phosphatase 29
TC10G005440	8.74388	11.7675	11.6971	7.74476	Tc10g005440|Putative Uncharacterized abhydrolase domain-containing protein DDB_G0269086
TC07G001460	4.81323	6.26012	7.76591	7.74185	Tc07g001460|Zinc transporter 11
TC03G021090	8.17827	11.5112	11.1308	7.741	Tc03g021090|Carboxylesterase np, putative
TC06G015050	10.4976	12.8237	13.4482	7.73093	Tc06g015050|Ras-related protein Rab11B
TC05G005130	5.67815	7.63506	8.62791	7.72619	Tc05g005130|Zinc finger protein, putative
TC09G015510	6.27622	10.9644	9.22562	7.72426	Tc09g015510|Putative Predicted protein
TC10G000980	6.21226	9.75088	9.16085	7.7199	Tc10g000980|Hypothetical protein
TC04G012520	7.21477	8.95935	10.1631	7.71864	Tc04g012520|Glucan endo-1,3-beta-glucosidase 2
TC03G026510	5.53072	10.0869	8.47878	7.71711	Tc03g026510|Phospholipase D gamma 1
TC09G007540	4.42061	7.95771	7.36804	7.71375	Tc09g007540|Disease resistance protein RPS2
TC09G022390	7.2496	8.15353	10.1966	7.71126	Tc09g022390|Lipoxygenase 2, chloroplastic
TC10G002700	7.70103	11.113	10.6439	7.68962	Tc10g002700|Expansin-A4
TC00G046110	4.94143	8.16738	7.88324	7.68375	Tc00g046110|U-box domain-containing protein 22
TC07G009930	6.18072	10.1014	9.12068	7.67391	Tc07g009930|Hypothetical protein
TC00G049770	4.68847	5.96233	7.62723	7.66754	Tc00g049770|Putative uncharacterized protein
TC03G014910	5.05887	8.12228	7.99638	7.66092	Tc03g014910|Putative uncharacterized protein
TC07G005860	5.03196	5.243	7.96938	7.66042	Tc07g005860|Putative Predicted protein
TC00G014210	6.06993	9.21512	9.00687	7.65787	Tc00g014210|Putative uncharacterized protein
TC01G040430	7.08253	8.9384	10.0175	7.64744	Tc01g040430|Putative uncharacterized protein
TC04G013010	5.31747	7.01064	8.25147	7.64229	Tc04g013010|Predicted protein
TC02G004830	11.285	12.5459	14.2186	7.64029	Tc02g004830|Probable aquaporin PIP2-8
TC03G011540	10.6272	13.2997	13.56	7.63594	Tc03g011540|SNAP25 homologous protein SNAP33
TC05G031060	10.7263	12.5773	13.6588	7.63434	Tc05g031060|Calreticulin
TC08G001690	4.49441	6.47737	7.42655	7.63242	Tc08g001690|Putative uncharacterized protein
TC01G014070	5.20039	8.14734	8.131	7.62431	Tc01g014070|Probable LRR receptor-like serine/threonine-protein kinase At1g07650
TC00G092000	6.26685	8.67327	9.19662	7.61988	Tc00g092000|Putative RING-H2 finger protein ATL3A
TC05G020240	5.42524	6.30607	8.35439	7.61663	Tc05g020240|Calmodulin binding protein, putative
TC06G016040	5.57668	6.17882	8.50575	7.61621	Tc06g016040|Predicted protein
TC08G000020	11.8438	15.3127	14.7719	7.61108	Tc08g000020|Cysteine proteinase RD21a
TC00G030780	9.03353	11.8534	11.9615	7.61015	Tc00g030780|Putative Myb-related protein Myb4
TC03G026590	11.4697	14.4995	14.3973	7.6088	Tc03g026590|Hydroxymethylglutaryl-CoA synthase
TC03G026420	12.019	12.8394	14.9455	7.60221	Tc03g026420|Leucoanthocyanidin dioxygenase
TC08G013540	5.17332	6.88797	8.0992	7.59938	Tc08g013540|Hypothetical protein
TC08G001460	10.9192	13.8692	13.8448	7.59804	Tc08g001460|Allene oxide synthase, chloroplastic
TC01G002040	5.44915	7.68247	8.37432	7.59563	Tc01g002040|Putative uncharacterized protein
TC03G026730	5.51896	10.6902	8.44353	7.59247	Tc03g026730|Multidrug resistance pump, putative
TC08G006060	5.23466	8.37634	8.1589	7.59075	Tc08g006060|Hypothetical protein
TC04G002550	5.88502	10.2281	8.80904	7.58956	Tc04g002550|Hypothetical protein
TC00G000490	4.84949	7.80972	7.77326	7.58828	Tc00g000490|Putative At4g10720
TC02G009300	9.62465	11.4679	12.5482	7.58687	Tc02g009300|Cyclin d, putative
TC02G012830	6.98072	9.33526	9.90327	7.58184	Tc02g012830|Putative Uncharacterized membrane protein At1g06890
TC02G023430	5.26314	6.08175	8.17967	7.5503	Tc02g023430|Putative uncharacterized protein
TC04G012730	6.68505	10.1108	9.59731	7.52798	Tc04g012730|Putative uncharacterized protein
TC00G040020	7.26887	9.13437	10.1807	7.52593	Tc00g040020|Putative uncharacterized protein
TC02G025570	5.26582	9.57818	8.17521	7.51302	Tc02g025570|Terminal ear1-like 2 protein
TC00G055940	5.25868	7.35804	8.16737	7.50936	Tc00g055940|Putative Bifunctional monodehydroascorbate reductase and carbonic anhydrase nectarin-3
TC05G024960	4.93145	8.65263	7.8401	7.50915	Tc05g024960|Expansin-A15
TC06G017280	5.47582	5.19916	8.38305	7.50172	Tc06g017280|Putative serine/threonine-protein kinase receptor
TC00G076270	4.8458	6.93281	7.75173	7.49501	Tc00g076270|ABC transporter B family member 15
TC05G005140	5.0192	5.88678	7.92502	7.49442	Tc05g005140|Putative 125 kDa kinesin-related protein
TC01G000360	5.9754	8.3746	8.8812	7.49433	Tc01g000360|Glutamate receptor 3.6
TC04G006610	5.14847	9.60844	8.05396	7.49271	Tc04g006610|Putative Medium-chain-fatty-acid--CoA ligase
TC03G020130	9.5924	10.6168	12.4974	7.49016	Tc03g020130|BAHD acyltransferase DCR
TC02G031990	5.00987	7.29176	7.91367	7.48396	Tc02g031990|Putative Glycerophosphoryl diester phosphodiesterase
TC05G011670	12.5155	14.7923	15.4192	7.48362	Tc05g011670|Putative uncharacterized protein
TC00G006230	5.66555	7.27347	8.56742	7.47393	Tc00g006230|Putative Uncharacterized protein ycf17
TC06G017670	5.9218	7.90331	8.82275	7.46917	Tc06g017670|Probable LRR receptor-like serine/threonine-protein kinase At1g34110
TC05G025640	7.89601	7.40541	10.7969	7.46859	Tc05g025640|GDSL esterase/lipase At5g33370
TC01G001700	12.4726	13.7789	15.3717	7.4594	Tc01g001700|Naringenin,2-oxoglutarate 3-dioxygenase (Fragment)
TC00G020810	4.94688	7.92013	7.8455	7.45713	Tc00g020810|Putative transporter ZK637.1
TC01G039670	6.49101	8.80957	9.38941	7.45601	Tc01g039670|Putative uncharacterized protein
TC04G004530	5.45869	5.63203	8.35627	7.45176	Tc04g004530|Ribonucleoside-diphosphate reductase small chain
TC02G016250	5.59466	8.46716	8.49216	7.45134	Tc02g016250|Potassium transporter 5
TC02G002110	6.95252	8.8608	9.84933	7.44776	Tc02g002110|Putative Fatty acyl-CoA synthetase B
TC00G059890	6.17482	9.4486	9.07106	7.44482	Tc00g059890|Putative Probable receptor-like protein kinase At5g39020
TC09G021560	7.91798	8.88593	10.8125	7.43619	Tc09g021560|Putative Acetyl-coenzyme A synthetase 1
TC09G034220	7.316	9.49204	10.2081	7.42343	Tc09g034220|Zinc transporter 6, chloroplastic
TC09G028720	9.17612	13.7164	12.067	7.41734	Tc09g028720|Putative uncharacterized protein
TC05G016950	5.65756	5.0487	8.54823	7.41616	Tc05g016950|Chalcone synthase
TC03G018040	4.90656	5.74215	7.79717	7.41586	Tc03g018040|Putative Dynein light chain
TC09G027670	4.78516	7.58827	7.67518	7.41283	Tc09g027670|Probable CCR4-associated factor 1 homolog 9
TC01G018150	7.57111	9.87619	10.4606	7.41025	Tc01g018150|Putative uncharacterized protein
TC05G021220	6.17716	10.7589	9.06654	7.40954	Tc05g021220|Putative Taxadien-5-alpha-ol O-acetyltransferase
TC05G029870	5.00744	7.80495	7.89544	7.40243	Tc05g029870|Putative Wall-associated receptor kinase-like 8
TC07G006550	10.0772	10.7782	12.9635	7.39342	Tc07g006550|Putative uncharacterized protein
TC10G007190	4.96056	6.06783	7.846	7.38934	Tc10g007190|Hypothetical protein
TC01G008310	5.59135	6.1488	8.47637	7.38716	Tc01g008310|Argonaute-like protein At2g27880
TC03G030480	5.65113	8.4415	8.53561	7.38443	Tc03g030480|Putative Cytokinin-O-glucosyltransferase 3
TC08G000480	9.09872	11.3925	11.9826	7.38137	Tc08g000480|Alpha-amylase
TC00G031490	8.53167	11.1372	11.4153	7.37992	Tc00g031490|Putative Uncharacterized amino-acid permease C15C4.04c
TC05G004690	8.2411	9.39644	11.1244	7.3784	Tc05g004690|Putative Ankyrin repeat, PH and SEC7 domain containing protein secG
TC09G001780	8.6585	11.5867	11.5404	7.37108	Tc09g001780|Homeobox protein knotted-1-like 3
TC08G009340	5.48181	6.45777	8.36363	7.37084	Tc08g009340|Probable beta-D-xylosidase 7
TC00G050430	12.3353	14.8431	15.2152	7.36123	Tc00g050430|Putative Protein WAX2
TC08G007610	9.82752	13.2306	12.7071	7.35961	Tc08g007610|Adenine phosphoribosyltransferase 1
TC03G012320	6.61315	8.87275	9.4923	7.35716	Tc03g012320|Putative Transcription factor TCP5
TC07G005820	5.4838	10.8015	8.36114	7.34791	Tc07g005820|Putative Ricin-agglutinin family protein
TC05G009810	5.02834	5.24912	7.90245	7.33155	Tc05g009810|Putative NAC domain-containing protein 90
TC04G025200	6.14087	9.68044	9.01408	7.32697	Tc04g025200|1-aminocyclopropane-1-carboxylate oxidase homolog 1
TC09G033950	5.46092	8.71563	8.33404	7.3265	Tc09g033950|Predicted protein
TC02G014400	11.1194	15.0034	13.9915	7.32152	Tc02g014400|Xyloglucan endotransglucosylase/hydrolase protein 9
TC07G004930	9.25529	12.551	12.1217	7.29244	Tc07g004930|Non-race specific disease resistance protein 1-like protein b
TC08G013720	6.12956	8.14924	8.99578	7.29154	Tc08g013720|Ethylene-responsive transcription factor ERF022
TC02G019970	9.57	14.1008	12.4358	7.28948	Tc02g019970|Protein TIFY 9
TC03G002110	6.51842	8.85626	9.38397	7.28814	Tc03g002110|Probable LRR receptor-like serine/threonine-protein kinase At4g26540
TC04G023690	7.7943	11.8375	10.6588	7.2828	Tc04g023690|Hypothetical protein
TC03G017540	6.34112	10.5242	9.20456	7.27751	Tc03g017540|RNA polymerase sigma factor rpoD, putative
TC10G006760	5.4719	11.3084	8.3352	7.27677	Tc10g006760|At2g39210/T16B24.15
TC06G016620	5.32484	7.09615	8.18717	7.27189	Tc06g016620|Putative Probable NADH dehydrogenase
TC05G005070	11.2476	14.3032	14.1089	7.26708	Tc05g005070|Soluble inorganic pyrophosphatase
TC03G026830	9.20123	12.1914	12.0593	7.25049	Tc03g026830|Putative uncharacterized protein
TC06G018280	6.15883	7.65522	9.01278	7.22976	Tc06g018280|Cysteine-rich receptor-like protein kinase 26
TC03G020060	5.76776	6.57524	8.62149	7.22866	Tc03g020060|Putative uncharacterized protein
TC09G030240	5.90496	7.08385	8.75829	7.22665	Tc09g030240|Predicted protein
TC00G045400	4.9156	6.04942	7.76807	7.22234	Tc00g045400|Peroxidase 15
TC02G026520	5.76971	7.02522	8.62032	7.21304	Tc02g026520|Putative Uncharacterized membrane protein yuiD
TC00G021250	8.77156	11.4857	11.6214	7.20913	Tc00g021250|Copper ion binding protein, putative
TC09G030480	7.1153	8.63723	9.96349	7.20096	Tc09g030480|Putative Mitochondrial uncoupling protein 3
TC01G033730	4.81081	6.75717	7.65553	7.18365	Tc01g033730|RNA-binding region-containing protein, putative
TC07G010700	4.50993	9.58153	7.35303	7.17562	Tc07g010700|Putative Probable LRR receptor-like serine/threonine-protein kinase At1g53420
TC01G007080	5.87553	9.24053	8.71749	7.16993	Tc01g007080|Homeobox-leucine zipper protein HAT22
TC02G034450	5.56394	6.89235	8.4059	7.16992	Tc02g034450|Transmembrane protein TPARL, putative
TC00G058710	6.77728	7.94046	9.61805	7.16401	Tc00g058710|ABC transporter G family member 15
TC04G023950	5.50741	8.75568	8.34497	7.14809	Tc04g023950|Putative uncharacterized protein
TC08G000260	5.133	8.09537	7.96758	7.13339	Tc08g000260|Putative Subtilisin-like protease
TC00G032610	6.02653	9.53038	8.85942	7.12501	Tc00g032610|Putative Subtilisin-like protease
TC08G006680	7.30186	8.74251	10.1346	7.12411	Tc08g006680|Amino acid permease 6
TC08G004920	6.83617	8.16143	9.66557	7.10781	Tc08g004920|Predicted protein
TC09G012250	12.3815	12.4784	15.2105	7.10606	Tc09g012250|Pyrophosphate-energized vacuolar membrane proton pump
TC01G020780	11.0424	13.7223	13.8712	7.10474	Tc01g020780|Dopamine beta-monooxygenase, putative
TC08G005630	5.90313	9.03848	8.73165	7.10346	Tc08g005630|Serine/threonine-protein kinase-like protein At1g28390
TC01G000810	4.97338	5.42841	7.80182	7.10304	Tc01g000810|Putative uncharacterized protein
TC05G027530	5.34801	6.90977	8.17591	7.10043	Tc05g027530|Calmodulin-like protein 11
TC00G074630	6.79452	10.3429	9.61843	7.08079	Tc00g074630|Dirigent-like protein 2
TC07G006620	5.2984	6.77394	8.12168	7.07771	Tc07g006620|Protochlorophyllide reductase, chloroplastic
TC00G013470	6.30762	10.8064	9.13015	7.07402	Tc00g013470|Subtilisin-like protease
TC01G005290	7.1588	9.90323	9.98133	7.074	Tc01g005290|Caffeoyl-CoA O-methyltransferase
TC03G019520	7.33642	9.68665	10.1588	7.0735	Tc03g019520|Homeobox-leucine zipper protein ANTHOCYANINLESS 2
TC01G002060	5.28287	8.6476	8.10271	7.06084	Tc01g002060|Putative Lactoylglutathione lyase
TC06G009900	4.94496	8.166	7.76396	7.05672	Tc06g009900|Putative uncharacterized protein
TC05G016290	12.2964	14.1543	15.1122	7.04113	Tc05g016290|Putative Polyadenylate-binding protein-interacting protein 2
TC01G020770	5.68435	8.95018	8.49886	7.0348	Tc01g020770|Cysteine-rich repeat secretory protein 55
TC00G081380	9.03993	11.7611	11.8532	7.02886	Tc00g081380|Calcium-dependent protein kinase 8
TC09G024510	7.1686	10.665	9.98168	7.02781	Tc09g024510|Putative uncharacterized protein
TC01G015720	5.46785	6.73462	8.28048	7.02561	Tc01g015720|Putative receptor protein kinase ZmPK1
TC09G007630	4.74818	6.67566	7.5607	7.02511	Tc09g007630|Putative uncharacterized protein
TC07G001420	10.7906	15.5299	13.6011	7.01554	Tc07g001420|Putative uncharacterized protein
TC08G004660	5.96448	10.7715	8.77355	7.00836	Tc08g004660|UPF0717 protein At5g11950
TC02G025140	6.83014	10.1178	9.63911	7.00783	Tc02g025140|Putative Fe-S metabolism associated SufE
TC10G013250	6.37564	8.9342	9.18209	6.9956	Tc10g013250|ABC transporter I family member 19
TC07G001520	10.9673	14.0144	13.7732	6.99284	Tc07g001520|Serine acetyltransferase 3, mitochondrial
TC03G031300	5.4391	10.3165	8.24396	6.98792	Tc03g031300|Alternative oxidase 1a, mitochondrial
TC06G006820	8.37179	11.1549	11.1766	6.98771	Tc06g006820|Putative Monoglyceride lipase
TC07G006930	8.4161	10.5604	11.22	6.98339	Tc07g006930|Receptor-like protein kinase THESEUS 1
TC01G002260	5.33563	9.15711	8.13873	6.97937	Tc01g002260|Aldehyde dehydrogenase family 3 member F1
TC05G003330	11.2899	13.0562	14.0928	6.97853	Tc05g003330|Predicted protein
TC10G005000	6.07466	10.4226	8.87669	6.97421	Tc10g005000|LOB domain-containing protein 1
TC07G009940	7.31454	10.9751	10.1152	6.96749	Tc07g009940|Predicted protein
TC03G012570	5.75885	7.48623	8.55589	6.95009	Tc03g012570|LIGULELESS1 protein, putative
TC07G009770	7.59638	11.393	10.3927	6.94686	Tc07g009770|Putative Protein BRASSINOSTEROID INSENSITIVE 1
TC02G015810	5.56061	10.3821	8.35683	6.94619	Tc02g015810|Putative Ethylene-responsive transcription factor ERF053
TC00G015770	8.2104	12.899	11.0065	6.94538	Tc00g015770|Putative Monoglyceride lipase
TC06G007740	4.74112	6.12179	7.53694	6.94423	Tc06g007740|Putative GATA transcription factor 9
TC09G009580	9.17676	10.4362	11.9724	6.94355	Tc09g009580|Aspartate aminotransferase, cytoplasmic
TC03G028620	7.54679	10.5791	10.3401	6.93209	Tc03g028620|Putative Lysine histidine transporter 1
TC04G010080	10.3754	12.7854	13.1676	6.92695	Tc04g010080|Predicted protein
TC01G014650	5.66388	11.2727	8.45536	6.92339	Tc01g014650|Putative uncharacterized protein
TC00G005020	9.13659	12.4711	11.9264	6.91531	Tc00g005020|Probable serine/threonine-protein kinase At1g18390
TC06G011270	7.26533	7.19882	10.0545	6.9123	Tc06g011270|Putative uncharacterized protein
TC09G015020	5.3507	8.13488	8.13708	6.89895	Tc09g015020|Boron transporter 4
TC08G005780	11.1743	11.2526	13.9607	6.89882	Tc08g005780|Predicted protein
TC07G005160	5.70784	10.8813	8.48995	6.87858	Tc07g005160|Thioredoxin-like 4
TC10G003090	5.9943	10.2526	8.77425	6.86828	Tc10g003090|Elicitor-responsive protein 1
TC08G000840	8.32234	11.9994	11.1021	6.86748	Tc08g000840|Putative Patatin group A-3
TC06G015360	6.66034	7.81835	9.43977	6.86582	Tc06g015360|Predicted protein
TC00G054620	7.91143	11.78	10.6906	6.86465	Tc00g054620|Putative F-box protein At2g27310
TC04G028470	10.3627	13.2099	13.1415	6.86302	Tc04g028470|RING-H2 finger protein ATL3F
TC08G014230	5.29435	7.0002	8.07027	6.84912	Tc08g014230|Putative Receptor-like protein kinase 5
TC00G001470	9.98313	13.2327	12.759	6.84897	Tc00g001470|Putative Uncharacterized protein At1g15400
TC04G012770	8.8956	10.7178	11.6693	6.83867	Tc04g012770|Hypothetical protein
TC07G008740	5.33708	6.7885	8.10498	6.81115	Tc07g008740|Hypothetical protein
TC03G002400	5.88445	10.9109	8.6512	6.80572	Tc03g002400|Predicted protein
TC00G067240	7.66862	12.1227	10.4332	6.79549	Tc00g067240|21 kDa seed protein
TC09G013510	5.7726	7.24541	8.53618	6.79079	Tc09g013510|3-ketoacyl-CoA synthase 11
TC01G005830	4.51588	7.7496	7.27924	6.78977	Tc01g005830|Putative Probable receptor-like protein kinase At2g23200
TC06G020830	10.7028	12.6253	13.465	6.78449	Tc06g020830|Predicted protein
TC01G032310	5.57254	9.90898	8.33326	6.77733	Tc01g032310|Gibberellin 2-beta-dioxygenase 2
TC04G000850	11.4448	13.9414	14.2027	6.76423	Tc04g000850|Formate dehydrogenase, mitochondrial
TC03G028420	6.38535	8.05556	9.14263	6.76122	Tc03g028420|Probable inactive receptor kinase At4g23740
TC05G005400	7.16438	10.5009	9.92095	6.75784	Tc05g005400|Putative uncharacterized protein F11F8_14
TC03G000280	7.06247	10.2069	9.81848	6.75529	Tc03g000280|Lipase, putative
TC01G022760	6.36406	8.40781	9.1193	6.75165	Tc01g022760|3-ketoacyl-CoA thiolase 2, peroxisomal
TC09G023090	5.29577	6.06133	8.05019	6.74782	Tc09g023090|Predicted protein
TC06G014030	5.72759	7.17292	8.47879	6.73277	Tc06g014030|Putative uncharacterized protein
TC00G028950	7.14321	9.08993	9.89341	6.72809	Tc00g028950|ATP binding protein, putative
TC10G003470	12.2357	14.863	14.9856	6.727	Tc10g003470|Heat shock cognate 70 kDa protein
TC01G011600	9.28707	11.1974	12.037	6.72661	Tc01g011600|Cysteine desulfurylase, putative
TC05G031760	5.05661	7.34152	7.80443	6.71699	Tc05g031760|Aspartic proteinase
TC01G015050	10.1793	11.8949	12.9269	6.71589	Tc01g015050|Oxygen-evolving enhancer protein 2-1, chloroplastic
TC02G014580	7.66933	11.2102	10.4137	6.70093	Tc02g014580|Putative uncharacterized protein
TC08G006770	5.48121	6.8164	8.22542	6.7002	Tc08g006770|EPIDERMAL PATTERNING FACTOR-like protein 2
TC03G018280	6.30118	11.2719	9.04537	6.70013	Tc03g018280|Putative 21 kDa protein
TC09G032970	4.67674	6.94666	7.4204	6.69768	Tc09g032970|Hypothetical protein
TC02G032320	10.3494	13.1368	13.0929	6.69708	Tc02g032320|UDP-glucose 6-dehydrogenase
TC07G006690	8.51241	10.2173	11.255	6.69283	Tc07g006690|Predicted protein (Fragment)
TC01G017310	5.76826	5.70629	8.51088	6.69282	Tc01g017310|Putative LRR receptor-like serine/threonine-protein kinase ERECTA
TC05G025520	7.43973	10.7191	10.1822	6.69209	Tc05g025520|Germin-like protein subfamily 1 member 18
TC01G033390	10.162	11.617	12.9037	6.68865	Tc01g033390|Probable inactive purple acid phosphatase 29
TC02G015770	11.108	14.1055	13.8488	6.68424	Tc02g015770|Putative Epoxide hydrolase 2
TC06G020270	7.17494	8.62938	9.91488	6.68041	Tc06g020270|Putative Probable long-chain-alcohol O-fatty-acyltransferase 4
TC04G017650	5.66325	7.53819	8.40261	6.67774	Tc04g017650|Putative Receptor-like protein kinase FERONIA
TC07G005760	10.2149	12.4001	12.9517	6.6658	Tc07g005760|Predicted protein
TC09G027090	6.4389	7.85516	9.17438	6.65981	Tc09g027090|Putative Lysosomal beta glucosidase
TC00G078680	5.28906	6.883	8.02446	6.65942	Tc00g078680|Hypothetical protein
TC00G015380	5.9338	7.89455	8.66883	6.65775	Tc00g015380|Hypothetical protein
TC09G033130	9.24552	11.1371	11.9803	6.65652	Tc09g033130|Predicted protein
TC01G003430	9.97934	11.7827	12.714	6.65616	Tc01g003430|Sugar transporter, putative
TC08G001280	8.16007	10.096	10.8939	6.65238	Tc08g001280|Putative uncharacterized protein
TC01G009540	8.71888	10.4381	11.4523	6.65044	Tc01g009540|Putative U-box domain-containing protein 13
TC01G005970	7.31207	10.0722	10.0443	6.64474	Tc01g005970|Probable indole-3-acetic acid-amido synthetase GH3.1
TC03G021540	8.80965	13.066	11.5414	6.64268	Tc03g021540|SAUR family protein
TC08G006650	12.4028	14.2246	15.1337	6.63855	Tc08g006650|Tubulin alpha-1 chain
TC07G015070	6.76979	9.21845	9.49862	6.62916	Tc07g015070|Putative Predicted protein
TC05G028900	5.20573	9.1326	7.93417	6.6274	Tc05g028900|Putative Sugar transporter ERD6-like 5
TC09G021650	8.58154	11.17	11.3091	6.62339	Tc09g021650|Putative Pheophorbide a oxygenase, chloroplastic
TC00G081880	5.97025	7.09115	8.69703	6.61974	Tc00g081880|Putative Tyrosine-sulfated glycopeptide receptor 1
TC10G000900	6.1818	8.70591	8.90808	6.61749	Tc10g000900|Putative Predicted protein
TC03G026650	5.35361	9.30566	8.07934	6.61493	Tc03g026650|Predicted protein
TC03G014500	6.33642	8.34128	9.06079	6.60872	Tc03g014500|4-coumarate--CoA ligase-like 9
TC09G005120	8.41559	11.4211	11.1387	6.60308	Tc09g005120|Putative uncharacterized protein
TC04G022110	7.16559	7.71986	9.88822	6.60074	Tc04g022110|Putative uncharacterized protein At2g33205.1
TC05G009200	8.27858	8.40771	11.0006	6.59807	Tc05g009200|Putative uncharacterized protein
TC04G011260	7.92991	11.1702	10.6518	6.59748	Tc04g011260|Putative Predicted protein
TC04G030360	5.90149	6.93345	8.62336	6.59725	Tc04g030360|Putative uncharacterized protein
TC03G003520	4.98645	7.59697	7.70739	6.59303	Tc03g003520|60S ribosomal protein L19-2
TC05G029230	7.56789	10.8983	10.2887	6.59234	Tc05g029230|Lipoxygenase 1
TC03G019930	9.22921	12.9011	11.9491	6.58814	Tc03g019930|Beta-carotene hydroxylase
TC08G004490	9.09544	10.9505	11.8142	6.5832	Tc08g004490|L-ascorbate oxidase homolog
TC02G030500	7.60371	10.9039	10.321	6.57643	Tc02g030500|Putative uncharacterized protein
TC10G016980	6.28787	9.86411	9.00498	6.57556	Tc10g016980|Putative Mitochondrial substrate carrier family protein Q
TC05G026160	5.31264	5.75684	8.0287	6.57077	Tc05g026160|Putative Predicted protein
TC04G025300	5.86369	9.37192	8.57975	6.57077	Tc04g025300|1-aminocyclopropane-1-carboxylate oxidase homolog 1
TC03G005050	5.69564	10.3255	8.41087	6.56698	Tc03g005050|Ubiquitin ligase protein cop1, putative
TC04G026580	6.97783	9.09562	9.69239	6.56392	Tc04g026580|Putative uncharacterized protein
TC02G000060	5.91736	7.45916	8.63184	6.56354	Tc02g000060|Putative DNA replication licensing factor mcm6
TC06G014980	8.17411	9.97134	10.888	6.56104	Tc06g014980|GDSL esterase/lipase At5g45950
TC02G000640	5.72198	8.03671	8.43553	6.55933	Tc02g000640|Predicted protein
TC10G013600	4.82511	6.17317	7.5381	6.55677	Tc10g013600|Putative Sulfotransferase 17
TC09G009720	7.21512	8.92425	9.92634	6.54876	Tc09g009720|Putative Probable serine/threonine-protein kinase At1g01540
TC02G027720	5.58799	6.37835	8.298	6.54326	Tc02g027720|Dynamin-related protein 1C
TC04G021500	6.41738	9.38451	9.12659	6.53966	Tc04g021500|F-box protein At2g02240
TC07G001770	7.06857	9.19278	9.7766	6.53429	Tc07g001770|ABC transporter C family member 3
TC10G002160	8.44838	11.3167	11.1555	6.52997	Tc10g002160|Sedoheptulose-1,7-bisphosphatase, chloroplastic
TC01G011430	9.00633	10.5905	11.7129	6.52772	Tc01g011430|Probable pectinesterase/pectinesterase inhibitor 51
TC09G032390	4.92451	9.67075	7.63078	6.52634	Tc09g032390|Chloroplast-targeted copper chaperone, putative
TC09G033620	9.74811	11.3318	12.4535	6.5223	Tc09g033620|Kinase, putative
TC02G009930	5.89465	6.97493	8.59896	6.51746	Tc02g009930|Putative uncharacterized protein
TC08G001700	10.8218	12.4839	13.5251	6.51282	Tc08g001700|Putative uncharacterized protein
TC05G003960	9.34622	12.7262	12.0492	6.51132	Tc05g003960|Predicted protein
TC02G007080	11.6701	12.7131	14.3715	6.50415	Tc02g007080|Glucan endo-1,3-beta-glucosidase 7
TC06G018030	12.2502	13.2354	14.9511	6.50251	Tc06g018030|Leucoanthocyanidin reductase
TC09G004200	8.1573	11.0921	10.8571	6.49731	Tc09g004200|Putative Lachrymatory-factor synthase
TC09G007990	10.1692	12.5677	12.8682	6.4933	Tc09g007990|Thioredoxin, putative
TC02G016800	6.27209	9.79364	8.9709	6.49264	Tc02g016800|Putative Tyrosine aminotransferase
TC02G011190	4.73496	10.4158	7.43361	6.49193	Tc02g011190|Cytokinin-O-glucosyltransferase 2
TC09G011650	5.94647	10.1476	8.6441	6.48738	Tc09g011650|Putative Blue copper protein
TC10G000090	8.2491	11.9566	10.9457	6.48271	Tc10g000090|ABC transporter C family member 9
TC03G027840	7.59277	8.24139	10.2888	6.48018	Tc03g027840|Predicted protein
TC04G005060	5.00872	7.95075	7.70265	6.47076	Tc04g005060|Putative Probable receptor-like protein kinase At2g23200
TC06G019530	10.3769	13.5277	13.0692	6.46366	Tc06g019530|WRKY transcription factor 6
TC10G002340	4.2623	7.99847	6.95246	6.45381	Tc10g002340|Cucumisin
TC01G028530	6.92424	7.9064	9.60918	6.43056	Tc01g028530|Calmodulin-like protein 11
TC01G019610	6.98984	10.291	9.6742	6.42795	Tc01g019610|Putative oxidoreductase GLYR1
TC04G001650	5.85005	9.31965	8.53391	6.42572	Tc04g001650|Predicted protein
TC02G006350	5.14639	7.04916	7.82936	6.42174	Tc02g006350|Epimerase family protein slr1223
TC02G015330	6.57771	7.67488	9.26015	6.4194	Tc02g015330|Predicted protein
TC03G010580	5.31531	7.57427	7.99771	6.41924	Tc03g010580|ATP binding protein, putative
TC04G020820	8.188	10.4144	10.8694	6.41461	Tc04g020820|Predicted protein
TC10G009070	4.93241	5.93652	7.61305	6.41144	Tc10g009070|Hypothetical protein
TC09G012140	12.1752	13.7889	14.8548	6.4066	Tc09g012140|Bifunctional purple acid phosphatase 26
TC05G022770	10.8244	11.9978	13.5036	6.40484	Tc05g022770|Inhibitor of trypsin and hageman factor
TC06G020070	5.92426	6.4055	8.60221	6.39946	Tc06g020070|EH domain-containing protein 1
TC08G005950	6.37056	7.84493	9.04761	6.39548	Tc08g005950|Putative Chromosome-associated kinesin KIF4
TC00G040650	8.84414	8.94703	11.5198	6.38936	Tc00g040650|Serine/threonine-protein kinase PBS1, putative
TC06G017450	7.69833	9.1629	10.3727	6.38369	Tc06g017450|Putative uncharacterized protein
TC02G025480	4.7554	6.11846	7.42624	6.36798	Tc02g025480|Hypothetical protein
TC00G023240	4.90219	6.62344	7.57056	6.35713	Tc00g023240|Putative Protein ELC-like
TC01G005400	6.25251	7.12981	8.92082	6.35681	Tc01g005400|Putative Filament-like plant protein 7
TC10G012730	6.90609	10.6548	9.57303	6.35083	Tc10g012730|Putative Reticuline oxidase-like protein
TC09G029410	4.67221	7.44178	7.33868	6.34875	Tc09g029410|Putative Fb17 (Fragment)
TC00G023270	9.95298	11.0383	12.6185	6.3444	Tc00g023270|Histone H2A variant 1
TC08G002230	4.55293	7.5598	7.21816	6.34329	Tc08g002230|Putative U-box domain-containing protein 5
TC08G008710	6.09689	9.69607	8.76194	6.34249	Tc08g008710|Alcohol dehydrogenase-like 5
TC00G092460	4.91976	6.29529	7.58396	6.33874	Tc00g092460|Putative calcium-transporting ATPase 13, plasma membrane-type
TC09G002380	5.85188	6.42654	8.51605	6.33863	Tc09g002380|Hypothetical protein
TC02G026540	5.76844	6.94617	8.43251	6.33818	Tc02g026540|Predicted protein
TC09G011600	5.36265	7.48493	8.02542	6.33245	Tc09g011600|Thylakoid lumenal 16.5 kDa protein, chloroplastic
TC05G004680	7.06954	8.05039	9.73137	6.32836	Tc05g004680|Putative uncharacterized protein
TC09G031790	6.20009	10.5722	8.86132	6.32574	Tc09g031790|Predicted protein
TC04G025040	6.56448	8.35573	9.22517	6.32336	Tc04g025040|Putative uncharacterized protein
TC02G013210	6.1644	8.70796	8.82509	6.32334	Tc02g013210|Putative Aspartic proteinase nepenthesin-1
TC01G001170	10.4037	13.3374	13.0628	6.3165	Tc01g001170|Putative Aspartic proteinase-like protein 1
TC06G008930	6.15001	8.52581	8.80759	6.30973	Tc06g008930|ATP binding protein, putative
TC09G030230	6.43676	9.26856	9.0942	6.3091	Tc09g030230|Putative uncharacterized protein
TC06G017260	6.08163	9.06664	8.73717	6.30084	Tc06g017260|Putative serine/threonine-protein kinase receptor
TC07G003900	4.60395	6.48624	7.25907	6.29896	Tc07g003900|NBS/LRR resistance protein-like protein (Fragment)
TC01G010120	7.2663	10.5394	9.92121	6.29806	Tc01g010120|Predicted protein
TC06G012050	5.85075	11.0457	8.50454	6.2932	Tc06g012050|Triacylglycerol lipase, putative
TC04G028040	9.55195	11.6661	12.2051	6.29038	Tc04g028040|Probable protein phosphatase 2C 40
TC07G003970	7.38454	9.06765	10.0374	6.28915	Tc07g003970|Hypothetical protein
TC02G008050	7.82106	11.452	10.4723	6.2822	Tc02g008050|Putative Predicted protein
TC01G005010	5.70976	8.77457	8.3604	6.27948	Tc01g005010|Glutamate receptor 2 plant, putative
TC05G017210	5.04966	5.80378	7.70024	6.2792	Tc05g017210|Kinesin heavy chain, putative
TC09G005460	8.81193	10.9399	11.4605	6.27062	Tc09g005460|Predicted protein
TC04G022590	5.31784	6.28757	7.96462	6.26266	Tc04g022590|Putative uncharacterized protein
TC09G004330	7.15101	10.0233	9.79695	6.25901	Tc09g004330|Putative Receptor-like protein kinase HSL1
TC04G029670	5.78136	7.26407	8.42629	6.25468	Tc04g029670|Putative uncharacterized protein
TC02G024780	7.77061	10.4994	10.4153	6.25358	Tc02g024780|Predicted protein
TC09G007800	7.75717	12.1571	10.401	6.24988	Tc09g007800|Putative Genomic DNA, chromosome 5, P1 clone:MHM17
TC04G022960	5.57219	7.6933	8.21574	6.24868	Tc04g022960|Putative Basic 7S globulin 2
TC06G010810	7.37947	9.42902	10.0229	6.24831	Tc06g010810|Putative RING-H2 finger protein ATL1P
TC04G010240	9.10988	10.9304	11.7514	6.23989	Tc04g010240|Putative Biotin carboxyl carrier protein of acetyl-CoA carboxylase 2, chloroplastic
TC05G026810	6.55667	9.54617	9.19754	6.23705	Tc05g026810|Putative Ankyrin repeat-containing protein At2g01680
TC03G017340	5.17602	6.04378	7.81595	6.23299	Tc03g017340|Receptor serine/threonine kinase, putative
TC03G016570	6.53409	10.6123	9.17372	6.23171	Tc03g016570|Ethylene-responsive transcription factor 2
TC06G008550	7.29375	9.36862	9.933	6.23008	Tc06g008550|Kif4, putative
TC02G030550	6.23433	9.17537	8.87332	6.22898	Tc02g030550|Putative Septum-promoting GTP-binding protein 1
TC00G018440	5.45897	5.68511	8.09723	6.22584	Tc00g018440|Putative Protein TRANSPARENT TESTA 12
TC09G033690	8.39942	9.08252	11.0373	6.22423	Tc09g033690|Predicted protein (Fragment)
TC02G001130	7.30247	7.67153	9.9398	6.22177	Tc02g001130|Putative Xyloglucan galactosyltransferase KATAMARI1 homolog
TC08G003640	9.82676	11.4783	12.4624	6.21469	Tc08g003640|Tubulin beta-6 chain
TC06G014150	7.70588	9.41268	10.3415	6.21435	Tc06g014150|Nucleobase-ascorbate transporter 2
TC08G003850	8.53639	10.8792	11.1691	6.20196	Tc08g003850|Putative Extended synaptotagmin-1
TC00G030680	4.80264	8.96339	7.43535	6.20192	Tc00g030680|Ethylene-responsive transcription factor ERF098
TC01G029370	8.84678	10.8085	11.4776	6.19376	Tc01g029370|Putative uncharacterized protein
TC03G013410	5.30919	9.33248	7.93909	6.18986	Tc03g013410|Putative Probable disease resistance RPP8-like protein 2
TC03G031100	5.87405	8.37305	8.50241	6.18325	Tc03g031100|Putative Protein notum homolog
TC01G035910	8.20375	10.8165	10.8306	6.1767	Tc01g035910|Putative U-box domain-containing protein 33
TC06G005740	5.88713	11.506	8.51391	6.17646	Tc06g005740|Cytochrome P450 716B2
TC01G022950	7.9056	7.26023	10.5313	6.17189	Tc01g022950|Alcohol dehydrogenase 2
TC02G000960	9.51866	11.9488	12.1427	6.16483	Tc02g000960|Photosystem I reaction center subunit psaK, chloroplastic
TC01G029130	6.27041	10.2105	8.89372	6.16162	Tc01g029130|Sugar transporter ERD6-like 7
TC04G023330	5.47815	9.86363	8.10087	6.15913	Tc04g023330|Putative Probable gibberellin receptor GID1L1
TC06G015430	8.01639	10.5005	10.634	6.13738	Tc06g015430|Predicted protein
TC08G001810	6.73995	8.9942	9.35689	6.1345	Tc08g001810|Putative Secologanin synthase
TC01G006270	5.80433	9.87377	8.42088	6.1328	Tc01g006270|Predicted protein
TC00G051140	9.13627	12.1229	11.7515	6.12716	Tc00g051140|Putative UPF0481 protein At3g47200
TC03G011610	9.35096	10.4887	11.9653	6.12347	Tc03g011610|UDP-glucose 6-dehydrogenase
TC04G019170	8.77959	11.8272	11.3927	6.11835	Tc04g019170|Calmodulin-like protein 5
TC01G028180	5.1144	5.5706	7.72677	6.11509	Tc01g028180|Type I inositol-1,4,5-trisphosphate 5-phosphatase CVP2
TC06G004820	10.9971	14.7009	13.6091	6.11362	Tc06g004820|Putative Anthranilate N-benzoyltransferase protein 2
TC01G006730	10.1452	12.1685	12.7539	6.09979	Tc01g006730|Serine carboxypeptidase-like 18
TC06G021060	4.49719	7.6619	7.10566	6.09857	Tc06g021060|Farnesyl pyrophosphate synthase 1
TC02G012480	10.264	12.9713	12.8716	6.09509	Tc02g012480|Calcium-dependent protein kinase 4
TC00G027540	5.01567	7.25278	7.62191	6.08917	Tc00g027540|Putative Predicted protein
TC03G027610	7.01352	10.3959	9.6189	6.08555	Tc03g027610|Cytochrome P450 86A2
TC01G026160	8.3835	9.90529	10.9884	6.08355	Tc01g026160|Photosystem II reaction center PSB28 protein, chloroplastic
TC00G014370	5.8495	8.76218	8.45391	6.08145	Tc00g014370|Putative uncharacterized protein
TC06G007110	10.4428	11.7922	13.0471	6.08091	Tc06g007110|GDSL esterase/lipase APG
TC06G014080	5.52778	7.62461	8.13042	6.07396	Tc06g014080|Putative Predicted protein
TC01G029610	8.60024	11.7113	11.2026	6.07263	Tc01g029610|Hypothetical protein
TC03G025890	5.26323	7.76278	7.86535	6.07179	Tc03g025890|Putative Leucine-rich repeat receptor protein kinase EXS
TC09G004130	5.45113	7.87114	8.05314	6.07135	Tc09g004130|GATA transcription factor 12
TC07G000430	10.9286	12.2294	13.5298	6.06814	Tc07g000430|At3g13310
TC05G018860	10.4965	11.1236	13.0972	6.06567	Tc05g018860|Enoyl-[acyl-carrier-protein] reductase [NADH], chloroplastic
TC00G022350	7.6107	10.6636	10.2102	6.06098	Tc00g022350|Putative uncharacterized protein
TC04G029570	12.0254	13.3228	14.6249	6.06082	Tc04g029570|Probable ATP-citrate synthase
TC03G012210	8.46686	10.2061	11.0657	6.05816	Tc03g012210|Putative Glycerophosphoryl diester phosphodiesterase
TC04G016080	5.78733	9.63342	8.38589	6.05682	Tc04g016080|Serine/threonine-protein kinase AtPK19
TC03G022730	6.11479	6.32016	8.71335	6.05681	Tc03g022730|Putative Uncharacterized protein At5g39865
TC02G009610	7.68899	10.6824	10.2866	6.053	Tc02g009610|Putative uncharacterized protein
TC09G010140	4.74408	6.96814	7.33961	6.04407	Tc09g010140|Chloroplast-targeted copper chaperone, putative
TC08G004530	4.78156	8.36449	7.37509	6.03573	Tc08g004530|Alcohol dehydrogenase-like 7
TC02G024570	6.75455	9.56225	9.34698	6.03112	Tc02g024570|Putative Primary amine oxidase
TC08G010600	7.24062	9.6549	9.83298	6.03083	Tc08g010600|Putative Tetrachloro-P-hydroquinone reductive dehalogenase
TC02G003110	11.7184	11.8531	14.3103	6.02928	Tc02g003110|Basic blue protein
TC04G028780	6.17245	12.2059	8.76352	6.02545	Tc04g028780|Major allergen Pru ar 1
TC08G004730	6.19516	7.42392	8.78572	6.02333	Tc08g004730|Predicted protein (Fragment)
TC05G026470	4.65367	9.83644	7.24408	6.02268	Tc05g026470|Ethylene-responsive transcription factor 1B
TC09G031610	8.8439	11.6224	11.4331	6.01773	Tc09g031610|Putative Probable receptor-like protein kinase At5g47070
TC01G035850	9.56469	11.069	12.1527	6.01276	Tc01g035850|Probable anion transporter 2, chloroplastic
TC02G000380	8.9905	9.7481	11.578	6.01044	Tc02g000380|Zinc transporter 1
TC09G000860	6.31937	9.27377	8.90659	6.00941	Tc09g000860|Probable cyclic nucleotide-gated ion channel 14
TC00G047120	5.19231	5.89195	7.77909	6.00758	Tc00g047120|Probable xyloglucan endotransglucosylase/hydrolase protein B
TC04G023440	5.82355	7.91106	8.40933	6.00341	Tc04g023440|Mavicyanin
TC04G026690	4.73811	8.26258	7.32228	5.99667	Tc04g026690|Ammonium transporter 1 member 1
TC05G015950	9.37788	12.6136	11.9613	5.9936	Tc05g015950|Magnesium-protoporphyrin IX monomethyl ester [oxidative] cyclase, chloroplastic
TC08G005240	4.63411	6.65483	7.21751	5.99351	Tc08g005240|Putative Glucan endo-1,3-beta-glucosidase 13
TC10G014440	8.06755	10.0016	10.6492	5.98643	Tc10g014440|Major allergen Pru ar 1
TC06G016420	5.6221	7.7136	8.20321	5.98397	Tc06g016420|Putative Monoglyceride lipase
TC03G000390	5.96272	7.14988	8.54337	5.98207	Tc03g000390|E2F, putative
TC03G017370	4.81008	7.49102	7.39037	5.98061	Tc03g017370|Receptor serine/threonine kinase, putative
TC07G009210	5.39249	7.38122	7.97275	5.98046	Tc07g009210|Putative uncharacterized protein At1g53210
TC01G014160	6.03943	9.77131	8.61915	5.97825	Tc01g014160|Hypothetical protein
TC05G001620	4.99302	6.44212	7.57221	5.97605	Tc05g001620|Probably inactive leucine-rich repeat receptor-like protein kinase IMK2
TC07G011830	6.12961	7.002	8.70714	5.96914	Tc07g011830|Putative uncharacterized protein
TC06G011330	10.315	14.1294	12.8909	5.96262	Tc06g011330|Photosystem I reaction center subunit III, chloroplastic
TC03G012400	11.3128	13.0494	13.8883	5.9608	Tc03g012400|Putative nitrilase-associated protein
TC06G020800	5.3818	5.76447	7.95725	5.96055	Tc06g020800|Hypothetical protein
TC01G036840	10.4512	12.9285	13.0252	5.95476	Tc01g036840|Predicted protein
TC02G031760	5.91227	7.447	8.48605	5.95367	Tc02g031760|Alpha-1,4-glucan-protein synthase [UDP-forming] 2
TC00G077970	8.73347	9.80544	11.3065	5.9506	Tc00g077970|Glucose-6-phosphate 1-dehydrogenase, chloroplastic
TC01G021670	5.35482	8.15516	7.92685	5.94647	Tc01g021670|Hypothetical protein
TC08G008030	7.93804	11.9047	10.509	5.9422	Tc08g008030|Putative Isoflavone 2'-hydroxylase
TC04G009190	9.03437	11.3518	11.6047	5.93935	Tc04g009190|Putative Probable calcium-binding protein CML45
TC00G071540	7.38668	10.0717	9.95566	5.93391	Tc00g071540|Pleiotropic drug resistance protein 1
TC02G001080	5.79683	7.84642	8.36577	5.93372	Tc02g001080|Predicted protein
TC05G017970	6.19063	8.25178	8.75916	5.93207	Tc05g017970|Hypothetical protein
TC01G034410	5.69705	8.49439	8.26441	5.92721	Tc01g034410|Dynamin-related protein 1B
TC03G021980	10.3959	12.2291	12.9598	5.91312	Tc03g021980|Transcription factor, putative
TC06G019270	7.62479	10.0406	10.1887	5.91308	Tc06g019270|Hypothetical protein
TC04G029150	7.32555	9.12054	9.88914	5.91176	Tc04g029150|Putative uncharacterized protein
TC04G028740	4.837	6.93563	7.39974	5.9083	Tc04g028740|Major allergen Pru ar 1
TC04G025240	8.17891	11.7021	10.7406	5.90399	Tc04g025240|1-aminocyclopropane-1-carboxylate oxidase homolog 1
TC06G014440	6.58969	9.22741	9.15043	5.90011	Tc06g014440|Copper ion binding protein, putative
TC04G025500	7.3935	7.43189	9.95423	5.90006	Tc04g025500|Putative Calcium-dependent protein kinase 19
TC05G011090	10.1185	13.1452	12.6776	5.89329	Tc05g011090|Syntaxin-121
TC06G018650	6.96756	7.7976	9.52598	5.89062	Tc06g018650|Predicted protein
TC05G017220	5.85773	8.70468	8.41509	5.88632	Tc05g017220|Glycosyltransferase, putative
TC05G029380	5.21662	6.27106	7.77381	5.88561	Tc05g029380|Predicted protein
TC05G026570	5.10043	5.98821	7.65703	5.88322	Tc05g026570|Putative Patatin group A-3
TC06G016480	5.3237	5.96544	7.88025	5.883	Tc06g016480|Predicted protein
TC09G001800	11.1637	12.7912	13.7201	5.88244	Tc09g001800|Putative uncharacterized protein
TC00G015860	12.3899	13.1319	14.9453	5.87823	Tc00g015860|Chalcone--flavonone isomerase
TC04G024240	6.66831	7.83567	9.22361	5.87788	Tc04g024240|Calmodulin binding protein, putative
TC02G001250	6.13269	8.16585	8.68548	5.86767	Tc02g001250|Putative Non-lysosomal glucosylceramidase
TC06G014060	5.38933	6.29933	7.94202	5.86727	Tc06g014060|Putative leucine-rich repeat family protein
TC08G011090	10.1349	11.8646	12.6858	5.86001	Tc08g011090|Putative Aspartic proteinase Asp1
TC09G009000	7.08759	10.5638	9.638	5.85801	Tc09g009000|Putative Protein phosphatase 2C 56
TC04G003310	5.8017	10.3565	8.35164	5.85611	Tc04g003310|Putative Cytochrome P450 94A1
TC01G018100	6.76257	9.30532	9.3113	5.85116	Tc01g018100|Rho GDP-dissociation inhibitor 1
TC01G006470	9.79264	12.3545	12.3412	5.85049	Tc01g006470|Calcium-transporting ATPase 2, plasma membrane-type
TC10G016100	11.6888	10.8677	14.2344	5.83868	Tc10g016100|Putative uncharacterized protein
TC04G018230	6.53808	7.29545	9.08306	5.83601	Tc04g018230|Putative dCTP pyrophosphatase 1
TC02G004800	11.1303	12.9386	13.6751	5.83528	Tc02g004800|Predicted protein
TC01G011160	6.90248	9.86265	9.44705	5.83434	Tc01g011160|Hypothetical protein
TC07G002040	4.26453	7.36137	6.80874	5.8329	Tc07g002040|Probable serine/threonine-protein kinase WNK11
TC01G033980	6.68029	12.0591	9.22255	5.82499	Tc01g033980|Homeobox-leucine zipper protein ATHB-7
TC09G013060	7.92546	9.57976	10.4659	5.81748	Tc09g013060|Cyclin-A2-1
TC04G018600	5.74067	9.30011	8.28045	5.81503	Tc04g018600|Putative caffeoyl-CoA O-methyltransferase At1g67980
TC09G018510	5.55656	5.06418	8.09555	5.81182	Tc09g018510|GDSL esterase/lipase At1g29660
TC00G087780	6.30235	8.90329	8.84107	5.81073	Tc00g087780|Probable peptide transporter At1g52190
TC09G013590	7.38008	11.339	9.91797	5.80737	Tc09g013590|Oligopeptide transporter 4
TC03G025030	7.22589	10.5653	9.76368	5.80699	Tc03g025030|Glucosyltransferase, putative
TC02G002240	9.22789	10.6883	11.7653	5.80553	Tc02g002240|Non-symbiotic hemoglobin 1
TC10G001340	6.22329	9.0808	8.75949	5.80057	Tc10g001340|2-oxoglutarate-dependent dioxygenase
TC07G013130	4.64555	8.78336	7.17798	5.78546	Tc07g013130|NAC domain-containing protein 42
TC10G016770	7.67613	10.4026	10.2079	5.78284	Tc10g016770|Putative uncharacterized protein
TC04G022630	7.87771	9.30342	10.4092	5.78185	Tc04g022630|Glutamine synthetase leaf isozyme, chloroplastic
TC01G003550	7.9259	7.78718	10.4566	5.77865	Tc01g003550|Hypothetical protein
TC01G002580	6.1192	11.3907	8.64978	5.77803	Tc01g002580|Putative Ocs element-binding factor 1
TC07G012300	5.39731	4.95495	7.92556	5.76871	Tc07g012300|Hypothetical protein
TC05G015550	6.94722	8.55563	9.47483	5.76614	Tc05g015550|Putative Uncharacterized protein At5g39865
TC02G015420	5.22777	5.68519	7.75518	5.76539	Tc02g015420|Putative uncharacterized protein
TC00G033650	7.12849	10.4323	9.6557	5.76458	Tc00g033650|60S ribosomal protein L34, putative
TC03G014990	6.59999	9.86772	9.12545	5.75757	Tc03g014990|Putative uncharacterized protein
TC09G004030	7.01078	10.293	9.53507	5.75289	Tc09g004030|Dehydration-responsive element-binding protein 3
TC02G034440	8.00142	9.24969	10.5253	5.75122	Tc02g034440|Putative Aspartic proteinase nepenthesin-2
TC05G002890	8.69078	11.8112	11.2145	5.75046	Tc05g002890|DNA binding protein, putative
TC00G065830	7.20779	8.7828	9.73103	5.74871	Tc00g065830|Predicted protein
TC05G023170	6.32042	9.02374	8.84251	5.74411	Tc05g023170|Putative Protein TRANSPARENT TESTA 12
TC09G035340	6.99452	8.53405	9.51617	5.74238	Tc09g035340|60S ribosomal protein L10
TC07G011150	10.7449	11.2135	13.2647	5.7352	Tc07g011150|Axial regulator YABBY 5
TC01G001340	6.99139	9.56763	9.51059	5.73262	Tc01g001340|Ubiquitin carrier protein E2 28
TC04G014640	6.91638	8.95181	9.43552	5.73242	Tc04g014640|Predicted protein
TC01G035330	10.939	13.8297	13.4574	5.72966	Tc01g035330|WRKY transcription factor 22
TC10G000030	8.09118	10.2286	10.6093	5.72818	Tc10g000030|Probable serine/threonine-protein kinase At4g35230
TC03G021850	9.83969	13.488	12.3577	5.72775	Tc03g021850|Caffeic acid 3-O-methyltransferase
TC03G023900	11.1846	13.7287	13.7017	5.72407	Tc03g023900|Putative Poly(U)-specific endoribonuclease-A
TC10G000910	5.47207	5.16255	7.98849	5.7216	Tc10g000910|Putative Predicted protein
TC03G018410	10.0153	11.4657	12.5308	5.71791	Tc03g018410|Putative uncharacterized protein
TC10G003400	13.0732	15.1099	15.5869	5.71081	Tc10g003400|Heat shock cognate 70 kDa protein
TC06G014840	7.50679	9.96013	10.0204	5.71042	Tc06g014840|Nudix hydrolase 15, mitochondrial
TC09G014010	5.92018	6.52172	8.43327	5.70841	Tc09g014010|Putative uncharacterized protein
TC00G064360	4.87771	6.13626	7.38993	5.70498	Tc00g064360|Auxin-induced protein 22A
TC04G021490	7.5047	9.24628	10.0162	5.70204	Tc04g021490|F-box family protein
TC00G077750	5.87839	10.1714	8.38955	5.70079	Tc00g077750|Phosphoprotein phosphatase, putative
TC06G013970	6.0538	7.34741	8.56487	5.70045	Tc06g013970|Putative LRR receptor-like serine/threonine-protein kinase FLS2
TC09G004910	6.41277	9.15417	8.92301	5.69712	Tc09g004910|Putative Probable inactive receptor kinase At2g26730
TC01G016330	5.37122	7.78738	7.88028	5.69248	Tc01g016330|Nitrate/chlorate transporter
TC01G007010	11.7835	13.304	14.2912	5.6872	Tc01g007010|Uncharacterized protein At3g49720
TC01G030880	7.3134	8.51711	9.82112	5.6872	Tc01g030880|Endoglucanase 17
TC03G030120	4.79696	8.54198	7.30434	5.68585	Tc03g030120|Pentatricopeptide repeat-containing protein At1g31920
TC08G004970	6.02853	6.74332	8.53585	5.68564	Tc08g004970|Cyclin-B2-4
TC05G002780	8.43928	12.3669	10.9455	5.68119	Tc05g002780|Auxin transporter-like protein 2
TC00G071640	9.30293	9.97131	11.8088	5.67994	Tc00g071640|Putative uncharacterized protein
TC01G002910	8.55636	11.8604	11.062	5.67914	Tc01g002910|Putative uncharacterized protein
TC01G040750	7.02507	9.00358	9.5295	5.67423	Tc01g040750|Protein TRANSPARENT TESTA 1
TC10G001900	5.27705	7.59725	7.78092	5.67205	Tc10g001900|Auxin transporter-like protein 2
TC00G061270	6.03107	7.18233	8.53429	5.66948	Tc00g061270|Putative Probably inactive leucine-rich repeat receptor-like protein kinase At3g28040
TC02G025860	7.3521	9.22806	9.85497	5.66814	Tc02g025860|Predicted protein (Fragment)
TC09G011670	9.88971	10.1462	12.3925	5.66766	Tc09g011670|Putative uncharacterized protein
TC00G018650	4.62958	6.63069	7.13196	5.6662	Tc00g018650|Putative Wall-associated receptor kinase 2
TC01G001300	5.18094	6.01551	7.68312	5.66538	Tc01g001300|F-box protein At4g35930
TC01G021840	5.98333	5.92823	8.4849	5.66303	Tc01g021840|Putative ER lumen protein retaining receptor
TC02G034160	9.33872	11.3508	11.8397	5.66085	Tc02g034160|Putative Predicted protein
TC08G014320	12.0476	12.6589	14.545	5.64667	Tc08g014320|Gibberellin-regulated protein 2, putative
TC00G074050	6.04178	7.44538	8.53902	5.64605	Tc00g074050|Zinc finger protein, putative
TC00G014280	6.36372	7.00656	8.86088	5.64573	Tc00g014280|Predicted protein (Fragment)
TC01G035280	12.9874	14.15	15.4833	5.64087	Tc01g035280|Late embryogenesis abundant protein Lea14-A
TC09G032420	6.99099	11.7401	9.48652	5.63935	Tc09g032420|3-ketoacyl-CoA synthase 12
TC03G023750	6.52512	9.24038	9.01985	5.63624	Tc03g023750|Probable purine permease 10
TC03G022510	5.83297	8.93932	8.32646	5.63136	Tc03g022510|Putative Naringenin,2-oxoglutarate 3-dioxygenase
TC06G014650	8.65418	15.08	11.1471	5.6293	Tc06g014650|Predicted protein
TC00G078450	5.73143	8.68136	8.22307	5.62416	Tc00g078450|Putative uncharacterized protein
TC01G030160	9.54484	12.8611	12.0361	5.62267	Tc01g030160|Predicted protein
TC08G015370	5.62656	6.789	8.11615	5.61618	Tc08g015370|Hypothetical protein
TC04G016630	7.46414	10.7527	9.95261	5.61182	Tc04g016630|CBL-interacting protein kinase 2
TC04G030510	5.30195	7.91158	7.79028	5.61126	Tc04g030510|Pto-interacting protein 1
TC07G007220	5.2335	7.2807	7.72123	5.60892	Tc07g007220|Dynein light chain LC6, flagellar outer arm
TC08G010200	4.62043	7.19655	7.10746	5.60626	Tc08g010200|Auxin transporter-like protein 3
TC00G050130	5.07539	5.89347	7.56211	5.60506	Tc00g050130|Hypothetical protein
TC06G002040	5.31314	7.43333	7.7993	5.60286	Tc06g002040|Reticuline oxidase-like protein
TC09G034950	4.96782	8.51065	7.45378	5.60207	Tc09g034950|Peroxidase 4
TC09G006460	11.1264	12.746	13.612	5.60056	Tc09g006460|Putative 21 kDa protein
TC09G008710	5.70645	6.37728	8.19148	5.59849	Tc09g008710|Mitogen-activated protein kinase kinase 6
TC08G004240	5.40054	8.62176	7.88331	5.5897	Tc08g004240|Putative Uncharacterized protein At1g76070
TC07G008110	6.00729	5.80481	8.48944	5.58729	Tc07g008110|Indole-3-acetic acid-amido synthetase GH3.17
TC10G014270	6.45876	7.10149	8.94023	5.58466	Tc10g014270|Putative Probable inactive serine/threonine-protein kinase bub1
TC06G017330	6.04715	9.23971	8.52827	5.58332	Tc06g017330|Putative serine/threonine-protein kinase receptor
TC10G003720	9.77071	10.4836	12.2518	5.58315	Tc10g003720|Hypothetical protein
TC02G010920	5.37219	7.56843	7.85291	5.58176	Tc02g010920|Cytokinin-O-glucosyltransferase 2
TC00G081440	9.78961	11.7403	12.2696	5.57912	Tc00g081440|Guanylate kinase
TC00G041430	9.04341	11.4219	11.5228	5.57652	Tc00g041430|Photosystem I reaction center subunit IV A, chloroplastic
TC02G025100	9.41532	10.2542	11.8946	5.5761	Tc02g025100|GDSL esterase/lipase At3g26430
TC06G019780	6.87674	8.66456	9.35544	5.57395	Tc06g019780|Protein STRUBBELIG-RECEPTOR FAMILY 8
TC01G005200	5.03089	6.65974	7.50915	5.57223	Tc01g005200|Predicted protein
TC03G007010	6.25448	6.94604	8.73058	5.56389	Tc03g007010|Putative uncharacterized protein
TC05G015670	6.50229	7.55256	8.97707	5.55884	Tc05g015670|Putative Beta-hexosaminidase subunit B2
TC01G029290	6.26159	6.87066	8.73444	5.55139	Tc01g029290|Histone H2AX
TC00G013660	5.4751	6.18234	7.94719	5.54846	Tc00g013660|ABC transporter B family member 19
TC05G006390	4.55956	9.63296	7.03022	5.54296	Tc05g006390|Putative uncharacterized protein
TC08G010780	7.36237	10.3803	9.83224	5.53993	Tc08g010780|Chloroplast processing peptidase
TC00G051760	7.53742	10.0242	10.0066	5.53714	Tc00g051760|Putative Probable disease resistance RPP8-like protein 4
TC06G013800	6.44322	8.60683	8.91141	5.5335	Tc06g013800|BES1/BZR1 homolog protein 4
TC06G016490	6.28979	7.52649	8.75633	5.52716	Tc06g016490|Predicted protein
TC04G016290	5.91543	8.67207	8.38181	5.52659	Tc04g016290|B3 domain-containing protein Os07g0679700
TC03G000610	8.54187	11.1835	11.008	5.52558	Tc03g000610|Predicted protein
TC05G024760	8.99638	11.7948	11.4618	5.52298	Tc05g024760|Hypothetical protein
TC02G015790	6.85256	10.3515	9.31781	5.52222	Tc02g015790|Probable polyol transporter 4
TC08G006900	5.26291	12.2718	7.72716	5.5184	Tc08g006900|Putative uncharacterized protein
TC08G005260	5.78643	8.43473	8.25017	5.51646	Tc08g005260|Glyceraldehyde-3-phosphate dehydrogenase B, chloroplastic
TC00G070880	8.6601	12.0034	11.1237	5.51598	Tc00g070880|Hypothetical protein
TC01G035970	5.65702	7.37588	8.12057	5.51572	Tc01g035970|Rop guanine nucleotide exchange factor 2
TC10G001480	8.55076	12.1051	11.0134	5.51242	Tc10g001480|Phosphoinositide phospholipase C 6
TC02G033830	5.26944	9.76049	7.73175	5.51099	Tc02g033830|Predicted protein
TC01G010400	9.0848	11.1782	11.546	5.50678	Tc01g010400|Putative Uncharacterized membrane protein At1g06890
TC06G004620	12.3428	14.4138	14.8038	5.50583	Tc06g004620|12-oxophytodienoate reductase 2
TC03G012470	6.57632	9.73653	9.03703	5.50488	Tc03g012470|Hypothetical protein
TC04G023680	5.65249	9.25834	8.11269	5.5029	Tc04g023680|Hypothetical protein
TC10G001090	6.53329	8.92203	8.99324	5.50199	Tc10g001090|Putative Probable LRR receptor-like serine/threonine-protein kinase MRH1
TC00G021770	6.50445	7.20485	8.96414	5.50097	Tc00g021770|Predicted protein
TC05G024380	8.20606	11.3475	10.6646	5.49664	Tc05g024380|Bifunctional 3-dehydroquinate dehydratase/shikimate dehydrogenase, chloroplastic
TC01G009100	7.76967	11.2041	10.2279	5.49531	Tc01g009100|Predicted protein
TC02G034770	5.12585	7.23199	7.5837	5.49396	Tc02g034770|Putative uncharacterized protein
TC02G033710	6.81604	9.00663	9.27381	5.49367	Tc02g033710|Putative uncharacterized protein
TC01G006420	7.25473	7.60873	9.71133	5.48922	Tc01g006420|Putative Probable glucan endo-1,3-beta-glucosidase A6
TC03G030450	10.767	13.8406	13.2233	5.48804	Tc03g030450|Isoflavone reductase homolog
TC05G004740	5.81622	7.26847	8.27251	5.48801	Tc05g004740|At5g02470
TC05G004570	5.23649	5.88812	7.69161	5.48359	Tc05g004570|Osmotic avoidance abnormal protein, putative
TC02G007200	6.82848	11.9748	9.28354	5.48335	Tc02g007200|Putative Uncharacterized oxidoreductase ykwC
TC09G010920	9.12479	10.2594	11.5793	5.48128	Tc09g010920|Protein kinase G11A
TC05G030460	5.43741	6.02987	7.89179	5.48077	Tc05g030460|Putative Epoxide hydrolase 2
TC03G023240	6.05473	11.011	8.50868	5.47915	Tc03g023240|Predicted protein
TC02G001240	6.56466	8.64896	9.01726	5.47401	Tc02g001240|Putative Disease resistance protein At4g27190
TC01G037730	7.03128	8.84856	9.4833	5.47181	Tc01g037730|Putative uncharacterized protein
TC03G030540	5.50666	8.86618	7.95781	5.46849	Tc03g030540|Putative disease resistance protein At4g19050
TC05G025660	7.72959	9.87908	10.1805	5.46744	Tc05g025660|Photosystem I reaction center subunit IV A, chloroplastic
TC02G033820	9.32154	11.2165	11.7711	5.46255	Tc02g033820|Putative UDP-galactose transporter homolog 1
TC07G000150	6.40467	9.82305	8.85296	5.45767	Tc07g000150|Putative PRA1 family protein G2
TC02G020570	5.04609	6.45438	7.49424	5.45717	Tc02g020570|Putative Probable inactive receptor kinase At2g26730
TC03G015470	8.10425	10.2263	10.5522	5.45624	Tc03g015470|Probable S-acyltransferase At3g26935
TC04G010040	6.93408	7.32142	9.38117	5.45317	Tc04g010040|Cyclic nucleotide-gated ion channel 2
TC03G021310	8.22212	11.0644	10.6685	5.45029	Tc03g021310|Protein yippee-like At4g27740
TC08G000270	5.49562	10.5389	7.9417	5.44934	Tc08g000270|Putative Subtilisin-like protease
TC04G005300	6.07357	6.70215	8.51937	5.44828	Tc04g005300|Putative uncharacterized protein
TC10G001580	8.54271	11.9743	10.9881	5.4468	Tc10g001580|Putative Predicted protein
TC08G001670	6.07624	7.73704	8.52013	5.44108	Tc08g001670|Pathogenesis-related protein 5
TC10G001230	5.04499	8.92476	7.48776	5.43686	Tc10g001230|Putative Transcription factor bHLH51
TC08G010270	13.1075	13.9974	15.5491	5.43219	Tc08g010270|Flavonol synthase/flavanone 3-hydroxylase
TC09G008480	4.99298	7.85704	7.43396	5.43012	Tc09g008480|Probable LRR receptor-like serine/threonine-protein kinase At4g29180
TC00G013150	8.32574	9.19218	10.7665	5.42938	Tc00g013150|4-coumarate--CoA ligase 2
TC02G010100	9.79591	10.669	12.2366	5.42915	Tc02g010100|LOB domain-containing protein, putative
TC04G021740	4.61293	8.14823	7.05309	5.42703	Tc04g021740|Putative UPF0481 protein At3g47200
TC06G016250	6.34648	9.91937	8.78584	5.42403	Tc06g016250|Polyphenol oxidase, chloroplastic
TC00G008290	5.6215	6.55362	8.06073	5.4235	Tc00g008290|Putative cyclin-B3-1
TC00G017590	8.64962	9.52227	11.0867	5.41555	Tc00g017590|Predicted protein
TC09G007490	9.22591	11.3044	11.662	5.41158	Tc09g007490|Putative Uncharacterized protein ywkD
TC03G016740	6.4658	10.1332	8.90179	5.41134	Tc03g016740|U-box domain-containing protein 35
TC06G004150	4.93016	6.49783	7.3661	5.41117	Tc06g004150|Aquaporin NIP6-1
TC04G000050	12.4676	13.2869	14.9008	5.40082	Tc04g000050|Isocitrate dehydrogenase [NADP]
TC06G019220	7.17202	10.2105	9.60508	5.40038	Tc06g019220|Putative uncharacterized protein
TC07G005490	4.93786	7.97572	7.37084	5.40008	Tc07g005490|Putative serine/threonine-protein kinase receptor
TC01G006090	11.0846	11.6785	13.5172	5.39866	Tc01g006090|Copper ion binding protein, putative
TC04G020010	6.39646	8.33821	8.82858	5.39684	Tc04g020010|Putative Transcription factor bHLH62
TC01G038060	9.50888	11.8636	11.9408	5.39595	Tc01g038060|Hypothetical protein
TC00G055360	5.42004	8.27676	7.85095	5.39233	Tc00g055360|Putative Omega-hydroxypalmitate O-feruloyl transferase
TC02G034240	10.3608	11.3602	12.7912	5.39036	Tc02g034240|Putative Dihydrolipoyllysine-residue acetyltransferase component of pyruvate dehydrogenase complex
TC02G006330	13.1508	15.4584	15.5805	5.38774	Tc02g006330|Arginine decarboxylase
TC09G010640	9.19574	10.8526	11.6244	5.38404	Tc09g010640|3-ketoacyl-CoA synthase 11
TC02G006310	11.3343	11.9619	13.7595	5.37093	Tc02g006310|NADP-dependent D-sorbitol-6-phosphate dehydrogenase
TC09G006420	7.68269	9.1176	10.1069	5.36734	Tc09g006420|Peroxiredoxin Q, chloroplastic
TC01G040260	6.81211	10.5218	9.23592	5.36587	Tc01g040260|Gd2b, putative
TC06G016020	7.61677	9.474	10.0384	5.35793	Tc06g016020|Putative uncharacterized protein
TC01G032660	12.1815	14.3033	14.6028	5.35683	Tc01g032660|S-adenosylmethionine synthase 1
TC05G016790	7.92009	8.66639	10.3414	5.35666	Tc05g016790|Predicted protein (Fragment)
TC00G072660	5.59918	6.9533	8.02015	5.35531	Tc00g072660|Putative S-locus-specific glycoprotein S13
TC08G007540	9.23095	12.5509	11.6513	5.35317	Tc08g007540|Putative Sigma factor sigB regulation protein rsbQ
TC01G015100	4.98274	6.02837	7.40171	5.34788	Tc01g015100|Predicted protein
TC02G027350	6.89408	8.45647	9.31289	5.34728	Tc02g027350|Putative uncharacterized protein
TC03G013500	6.73521	7.36777	9.15391	5.3469	Tc03g013500|Chromosome-associated kinesin KIF4A, putative
TC05G007430	4.78681	9.03218	7.20311	5.33799	Tc05g007430|Cytokinin-O-glucosyltransferase 3
TC09G016540	8.67271	10.6839	11.088	5.33443	Tc09g016540|CBL-interacting serine/threonine-protein kinase 21
TC09G008650	10.5239	12.6733	12.9386	5.33209	Tc09g008650|Acid phosphatase 1
TC07G015690	8.31894	9.28124	10.7335	5.33145	Tc07g015690|Putative Predicted protein
TC10G003340	7.12041	8.47418	9.53351	5.32617	Tc10g003340|Hypothetical protein
TC05G025480	4.90496	6.95277	7.31777	5.32508	Tc05g025480|Germin-like protein subfamily 1 member 17
TC02G026480	11.3216	11.8418	13.7344	5.325	Tc02g026480|3-oxoacyl-[acyl-carrier-protein] reductase 1, chloroplastic
TC05G008310	9.50045	11.0933	11.9126	5.32271	Tc05g008310|Putative phytosulfokines 6
TC02G030020	6.07167	6.51009	8.48365	5.32203	Tc02g030020|Putative uncharacterized protein
TC02G000910	7.3569	9.19899	9.76883	5.32186	Tc02g000910|Putative Protein kinase G11A
TC03G021000	6.27138	8.3232	8.6829	5.32031	Tc03g021000|Predicted protein
TC00G064480	10.1479	10.8515	12.5589	5.31867	Tc00g064480|Obtusifoliol 14-alpha demethylase
TC03G012360	7.13154	8.23286	9.54206	5.31666	Tc03g012360|Putative uncharacterized protein
TC00G052790	6.17299	7.6695	8.58315	5.31532	Tc00g052790|LRR receptor-like serine/threonine-protein kinase RCH1
TC03G014670	4.766	7.49446	7.17596	5.3146	Tc03g014670|Putative Calcium-binding protein CML39
TC00G038080	6.8333	8.87469	9.24295	5.31346	Tc00g038080|Putative uncharacterized protein
TC00G035350	8.51795	10.4657	10.9264	5.30887	Tc00g035350|Predicted protein
TC03G020550	4.95404	6.29679	7.36147	5.30527	Tc03g020550|Putative LRR receptor-like serine/threonine-protein kinase GSO1
TC03G029260	11.8951	14.4222	14.3015	5.30154	Tc03g029260|Predicted protein
TC02G009090	6.56721	9.25003	8.97184	5.29503	Tc02g009090|Putative Uncharacterized protein MJ1426
TC03G000580	5.09727	6.17415	7.50065	5.29042	Tc03g000580|Uncharacterized protein At5g50100, mitochondrial
TC10G013350	6.90184	9.43242	9.30271	5.28122	Tc10g013350|Putative RING-H2 finger protein ATL5E
TC00G061740	8.36292	10.9617	10.7635	5.28014	Tc00g061740|Zinc finger CCCH domain-containing protein 30
TC01G003370	6.5391	8.77436	8.93379	5.25863	Tc01g003370|Somatic embryogenesis receptor kinase, putative
TC01G031030	10.5852	11.3027	12.9796	5.25743	Tc01g031030|AP2/ERF domain-containing transcription factor
TC00G011700	8.6966	9.98889	11.09	5.25386	Tc00g011700|Alpha-1,4-glucan-protein synthase [UDP-forming] 2
TC09G018200	4.46225	6.6884	6.85522	5.25237	Tc09g018200|Mannosyl-oligosaccharide alpha-1,2-mannosidase, putative
TC01G021980	7.74186	10.1735	10.1342	5.25014	Tc01g021980|Ethylene-responsive transcription factor-like protein At4g13040
TC03G027170	5.71685	6.42324	8.10882	5.24873	Tc03g027170|Predicted protein
TC02G027590	5.87405	7.65905	8.26564	5.24733	Tc02g027590|Putative Spore coat protein A
TC09G005060	6.93826	7.61682	9.32937	5.24558	Tc09g005060|Calmodulin binding protein, putative
TC00G057490	12.7885	12.3228	15.179	5.24361	Tc00g057490|Annexin-like protein RJ4
TC04G029430	10.1773	12.6911	12.5671	5.24106	Tc04g029430|Putative Universal stress protein A-like protein
TC00G073280	5.96994	7.22143	8.35931	5.23927	Tc00g073280|Putative Predicted protein
TC04G029230	9.97633	11.1204	12.3654	5.23817	Tc04g029230|Dihydrolipoyl dehydrogenase
TC00G081640	4.64124	6.76716	7.03009	5.23741	Tc00g081640|Predicted protein
TC01G001830	6.72125	10.3902	9.10937	5.23474	Tc01g001830|ATP binding protein, putative
TC10G006240	6.85568	8.91487	9.24314	5.23238	Tc10g006240|Predicted protein
TC01G019970	5.94725	6.51557	8.33372	5.22877	Tc01g019970|Putative uncharacterized protein
TC09G027370	8.61084	10.1715	10.9971	5.2281	Tc09g027370|Putative Probable gibberellin receptor GID1L3
TC06G012250	7.55193	9.69076	9.93806	5.22751	Tc06g012250|Hypothetical protein
TC08G014610	7.3516	10.0904	9.73763	5.22715	Tc08g014610|Hypothetical protein
TC01G034000	6.51665	6.89618	8.89987	5.21698	Tc01g034000|Hypothetical protein
TC01G011940	6.17594	8.24497	8.55739	5.21059	Tc01g011940|Putative Probable polygalacturonase
TC02G008950	7.71861	11.1151	10.0994	5.20824	Tc02g008950|U-box domain-containing protein 26
TC05G023360	5.17908	9.00675	7.55802	5.20154	Tc05g023360|Putative Predicted protein
TC04G023320	8.67625	11.9388	11.055	5.20075	Tc04g023320|Catalytic, putative
TC06G007080	5.77255	6.02971	8.15077	5.19895	Tc06g007080|Putative Probable LRR receptor-like serine/threonine-protein kinase At1g05700
TC09G035330	6.17209	9.78884	8.54999	5.19781	Tc09g035330|Probable LRR receptor-like serine/threonine-protein kinase At1g06840
TC01G008260	9.18463	12.2855	11.5625	5.19766	Tc01g008260|Putative Cell surface glycoprotein 1
TC00G076250	4.46361	7.54792	6.84089	5.19556	Tc00g076250|Type I inositol polyphosphate 5-phosphatase, putative
TC02G030240	6.46536	7.57227	8.84136	5.19097	Tc02g030240|Putative Probable inactive receptor kinase At5g67200
TC05G024770	8.05737	10.6574	10.4331	5.18986	Tc05g024770|Hypothetical protein
TC00G025320	5.90302	6.80975	8.27835	5.18855	Tc00g025320|Probable xyloglucan endotransglucosylase/hydrolase protein 23
TC09G012310	5.8804	6.76184	8.25542	5.18745	Tc09g012310|Putative Protein SRG1
TC02G032000	11.0943	13.0542	13.4689	5.18623	Tc02g032000|LRR receptor-like serine/threonine-protein kinase RPK2
TC02G005600	7.47692	10.3195	9.85098	5.18398	Tc02g005600|Putative Expressed protein
TC04G016400	7.11884	8.43753	9.49017	5.17418	Tc04g016400|Non-specific lipid-transfer protein
TC08G000810	7.84132	10.383	10.2117	5.17086	Tc08g000810|Putative Probable gibberellin receptor GID1L3
TC00G006460	12.2289	13.7328	14.5972	5.16352	Tc00g006460|Putative Predicted protein
TC08G015170	7.86331	9.52365	10.2314	5.16253	Tc08g015170|Putative Peptide transporter PTR1
TC03G007180	5.12376	6.42045	7.49142	5.16104	Tc03g007180|Putative uncharacterized protein
TC06G018450	5.10017	7.05803	7.46751	5.1599	Tc06g018450|Putative Cysteine-rich receptor-like protein kinase 29
TC05G030170	11.2196	12.3475	13.5866	5.15852	Tc05g030170|Putative uncharacterized protein
TC10G002280	7.79829	7.32341	10.1643	5.15518	Tc10g002280|Inositol transporter 4
TC09G014330	5.12302	8.25883	7.48898	5.15495	Tc09g014330|Putative glutamine amidotransferase YLR126C
TC04G004780	6.10347	10.3242	8.46836	5.15113	Tc04g004780|Putative uncharacterized protein
TC08G004370	7.53488	10.8105	9.89846	5.14646	Tc08g004370|High mobility group family
TC09G002220	7.0055	9.9773	9.36864	5.1449	Tc09g002220|Putative receptor protein kinase ZmPK1
TC08G003430	7.39191	10.8917	9.75483	5.14409	Tc08g003430|UPF0717 protein At5g11950
TC02G009670	5.45534	7.29072	7.81708	5.13992	Tc02g009670|Transcription factor, putative
TC03G017550	5.9205	7.98019	8.28165	5.13779	Tc03g017550|Putative Probable WRKY transcription factor 30
TC04G005460	7.7182	10.1887	10.0787	5.13547	Tc04g005460|Nudix hydrolase 12, mitochondrial
TC08G011740	10.4795	12.373	12.8396	5.13419	Tc08g011740|Putative Aminotransferase ybdL
TC04G011220	5.75786	7.96178	8.11731	5.13176	Tc04g011220|Putative receptor-like protein kinase At5g39000
TC09G003830	5.72206	7.81157	8.07876	5.122	Tc09g003830|Beta-1,3-glucuronyltransferase, putative
TC01G032650	4.88866	6.31821	7.24496	5.12053	Tc01g032650|Chlorophyll a-b binding protein 1, chloroplastic
TC09G016580	10.0014	9.8587	12.3574	5.11937	Tc09g016580|STS14 protein, putative
TC03G018210	6.02058	7.52041	8.37577	5.11662	Tc03g018210|Monocopper oxidase-like protein SKS2
TC01G021790	5.36204	8.84592	7.7169	5.11546	Tc01g021790|Putative Cytochrome P450 82A3
TC07G005240	5.21403	5.30818	7.56789	5.11189	Tc07g005240|Putative Dihydroflavonol-4-reductase
TC03G028850	11.2247	14.0673	13.5785	5.11173	Tc03g028850|Putative Ethylene-responsive transcription factor ERF061
TC06G000730	8.31314	9.70675	10.6667	5.11082	Tc06g000730|2-dehydro-3-deoxyphosphooctonate aldolase
TC01G028250	6.39502	9.59814	8.74834	5.10997	Tc01g028250|Sulfate transporter 3.1
TC04G030250	4.91928	6.18115	7.27174	5.10694	Tc04g030250|Probable boron transporter 2
TC03G002790	5.23949	8.49927	7.58965	5.0988	Tc03g002790|Putative Uncharacterized protein At1g18380
TC09G031660	9.05761	10.7701	11.4073	5.09701	Tc09g031660|Glucan endo-1,3-beta-glucosidase
TC08G005490	8.32655	11.2373	10.6761	5.09677	Tc08g005490|Purine permease 3
TC00G092450	5.82093	7.83212	8.17023	5.09577	Tc00g092450|Putative calcium-transporting ATPase 13, plasma membrane-type
TC02G027610	9.40282	10.5076	11.7519	5.09516	Tc02g027610|Chloroplast-targeted copper chaperone, putative
TC09G026510	5.6844	8.69645	8.02972	5.08172	Tc09g026510|Predicted protein (Fragment)
TC04G028260	9.29893	9.91561	11.6442	5.08147	Tc04g028260|Putative uncharacterized protein
TC02G001060	5.72645	6.65454	8.07039	5.07688	Tc02g001060|Putative High affinity cationic amino acid transporter 1
TC04G007790	5.17753	11.3588	7.5212	5.07593	Tc04g007790|Putative Probable WRKY transcription factor 72
TC00G021210	8.59227	10.8388	10.9354	5.07386	Tc00g021210|Predicted protein
TC03G026200	5.57412	6.97759	7.91715	5.07365	Tc03g026200|Probable LRR receptor-like serine/threonine-protein kinase At1g12460
TC10G006860	5.38988	7.20218	7.73245	5.07205	Tc10g006860|Predicted protein
TC00G028120	9.80514	10.9495	12.1469	5.06923	Tc00g028120|Putative uncharacterized protein
TC02G025190	7.75897	10.7807	10.1002	5.06726	Tc02g025190|MAP kinase phosphatase 1
TC01G030330	9.51467	11.7526	11.8543	5.06157	Tc01g030330|Putative Thiamin pyrophosphokinase 1
TC09G003300	7.59353	9.58739	9.93149	5.05588	Tc09g003300|Lipid binding protein, putative
TC01G007890	4.76062	6.86085	7.09809	5.05417	Tc01g007890|Putative Anthocyanidin 3-O-glucosyltransferase
TC03G003030	6.75259	8.62072	9.08949	5.05216	Tc03g003030|Predicted protein
TC05G001990	6.27909	8.82346	8.61597	5.05211	Tc05g001990|Putative LRR receptor-like serine/threonine-protein kinase GSO1
TC10G016680	7.94048	10.5263	10.2773	5.05179	Tc10g016680|Serine/threonine-protein kinase AtPK19
TC02G030890	7.72219	10.9107	10.0586	5.05041	Tc02g030890|Putative Strictosidine synthase (Fragment)
TC03G023690	10.6759	14.8571	13.01	5.04221	Tc03g023690|Non-specific lipid-transfer protein 8
TC08G005980	9.29033	11.6035	11.6227	5.03621	Tc08g005980|Putative uncharacterized protein
TC05G026540	5.42245	9.30034	7.75453	5.0353	Tc05g026540|1-aminocyclopropane-1-carboxylate oxidase homolog 1
TC07G004120	8.0767	11.1137	10.4064	5.0269	Tc07g004120|Predicted protein
TC09G017910	4.68317	6.83833	7.01135	5.02169	Tc09g017910|Putative Probable receptor-like protein kinase At5g39020
TC03G019940	6.03023	7.3442	8.35822	5.02107	Tc03g019940|Putative UDP-N-acetylmuramate--L-alanine ligase
TC02G013910	7.44793	11.2948	9.77582	5.02071	Tc02g013910|Putative Uncharacterized protein At5g23160
TC02G008040	5.8332	6.45751	8.16091	5.02009	Tc02g008040|Putative Predicted protein
TC08G002890	11.8826	14.1868	14.2095	5.01743	Tc08g002890|Cysteine proteinase 15A
TC07G014130	6.35745	7.4301	8.6841	5.01641	Tc07g014130|Putative Vacuolar amino acid transporter 1
TC01G033600	7.23003	9.41879	9.55605	5.01421	Tc01g033600|Thylakoid membrane phosphoprotein 14 kDa, chloroplastic
TC01G029110	5.0816	7.99997	7.40736	5.01329	Tc01g029110|Hydrolase, putative
TC00G052240	6.109	9.12745	8.43457	5.01266	Tc00g052240|Putative uncharacterized protein
TC02G027200	8.30351	9.21713	10.6286	5.01082	Tc02g027200|Probable sulfate transporter 3.3
TC03G013460	9.41428	12.2175	11.7385	5.00786	Tc03g013460|Putative phospholipid-transporting ATPase 9
TC01G023210	5.76276	6.28255	8.08652	5.00636	Tc01g023210|Putative uncharacterized protein
TC06G012870	7.86445	8.54099	10.1874	5.00347	Tc06g012870|DNA replication licensing factor MCM3 homolog
TC03G020100	11.9637	13.027	14.2865	5.003	Tc03g020100|Putative uncharacterized protein
TC05G026660	7.83104	7.73856	10.1535	5.002	Tc05g026660|Predicted protein
TC02G014260	5.71406	7.93049	8.03617	5.00063	Tc02g014260|Putative Early nodulin-like protein 1
TC02G000660	6.38606	7.918	8.70711	4.99694	Tc02g000660|Hypothetical protein
TC08G000980	8.15746	11.1959	10.4768	4.99101	Tc08g000980|Serine carboxypeptidase II-3
TC00G003190	9.27484	10.4342	11.5909	4.97956	Tc00g003190|Glucan endo-1,3-beta-glucosidase-like protein 1
TC05G002810	8.3081	9.57314	10.6234	4.97725	Tc05g002810|Probable aquaporin PIP1-4
TC00G046230	9.0412	10.5803	11.3561	4.97578	Tc00g046230|Equilibrative nucleoside transporter (Fragment)
TC01G031090	6.54656	8.475	8.86142	4.97556	Tc01g031090|Fumarate hydratase 1, mitochondrial
TC01G009810	5.51908	7.44469	7.83226	4.96977	Tc01g009810|Putative Gamma-glutamyltranspeptidase 1
TC05G024290	5.79814	5.66376	8.10986	4.96475	Tc05g024290|Putative Copine-1
TC01G012220	9.41135	9.43651	11.7217	4.96014	Tc01g012220|Gibberellin 20 oxidase 1-B
TC03G016790	7.19602	9.51875	9.50617	4.95935	Tc03g016790|Uncharacterized Rho GTPase-activating protein At5g61530
TC02G012000	12.0721	14.7816	14.3813	4.95618	Tc02g012000|Cationic peroxidase 2
TC09G005920	11.1371	13.2566	13.4452	4.95243	Tc09g005920|3-ketoacyl-CoA synthase 10
TC00G084740	6.43081	8.20873	8.73893	4.95236	Tc00g084740|Putative Uncharacterized sodium-dependent transporter yocS
TC01G011840	4.98197	6.43947	7.28956	4.95057	Tc01g011840|Putative Ankyrin repeat-containing protein At3g12360
TC00G004530	11.8453	14.5817	14.1528	4.95025	Tc00g004530|Transcription factor bHLH35
TC02G034150	7.83409	8.66744	10.1409	4.94772	Tc02g034150|Alpha-xylosidase
TC09G015870	9.65878	12.1602	11.9647	4.94479	Tc09g015870|Neutral amino acid transport protein
TC00G089700	10.2785	12.5334	12.5827	4.93873	Tc00g089700|Putative Peptide transporter PTR1
TC01G007590	5.21895	8.03504	7.52039	4.92951	Tc01g007590|Putative Lectin-domain containing receptor kinase A4.3
TC09G029660	9.41648	9.26368	11.7172	4.92706	Tc09g029660|Putative uncharacterized protein
TC03G029590	6.05204	7.81937	8.35164	4.92324	Tc03g029590|Putative Trehalase
TC05G026340	10.886	10.8832	13.1851	4.9215	Tc05g026340|Predicted protein
TC05G004630	9.85939	10.6928	12.1582	4.9205	Tc05g004630|Actin
TC08G000990	5.59305	8.60725	7.8896	4.9128	Tc08g000990|Serine carboxypeptidase-like 40
TC00G090080	5.73334	9.6977	8.02936	4.91102	Tc00g090080|Hypothetical protein
TC01G038370	4.78993	7.48254	7.08374	4.90349	Tc01g038370|Transcription factor UNE10
TC00G091440	7.93619	11.3468	10.2292	4.9008	Tc00g091440|Predicted protein
TC01G036510	8.74529	9.72296	11.0377	4.89887	Tc01g036510|( )-neomenthol dehydrogenase
TC08G003530	5.20364	7.17389	7.49452	4.89355	Tc08g003530|Hexokinase-2, chloroplastic
TC02G032340	5.15276	6.86981	7.44226	4.88887	Tc02g032340|Predicted protein
TC02G030050	7.19511	10.0436	9.48393	4.88657	Tc02g030050|Putative Uncharacterized UDP-glucosyltransferase At1g05670
TC05G002040	5.34788	6.82666	7.63608	4.88448	Tc05g002040|Putative LRR receptor-like serine/threonine-protein kinase GSO2
TC06G009480	5.77942	8.09401	8.06717	4.88294	Tc06g009480|PRA1 family protein F2
TC04G024590	9.74469	10.8875	12.0323	4.88256	Tc04g024590|Auxin-induced protein 22B
TC05G006750	10.669	11.576	12.9565	4.88214	Tc05g006750|Putative Cytokinin-O-glucosyltransferase 2
TC01G003900	5.76054	8.97213	8.04704	4.87871	Tc01g003900|Predicted protein
TC01G025560	8.3873	10.1311	10.6735	4.87779	Tc01g025560|Glutathione gamma-glutamylcysteinyltransferase 3
TC02G011220	6.53894	9.92468	8.82413	4.8743	Tc02g011220|Hypothetical protein
TC03G018200	6.6244	9.26338	8.90927	4.87318	Tc03g018200|Beta-fructofuranosidase, soluble isoenzyme I
TC06G007840	9.03249	9.46867	11.3151	4.8657	Tc06g007840|RuBisCO large subunit-binding protein subunit beta, chloroplastic
TC01G017720	9.99647	10.95	12.2788	4.86446	Tc01g017720|Probable tyrosine-protein phosphatase At1g05000
TC08G005050	10.4999	11.7826	12.7819	4.86361	Tc08g005050|Serine/threonine-protein kinase PBS1
TC05G024300	5.68868	6.31461	7.96971	4.86025	Tc05g024300|Putative Copine-1
TC01G009220	5.5199	8.53917	7.80071	4.85954	Tc01g009220|Trehalose-6-phosphate synthase, putative
TC05G005600	6.43301	9.25233	8.71339	4.85806	Tc05g005600|Zinc finger protein, putative
TC05G005630	5.51341	8.10178	7.79342	4.85683	Tc05g005630|Probable protein phosphatase 2C 38
TC06G016780	8.02826	9.26381	10.3074	4.85377	Tc06g016780|Putative Sphingosine kinase 1
TC08G014590	8.9274	12.1619	11.2062	4.85289	Tc08g014590|Predicted protein
TC06G013990	9.17157	13.2811	11.4466	4.84016	Tc06g013990|Probable WRKY transcription factor 65
TC01G021070	8.12247	10.3944	10.3974	4.83983	Tc01g021070|Probable glucan endo-1,3-beta-glucosidase A6
TC08G010890	8.04189	9.99163	10.3163	4.83794	Tc08g010890|Putative uncharacterized protein
TC09G012920	10.1603	11.3958	12.433	4.83227	Tc09g012920|Predicted protein
TC01G022130	10.7772	10.8831	13.0489	4.82898	Tc01g022130|Oleoyl-acyl carrier protein thioesterase, chloroplastic (Fragment)
TC10G002200	10.3283	12.3116	12.5994	4.82682	Tc10g002200|Pollen-specific protein SF3
TC00G023100	5.6913	7.81916	7.96182	4.82495	Tc00g023100|Auxin-induced protein 22D
TC09G025670	5.67241	7.37696	7.9429	4.82487	Tc09g025670|Fasciclin-like arabinogalactan protein 11
TC03G026770	5.36928	6.19882	7.63943	4.82372	Tc03g026770|Scarecrow-like protein 28
TC07G005910	6.61124	8.23323	8.88116	4.82299	Tc07g005910|Putative serine/threonine-protein kinase receptor
TC04G015810	9.59532	11.1785	11.8652	4.82288	Tc04g015810|Putative uncharacterized protein
TC02G018320	6.20741	6.42921	8.47623	4.8193	Tc02g018320|Predicted protein
TC06G021260	5.72843	5.94175	7.99717	4.81904	Tc06g021260|Putative uncharacterized protein
TC05G003320	5.25555	6.85421	7.52329	4.81567	Tc05g003320|Probable serine/threonine-protein kinase At5g41260
TC06G010010	7.78302	10.2662	10.0506	4.81506	Tc06g010010|Putative Puromycin-sensitive aminopeptidase
TC02G005170	11.7242	12.0203	13.9909	4.81226	Tc02g005170|Predicted protein
TC04G025890	10.598	13.1484	12.8642	4.8105	Tc04g025890|Peroxisomal membrane protein PMP22
TC01G009060	9.1339	11.1374	11.4001	4.81036	Tc01g009060|Predicted protein
TC09G008470	5.03648	5.81224	7.3025	4.80995	Tc09g008470|Meiotic nuclear division protein 1 homolog
TC08G007180	6.14537	7.51004	8.40994	4.80513	Tc08g007180|U-box domain-containing protein 31
TC05G003500	12.1067	13.5533	14.3711	4.80443	Tc05g003500|Putative Universal stress protein A-like protein
TC10G005730	11.8932	14.7036	14.1566	4.80147	Tc10g005730|Phenylalanine ammonia-lyase
TC09G031430	6.23937	7.75942	8.50164	4.79745	Tc09g031430|Putative Uncharacterized protein C24B11.05
TC06G016010	6.21782	7.50568	8.4796	4.79584	Tc06g016010|Putative Probable allantoinase 1
TC00G036860	6.26349	9.44234	8.52522	4.79568	Tc00g036860|Putative Phytosulfokine receptor 1
TC05G007170	6.55916	8.69117	8.81932	4.79045	Tc05g007170|Probable xyloglucan endotransglucosylase/hydrolase protein 32
TC09G032030	10.4179	11.8017	12.6773	4.78804	Tc09g032030|UDP-glucuronic acid decarboxylase 1
TC09G002870	12.9346	14.9046	15.1935	4.78628	Tc09g002870|CBL-interacting serine/threonine-protein kinase 6
TC07G001580	8.70128	12.6252	10.9596	4.78444	Tc07g001580|Cytochrome P450 71D10
TC00G067960	7.86831	5.08749	10.1264	4.78343	Tc00g067960|Putative Benzoate carboxyl methyltransferase
TC06G000510	5.32793	6.44211	7.58502	4.78029	Tc06g000510|Probable receptor-like protein kinase At1g30570
TC06G019720	6.18896	8.57952	8.44577	4.77935	Tc06g019720|Receptor protein kinase, putative
TC02G003970	9.49639	11.6895	11.7529	4.77825	Tc02g003970|Expansin-like A1
TC06G005630	6.36949	8.23782	8.62509	4.77531	Tc06g005630|Replication factor C / DNA polymerase III gamma-tau subunit, putative
TC08G014470	6.73214	8.47702	8.98719	4.7735	Tc08g014470|Putative uncharacterized protein
TC09G028780	5.56852	5.41369	7.82159	4.76696	Tc09g028780|Predicted protein
TC09G004740	4.82836	7.09546	7.08057	4.7641	Tc09g004740|Abscisic acid receptor PYL2
TC02G012090	6.96669	6.92808	9.21869	4.76341	Tc02g012090|High affinity sulfate transporter 2
TC02G023220	6.9957	9.90757	9.24649	4.75945	Tc02g023220|U-box domain-containing protein 18
TC03G019590	5.58197	6.90954	7.83268	4.75915	Tc03g019590|Probable methyltransferase PMT15
TC00G015910	7.09523	8.76006	9.34501	4.7561	Tc00g015910|Putative Secologanin synthase
TC05G015360	7.64108	8.59336	9.89064	4.75538	Tc05g015360|Putative Pyruvate kinase, cytosolic isozyme
TC09G035300	8.06659	8.87928	10.3161	4.75509	Tc09g035300|Probable inactive receptor kinase At5g58300
TC08G006760	5.08886	6.8343	7.33713	4.75113	Tc08g006760|Putative Predicted protein
TC02G021300	6.29025	7.51102	8.53759	4.74807	Tc02g021300|Putative uncharacterized protein
TC06G017040	5.67446	10.4228	7.92135	4.7466	Tc06g017040|Predicted protein
TC00G050250	7.7376	7.90082	9.98433	4.74605	Tc00g050250|Hypothetical protein
TC09G031030	6.66163	9.50213	8.9071	4.74191	Tc09g031030|Hypothetical protein
TC07G006060	8.68549	10.2076	10.9307	4.74092	Tc07g006060|Putative Cysteine-rich receptor-like protein kinase 25
TC10G004240	5.14151	7.61328	7.38664	4.74079	Tc10g004240|PsbP-like protein 1, chloroplastic
TC10G000640	7.51329	12.6359	9.75835	4.74059	Tc10g000640|Putative sodium-coupled neutral amino acid transporter 7
TC06G011630	5.93917	8.10598	8.18376	4.73902	Tc06g011630|Putative uncharacterized protein
TC00G037160	6.16457	8.38326	8.40861	4.7372	Tc00g037160|Predicted protein
TC06G004370	9.36504	8.94801	11.6065	4.72879	Tc06g004370|Putative Aspartic proteinase nepenthesin-1
TC04G008890	6.14543	6.93391	8.38634	4.72695	Tc04g008890|Structural maintenance of chromosomes protein 4
TC01G001930	11.115	12.6816	13.3542	4.7215	Tc01g001930|GDP-mannose 4,6 dehydratase 2
TC01G040280	8.60733	11.1173	10.8457	4.71869	Tc01g040280|Glucosamine--fructose-6-phosphate aminotransferase [isomerizing] 2
TC00G058620	7.23971	8.57232	9.47683	4.71454	Tc00g058620|Caffeic acid 3-O-methyltransferase
TC02G001050	10.3088	12.4839	12.5443	4.70921	Tc02g001050|Putative High affinity cationic amino acid transporter 1
TC09G001990	5.8081	7.3448	8.04225	4.70485	Tc09g001990|Putative uncharacterized protein
TC03G011930	11.7355	12.3554	13.9697	4.70478	Tc03g011930|Flavonoid 3'-monooxygenase
TC04G003380	8.53592	12.1225	10.7677	4.6971	Tc04g003380|Chloride channel protein CLC-b
TC01G002870	9.98957	12.2465	12.2213	4.69694	Tc01g002870|Putative uncharacterized protein
TC05G027750	5.99149	6.69956	8.22276	4.69546	Tc05g027750|Serine/threonine-protein kinase Nek2
TC01G021000	5.40731	7.46795	7.63849	4.69518	Tc01g021000|Putative Transcription factor bHLH62
TC00G051470	7.8711	8.83629	10.1018	4.69354	Tc00g051470|LOB domain-containing protein, putative
TC00G009300	5.98364	8.76371	8.21431	4.69351	Tc00g009300|Hypothetical protein
TC09G010340	6.41378	5.55217	8.64424	4.69283	Tc09g010340|Putative Uncharacterized GPI-anchored protein At1g27950
TC08G002340	9.71239	11.6377	11.9421	4.69044	Tc08g002340|Putative Uncharacterized sugar kinase slr0537
TC01G009600	6.71273	8.64353	8.94205	4.68913	Tc01g009600|Hypothetical protein
TC08G003410	11.2418	13.0705	13.4711	4.68893	Tc08g003410|Bifunctional 3'-phosphoadenosine 5'-phosphosulfate synthase 2
TC04G025390	5.27434	9.40672	7.50338	4.6882	Tc04g025390|Ethylene-responsive transcription factor ERF098
TC03G010530	5.53871	7.19568	7.76767	4.68796	Tc03g010530|Probable LRR receptor-like serine/threonine-protein kinase At1g74360
TC05G022640	6.6452	7.31934	8.87306	4.68439	Tc05g022640|Hypothetical protein
TC00G089110	4.92086	10.0313	7.14826	4.68289	Tc00g089110|Hypothetical protein
TC04G024180	10.153	10.6434	12.3803	4.68258	Tc04g024180|Protein binding protein, putative
TC03G029430	7.94386	9.19402	10.1704	4.68025	Tc03g029430|Luminal-binding protein 5
TC03G017460	5.84193	4.97211	8.06803	4.67867	Tc03g017460|Putative Trehalose-phosphate phosphatase
TC08G015910	9.02259	12.75	11.2481	4.67672	Tc08g015910|Sucrose transport protein SUC2
TC10G005300	4.75023	7.59831	6.9753	4.67536	Tc10g005300|Hypothetical protein
TC08G006820	5.9024	9.78829	8.12634	4.67167	Tc08g006820|Homeobox-leucine zipper protein HAT22
TC00G027050	7.23449	7.39078	9.4572	4.66768	Tc00g027050|Wall-associated receptor kinase 2
TC07G013660	6.97574	9.78518	9.19483	4.65598	Tc07g013660|Predicted protein
TC10G001380	12.0401	13.8659	14.2579	4.65164	Tc10g001380|Zinc finger CCCH domain-containing protein 29
TC06G014020	8.68571	12.1049	10.9004	4.64186	Tc06g014020|Predicted protein
TC06G020080	4.70624	6.96289	6.92079	4.64137	Tc06g020080|Dehydrogenase/reductase SDR family member 4
TC00G065960	5.00254	8.1519	7.21707	4.64133	Tc00g065960|Putative uncharacterized protein
TC02G002950	6.5287	8.56939	8.74297	4.64044	Tc02g002950|F-box protein At1g10780
TC00G061730	6.24961	9.99526	8.4634	4.63893	Tc00g061730|Predicted protein (Fragment)
TC02G011750	8.58093	9.67191	10.7942	4.63727	Tc02g011750|Putative uncharacterized protein
TC08G007970	5.83847	6.59061	8.05167	4.63702	Tc08g007970|Putative cyclin-A3-1
TC06G018910	7.85281	8.2085	10.0656	4.63585	Tc06g018910|Serine/threonine-protein kinase PBS1
TC01G001670	9.7901	12.2272	12.0024	4.63416	Tc01g001670|Calcium-dependent protein kinase 28
TC04G023810	7.95792	9.91595	10.17	4.63352	Tc04g023810|Callose synthase 12
TC04G025440	6.0315	10.654	8.24353	4.63328	Tc04g025440|Hypothetical protein
TC03G014140	7.88972	9.00062	10.1011	4.63127	Tc03g014140|GDSL esterase/lipase At3g48460
TC05G021180	5.06088	8.79006	7.27081	4.62653	Tc05g021180|DNA-binding protein smubp-2, putative
TC01G038920	6.30594	6.91463	8.51523	4.62445	Tc01g038920|Putative UPF0481 protein At3g47200
TC06G020320	6.34271	7.24289	8.5516	4.62319	Tc06g020320|Putative uncharacterized protein
TC00G074890	5.9903	9.45064	8.19804	4.61951	Tc00g074890|Cyclin-D1-1
TC02G008620	5.28754	7.4282	7.49445	4.61686	Tc02g008620|Hypothetical protein
TC06G019310	10.6599	14.3651	12.8666	4.61621	Tc06g019310|5'-adenylylsulfate reductase 3, chloroplastic
TC09G005890	4.89913	6.35366	7.10511	4.61388	Tc09g005890|AP2/ERF domain-containing transcription factor
TC03G007470	9.27281	11.2216	11.4786	4.61329	Tc03g007470|Membrane steroid-binding protein 2
TC06G016980	8.89042	11.8583	11.0947	4.60855	Tc06g016980|Sugar carrier protein C
TC00G047310	6.12719	8.15371	8.33073	4.60609	Tc00g047310|Protochlorophyllide reductase, chloroplastic
[truncated: 8,178 more rows]
