# Supplementary material for: Genome-wide analysis reveals divergent patterns of gene expression during zygotic and somatic embryo maturation of Theobroma cacao L., the chocolate tree
Source: BMC Plant Biol. 2014 Jul 16;14:185. doi: 10.1186/1471-2229-14-185 (PMC4110631; doi:10.1186/1471-2229-14-185)
Supplement: Additional file 9 — Transcription factor genes significantly regulated during cacao zygotic embryo maturation. Relative gene expression values (log2) of Transcription factor genes (TF) genes up- or down-regulated during zygotic embryo (ZE) maturation compared to torpedo stage of zygotic embryos (T-ZE). A differential expression cutoff of p < 0.01 and ≥ 2-fold change filter was used. The fold difference of normalized expression values between mature stage zygotic embryos and torpedo zygotic embryo are indicated (Fold Difference M-ZE/T-ZE). Gene ID numbers and predicted function (Description) are indicated based on the criollo cacao genome browser V1.0 annotations [1]. [file 1471-2229-14-185-S9.xls]

## Sheet: TF.mean.txt
Additional File 9: Transcription factor genes significantly regulated during cacao zygotic embryo (ZE) maturation.
Mature-ZE (M-ZE)
Torpedo-ZE (T-ZE)
	Relative gene expression values (log2)
GeneID	Torpedo-ZE	Early-Full-ZE	Late-Full-ZE	Mature-ZE	Fold Difference Normalized Expression Values (M-ZE/T-ZE)	Description
Tc08_g008250	5.66075	6.0812	7.92214	13.7774	277.554	Tc08_g008250 Putative uncharacterized protein
Tc08_g008850	5.25382	6.41347	5.35281	12.3183	133.849	Tc08_g008850 Cytokinin-O-glucosyltransferase 2
Tc00_g028220	5.08426	6.71803	9.41628	11.8082	105.709	Tc00_g028220 TGA10 transcription factor
Tc07_g006780	7.83884	11.6382	11.1346	14.5009	101.266	Tc07_g006780 NAC domain-containing protein 72
Tc08_g000130	8.999	11.4242	13.5566	14.9484	61.7928	Tc08_g000130 Ethylene-responsive transcription factor RAP2-1
Tc01_g005170	7.68144	9.48994	8.1461	12.8987	37.1995	Tc01_g005170 Predicted protein
Tc02_g033030	5.19303	6.15796	5.26134	10.1669	31.4264	Tc02_g033030 NAC domain-containing protein 29
Tc01_g028390	5.35529	5.02075	5.17688	10.2588	29.9298	Tc01_g028390 Heat stress transcription factor A-6b
Tc03_g015140	5.08846	4.89007	5.38593	9.96675	29.4112	Tc03_g015140 WRKY-type DNA binding protein 1
Tc09_g035180	5.46729	7.16535	8.78461	10.2792	28.0892	Tc09_g035180 RING-H2 finger protein ATL5B
Tc10_g014720	6.80322	9.10987	9.77511	11.3256	22.9818	Tc10_g014720 Transcription factor, putative
Tc00_g022630	9.10944	11.1089	10.6861	13.571	22.0329	Tc00_g022630 Putative Uncharacterized protein At3g50808
Tc08_g002600	8.70725	8.90844	10.4138	13.131	21.4619	Tc08_g002600 Putative Ocs element-binding factor 1
Tc05_g025040	4.96031	5.87652	6.00863	9.24515	19.4924	Tc05_g025040 NAC domain-containing protein 29
Tc04_g000320	7.45707	10.1658	10.1037	11.6196	17.9076	Tc04_g000320 Zinc finger AN1 domain-containing stress-associated protein 12
Tc09_g006530	5.59254	6.46914	6.99856	9.74253	17.753	Tc09_g006530 Hypothetical protein
Tc07_g000720	5.42351	5.66044	5.38971	9.56352	17.6306	Tc07_g000720 Putative uncharacterized protein
Tc08_g002950	6.3921	5.9275	6.50413	10.1769	13.7827	Tc08_g002950 Floral homeotic protein DEFICIENS
Tc01_g006440	8.18311	8.45403	9.47359	11.9551	13.6609	Tc01_g006440 Putative uncharacterized protein (Fragment)
Tc03_g006290	8.24196	9.2389	10.0139	11.9917	13.4517	Tc03_g006290 Predicted protein
Tc08_g000390	6.74005	6.06611	6.36471	10.4812	13.3721	Tc08_g000390 ABSCISIC ACID-INSENSITIVE 5-like protein 5
Tc08_g011030	9.6188	12.7229	11.9594	13.2944	12.7781	Tc08_g011030 NAC domain-containing protein 2
Tc01_g010500	9.36395	9.95832	9.54831	13.0192	12.5988	Tc01_g010500 DNA binding protein, putative
Tc01_g005480	10.003	10.8366	12.3277	13.6136	12.2156	Tc01_g005480 Ethylene-responsive transcription factor ERF010
Tc05_g015710	7.42791	9.59085	9.97864	11.0289	12.1339	Tc05_g015710 Predicted protein
Tc01_g032500	10.3093	10.9937	11.4437	13.9013	12.059	Tc01_g032500 Probable protein phosphatase 2C 49
Tc03_g012620	6.30435	9.57981	10.0202	9.82655	11.4891	Tc03_g012620 Agamous-like MADS-box protein AGL8 homolog
Tc02_g028560	10.6097	12.7747	13.3756	14.0822	11.0998	Tc02_g028560 Putative Probable ADP-ribosylation factor GTPase-activating protein AGD11
Tc02_g014630	10.3064	11.5665	11.9559	13.7749	11.0697	Tc02_g014630 Putative uncharacterized protein
Tc09_g009250	5.21317	5.49467	5.64469	8.6079	10.5176	Tc09_g009250 RING-H2 finger protein ATL4J
Tc01_g033560	10.4355	11.1897	9.96844	13.7935	10.2533	Tc01_g033560 Putative Protein LHY
Tc01_g019270	11.313	12.2767	13.617	14.5827	9.6446	Tc01_g019270 Putative uncharacterized protein
Tc09_g033080	10.9861	11.1182	12.6593	14.2325	9.4899	Tc09_g033080 Serrate RNA effector molecule
Tc02_g014240	6.39687	10.2837	11.823	9.30673	7.51545	Tc02_g014240 Predicted protein
Tc00_g004530	8.97573	9.71615	10.9913	11.8453	7.30828	Tc00_g004530 Transcription factor bHLH35
Tc01_g035400	11.2739	12.2343	12.3875	14.1349	7.26514	Tc01_g035400 Predicted protein
Tc01_g005060	6.78504	6.23263	7.128	9.57778	6.92941	Tc01_g005060 Zeaxanthin epoxidase, chloroplastic
Tc04_g017810	8.90768	8.9122	9.69954	11.6495	6.68898	Tc04_g017810 Transcription factor, putative
Tc09_g012560	9.76345	9.11325	8.49889	12.4994	6.66175	Tc09_g012560 Homeobox protein knotted-1-like 3
Tc00_g091950	11.4583	11.8006	11.2721	14.1835	6.61256	Tc00_g091950 Putative Uncharacterized protein At3g50808
Tc09_g015530	9.71203	10.2143	10.9592	12.4175	6.52252	Tc09_g015530 Predicted protein
Tc08_g005810	12.1754	12.0024	12.1552	14.8663	6.45749	Tc08_g005810 Predicted protein
Tc09_g008500	9.34084	7.78599	8.35272	12.0271	6.43653	Tc09_g008500 Zinc finger CCCH domain-containing protein 49
Tc00_g058610	7.83501	11.3961	11.8939	10.5008	6.34577	Tc00_g058610 Myb-like transcription factor 6
Tc01_g029690	7.76817	5.86904	5.86935	10.4021	6.20702	Tc01_g029690 Putative Zinc finger protein CONSTANS-LIKE 13
Tc09_g024520	9.80876	11.3902	11.6257	12.435	6.174	Tc09_g024520 Predicted protein
Tc09_g023050	6.42288	6.85395	7.60007	8.98712	5.91445	Tc09_g023050 Putative Transcription factor bHLH130
Tc08_g001820	9.96182	11.5319	13.2816	12.4971	5.79682	Tc08_g001820 Nucleic acid binding protein, putative
Tc07_g012770	11.2127	11.4062	12.8895	13.7178	5.67688	Tc07_g012770 Ethylene receptor
Tc09_g033150	12.4468	13.4015	13.9575	14.9484	5.66313	Tc09_g033150 Protein ETHYLENE INSENSITIVE 3
Tc02_g011510	7.35382	8.36276	8.34532	9.77244	5.34659	Tc02_g011510 Putative RING-H2 finger protein ATL1O
Tc09_g023530	10.8873	11.96	12.95	13.3041	5.33981	Tc09_g023530 Transcription initiation factor IIB
Tc00_g037140	9.77348	8.13319	8.62565	12.1879	5.33088	Tc00_g037140 Two-component response regulator ARR4
Tc05_g010830	8.24073	9.24705	9.3981	10.5704	5.02696	Tc05_g010830 BEL1-like homeodomain protein 1
Tc08_g005000	7.09088	7.39198	8.07902	9.40488	4.97261	Tc08_g005000 Predicted protein
Tc02_g010120	8.7509	10.8714	9.0133	11.0512	4.92563	Tc02_g010120 Putative uncharacterized protein
Tc08_g007630	9.89967	10.2454	10.0909	12.1709	4.8272	Tc08_g007630 Putative LOB domain-containing protein 38
Tc04_g009710	9.72461	10.4191	10.2589	11.9927	4.81691	Tc04_g009710 Probable WRKY transcription factor 3
Tc09_g031510	8.15977	8.22876	9.50832	10.4238	4.8032	Tc09_g031510 Scarecrow-like protein 14
Tc00_g027250	8.64347	10.6273	9.85322	10.9006	4.78046	Tc00_g027250 Ethylene-responsive transcription factor 1A
Tc10_g004740	7.3406	6.9689	8.99302	9.57832	4.71648	Tc10_g004740 AP2 domain-containing transcription factor
Tc01_g034220	7.73566	9.04256	9.19023	9.95112	4.64428	Tc01_g034220 Putative Dof zinc finger protein DOF3.7
Tc09_g035210	8.35068	8.80596	10.6217	10.5583	4.61915	Tc09_g035210 B3 domain-containing transcription repressor VAL1
Tc09_g000580	11.5426	11.4213	12.3607	13.748	4.61215	Tc09_g000580 Transcription factor, putative
Tc03_g012070	9.55602	9.34487	10.3202	11.7281	4.50688	Tc03_g012070 Putative heat shock protein; 32627-30541
Tc00_g035130	9.31063	9.822	10.7004	11.4812	4.50187	Tc00_g035130 Putative Two-component response regulator-like APRR2
Tc06_g015110	9.90728	9.90846	10.6979	12.0721	4.48415	Tc06_g015110 Predicted protein
Tc01_g022880	10.063	11.3616	11.3638	12.2255	4.47685	Tc01_g022880 Predicted protein
Tc00_g037620	8.84382	10.9565	11.3962	10.9952	4.44262	Tc00_g037620 Predicted protein
Tc02_g031320	9.36197	9.43528	10.5431	11.4979	4.3953	Tc02_g031320 Transcription factor BIM2
Tc00_g022780	9.17384	8.82393	9.61394	11.2443	4.20021	Tc00_g022780 Calmodulin-binding transcription activator 4
Tc04_g024170	10.2585	10.3044	10.7879	12.3254	4.18999	Tc04_g024170 Predicted protein
Tc04_g029780	10.1872	10.9732	10.6816	12.2294	4.11879	Tc04_g029780 Transcription factor bHLH148
Tc00_g027690	8.63717	8.8839	8.98319	10.6754	4.10738	Tc00_g027690 Predicted protein
Tc04_g004110	9.15404	9.38269	9.81426	11.1785	4.06845	Tc04_g004110 Transcription factor TCP20
Tc01_g004970	8.98966	9.75295	8.31678	11.0121	4.06275	Tc01_g004970 Heat shock factor protein HSF24
Tc03_g023110	8.87626	10.4303	11.8243	10.8875	4.03134	Tc03_g023110 Transcription factor MYC2
Tc03_g019470	10.7674	11.3066	9.98481	12.7768	4.02615	Tc03_g019470 Heat stress transcription factor B-2a
Tc02_g018690	10.3085	11.3498	10.6641	12.3167	4.02279	Tc02_g018690 NAC domain-containing protein, putative
Tc01_g018610	7.92401	7.63686	9.07908	9.92728	4.00908	Tc01_g018610 Zinc finger CCCH domain-containing protein 18
Tc03_g021780	7.80612	8.14697	7.73115	9.79183	3.96057	Tc03_g021780 Putative Two-component response regulator-like APRR5
Tc01_g006660	12.0971	12.4927	13.1191	14.0379	3.83915	Tc01_g006660 Zinc finger CCCH domain-containing protein 49
Tc04_g004670	10.356	10.7401	11.2269	12.2864	3.81149	Tc04_g004670 Transcription factor, putative
Tc05_g014010	10.6861	11.412	11.8381	12.6108	3.79643	Tc05_g014010 Putative TGACG-sequence-specific DNA-binding protein TGA-1B (Fragment)
Tc10_g002710	7.63024	8.58052	8.19908	9.54587	3.77278	Tc10_g002710 Putative Telomere-binding protein 1
Tc02_g013270	11.8913	12.6404	13.1886	13.8013	3.75809	Tc02_g013270 Predicted protein
Tc08_g009870	11.2684	11.7633	12.3188	13.1734	3.74517	Tc08_g009870 Probable MYST-like histone acetyltransferase 1
Tc05_g007490	5.95281	6.59646	7.80825	7.85055	3.72627	Tc05_g007490 Predicted protein
Tc01_g010810	8.57193	9.32395	10.2157	10.4693	3.72527	Tc01_g010810 Predicted protein
Tc01_g005710	13.4558	13.4092	14.9972	15.3363	3.68202	Tc01_g005710 Transcription factor MYB44
Tc06_g011480	7.39393	7.44588	8.00991	9.23269	3.57703	Tc06_g011480 Putative Regulatory protein NPR1
Tc03_g012980	8.00894	5.94031	6.49126	9.83609	3.54836	Tc03_g012980 Putative Dof zinc finger protein DOF5.4
Tc00_g085110	8.54165	9.20202	9.45257	10.3577	3.52112	Tc00_g085110 TGACG-sequence-specific DNA-binding protein TGA-2.1
Tc04_g029350	10.6645	10.337	8.75877	12.4791	3.51751	Tc04_g029350 Putative Ocs element-binding factor 1
Tc03_g022560	7.24123	9.70781	10.2484	9.05367	3.51237	Tc03_g022560 Putative RING-H2 finger protein ATL5N
Tc05_g016900	8.60525	8.44947	9.41858	10.4171	3.51103	Tc05_g016900 AP2-like ethylene-responsive transcription factor At2g41710
Tc05_g018890	8.45468	7.28019	8.07901	10.263	3.50242	Tc05_g018890 Putative uncharacterized protein T10K17.190
Tc08_g003370	9.33386	6.82816	7.42626	11.1051	3.41337	Tc08_g003370 Auxin response factor 5
Tc08_g012490	11.3167	11.2607	12.0245	13.0728	3.37793	Tc08_g012490 Ribosome maturation protein SBDS
Tc03_g029370	6.81827	6.54649	7.59974	8.56327	3.35194	Tc03_g029370 Transcription factor, putative
Tc05_g026640	6.79549	6.17549	8.21096	8.53918	3.34891	Tc05_g026640 Protein EIN4
Tc09_g010070	10.1219	10.7327	11.3954	11.8547	3.32358	Tc09_g010070 Genomic DNA, chromosome 3, P1 clone: MOB24
Tc10_g012450	10.3354	10.2754	10.7205	12.0681	3.32341	Tc10_g012450 Putative DnaJ homolog subfamily C member 2
Tc09_g026370	9.25304	9.68878	10.4474	10.9824	3.3157	Tc09_g026370 E3 SUMO-protein ligase SIZ1
Tc01_g013340	10.1145	9.99625	10.8263	11.8427	3.31328	Tc01_g013340 PHD finger protein At1g33420
Tc01_g032620	7.85922	7.92817	8.76109	9.58228	3.30138	Tc01_g032620 Predicted protein
Tc10_g007040	9.64938	10.1145	11.0709	11.347	3.24365	Tc10_g007040 NAC domain-containing protein 78
Tc06_g016770	8.17757	8.39469	9.23109	9.87215	3.23683	Tc06_g016770 B3 domain-containing protein Os07g0563300
Tc04_g027170	8.29199	8.65363	9.24118	9.97051	3.20099	Tc04_g027170 Squamosa promoter-binding-like protein 7
Tc01_g033910	10.2543	8.11193	9.24775	11.9309	3.19673	Tc01_g033910 Putative Transcription factor MYC2
Tc09_g032260	4.92048	4.82343	4.87156	6.59044	3.18206	Tc09_g032260 Transcription factor MYB59
Tc00_g031830	11.6044	11.5696	12.5244	13.2719	3.17662	Tc00_g031830 FACT complex subunit SSRP1
Tc01_g030950	8.16306	8.08944	8.25592	9.83025	3.17596	Tc01_g030950 Putative Histone deacetylase HDT1
Tc05_g005000	9.85466	10.2072	10.7973	11.51	3.14992	Tc05_g005000 DNA binding protein, putative
Tc01_g007060	7.81487	8.1449	8.9611	9.4575	3.12234	Tc01_g007060 Putative nuclear matrix constituent protein 1-like protein
Tc05_g002590	12.9096	12.7843	12.5166	14.5154	3.04363	Tc05_g002590 AT3G51880 protein
Tc04_g029190	7.96482	8.28942	8.28845	9.56547	3.03281	Tc04_g029190 Calmodulin-binding transcription activator 5
Tc03_g006820	9.17373	8.89581	9.50023	10.7742	3.0324	Tc03_g006820 Putative Protein TIFY 6B
Tc07_g011170	12.6984	13.2307	13.539	14.296	3.02633	Tc07_g011170 Tubby-like F-box protein 7
Tc04_g001070	11.7556	11.7732	12.1202	13.3467	3.01275	Tc04_g001070 Putative Predicted protein
Tc02_g014270	11.8627	12.3535	12.431	13.4453	2.99515	Tc02_g014270 Transcription factor ILR3
Tc01_g012710	9.4587	12.7011	9.77486	11.0375	2.9873	Tc01_g012710 NAC domain-containing protein 2
Tc04_g021650	7.67815	7.9488	8.61345	9.24286	2.95818	Tc04_g021650 Putative uncharacterized protein
Tc03_g022430	9.50379	10.3406	10.6502	11.0545	2.92958	Tc03_g022430 NAC domain protein, IPR003441 (Fragment)
Tc02_g007570	11.3935	10.8921	10.8335	12.9399	2.92083	Tc02_g007570 Putative uncharacterized protein
Tc03_g020300	7.31494	7.60939	8.70672	8.85937	2.91688	Tc03_g020300 Putative uncharacterized protein
Tc07_g013260	6.98999	6.99159	8.27455	8.53322	2.91445	Tc07_g013260 Predicted protein
Tc00_g020180	9.52719	9.4537	10.2799	11.0668	2.90711	Tc00_g020180 Putative Dof zinc finger protein DOF5.2
Tc06_g009340	10.964	11.0693	11.3961	12.4982	2.89638	Tc06_g009340 F-box family protein
Tc01_g018460	9.80718	10.0521	10.986	11.3282	2.86987	Tc01_g018460 WRKY transcription factor, putative
Tc04_g030500	8.37125	9.2194	9.76566	9.88843	2.8623	Tc04_g030500 Putative Squamosa promoter-binding-like protein 1
Tc10_g004870	11.3577	11.7492	12.1586	12.8691	2.85091	Tc10_g004870 Nuclear transcription factor Y subunit B-8
Tc02_g006270	10.3886	11.0543	12.0673	11.8993	2.84937	Tc02_g006270 DNA binding protein, putative
Tc02_g033210	11.9156	12.4319	12.7428	13.425	2.84703	Tc02_g033210 Putative E3 ubiquitin-protein ligase RNF181
Tc09_g030060	8.19609	8.01262	9.50127	9.69487	2.82604	Tc09_g030060 Zinc finger CCCH domain-containing protein 42
Tc05_g002260	10.5715	13.6456	14.7543	12.0652	2.81611	Tc05_g002260 Transcription factor HBP-1b, putative
Tc09_g002780	12.0242	12.4209	13.1973	13.496	2.77371	Tc09_g002780 Probable WRKY transcription factor 32
Tc06_g018780	8.48887	8.13094	9.60089	9.95741	2.76742	Tc06_g018780 Putative uncharacterized protein
Tc04_g012050	9.88995	10.0973	10.6989	11.3584	2.76722	Tc04_g012050 Predicted protein
Tc08_g005890	5.17361	5.48933	7.2896	6.63322	2.75034	Tc08_g005890 MADS-box protein SVP
Tc08_g010580	6.29128	6.48816	7.55541	7.7454	2.7399	Tc08_g010580 Zinc finger CCCH domain-containing protein 7
Tc00_g044370	7.60658	7.30924	5.91788	9.05393	2.72707	Tc00_g044370 NAC domain-containing protein 90
Tc09_g031500	7.25359	6.8293	6.20982	8.69802	2.72156	Tc09_g031500 Scarecrow-like protein 14
Tc08_g002980	8.42391	6.70846	7.43938	9.86296	2.71142	Tc08_g002980 Probable salt tolerance-like protein At1g75540
Tc03_g024320	8.97469	9.61006	10.4828	10.386	2.65985	Tc03_g024320 GATA transcription factor 26
Tc00_g022810	7.70306	7.11041	7.701	9.09957	2.63266	Tc00_g022810 Histidine kinase 3 (Fragment)
Tc03_g019290	11.1474	11.4977	11.8617	12.5331	2.61294	Tc03_g019290 Zinc finger CCCH domain-containing protein 48
Tc01_g008410	11.8183	12.4763	13.277	13.1906	2.58887	Tc01_g008410 Putative Homeobox-leucine zipper protein ATHB-6
Tc06_g002490	9.84338	9.64901	10.8205	11.2104	2.57943	Tc06_g002490 Auxin response factor 1
Tc09_g033310	9.75725	9.37252	10.1301	11.1178	2.56791	Tc09_g033310 Zinc finger CCCH domain-containing protein 24
Tc01_g034930	11.6758	12.6558	12.9447	13.0354	2.56618	Tc01_g034930 Common plant regulatory factor 1
Tc03_g002030	9.37761	9.15573	9.83481	10.7369	2.56567	Tc03_g002030 Putative Predicted protein
Tc05_g026650	11.6696	11.9314	11.8864	13.0178	2.54595	Tc05_g026650 Putative uncharacterized protein
Tc03_g027740	11.4406	11.8058	12.4035	12.7819	2.53381	Tc03_g027740 DNA repair helicase XPB1
Tc00_g071610	9.0065	9.58027	9.9622	10.3449	2.52863	Tc00_g071610 Zinc finger CCCH domain-containing protein ZFN-like
Tc01_g014060	10.1758	10.6205	10.7184	11.5136	2.52762	Tc01_g014060 Putative uncharacterized protein
Tc04_g023260	11.0349	11.2071	11.8015	12.3693	2.52169	Tc04_g023260 Protein phosphatase 2C 70
Tc00_g084530	11.0439	11.4147	11.8836	12.3781	2.52139	Tc00_g084530 Probable salt tolerance-like protein At1g78600
Tc03_g010680	9.71706	10.315	10.4645	11.0509	2.52073	Tc03_g010680 Two-component response regulator-like APRR1
Tc09_g012630	9.57445	9.73702	10.2196	10.8998	2.5059	Tc09_g012630 Ring finger protein, putative
Tc05_g006250	12.343	12.6529	12.994	13.6601	2.49163	Tc05_g006250 Predicted protein
Tc01_g018470	9.22969	9.10909	9.88312	10.5374	2.47547	Tc01_g018470 Scarecrow-like transcription factor PAT1
Tc01_g032720	9.96502	10.7959	12.0599	11.2615	2.4563	Tc01_g032720 Squamosa promoter-binding-like protein 1
Tc01_g022520	9.85317	9.85829	10.2617	11.1496	2.45616	Tc01_g022520 Predicted protein
Tc02_g034130	11.8795	11.2134	12.2235	13.16	2.42923	Tc02_g034130 Putative Ethylene-responsive transcription factor ERF118
Tc07_g002020	10.0892	10.2124	10.6873	11.3672	2.42501	Tc07_g002020 Probable WRKY transcription factor 20
Tc05_g029620	11.4619	12.477	12.7781	12.739	2.42362	Tc05_g029620 Nuclear transcription factor Y subunit C-9
Tc01_g006300	8.24867	6.11607	6.48215	9.52502	2.42225	Tc01_g006300 LOB domain-containing protein 38
Tc03_g029280	11.336	11.6336	12.1674	12.6087	2.41617	Tc03_g029280 Auxin response factor 9
Tc05_g005770	12.0556	12.2562	12.8502	13.3276	2.41488	Tc05_g005770 Zinc finger CCCH domain-containing protein 11
Tc02_g015630	9.42475	9.80754	10.5495	10.6898	2.40331	Tc02_g015630 Putative uncharacterized protein
Tc09_g023630	5.81455	5.88466	6.7699	7.06409	2.37766	Tc09_g023630 Chromatin remodeling complex subunit
Tc02_g029200	11.6023	12.582	12.7549	12.8509	2.37616	Tc02_g029200 Zinc finger protein, putative
Tc10_g005190	7.75394	7.9446	8.68572	8.99638	2.36599	Tc10_g005190 Putative uncharacterized protein
Tc02_g029210	9.63052	10.828	11.9321	10.8712	2.36314	Tc02_g029210 Nucleic acid binding protein, putative
Tc01_g002130	5.7058	5.76266	6.68825	6.93647	2.34676	Tc01_g002130 Putative Zinc finger CCCH domain-containing protein 44
Tc09_g031470	5.62079	7.90577	6.45721	6.84706	2.33962	Tc09_g031470 Putative Scarecrow-like protein 14
Tc02_g009470	10.7752	12.3296	11.8715	12.0004	2.33782	Tc02_g009470 Putative Transcription factor MYB44
Tc03_g016520	10.1112	10.9693	11.6725	11.3363	2.33781	Tc03_g016520 Polycomb group protein EMBRYONIC FLOWER 2
Tc00_g051020	9.27152	9.92122	9.85167	10.4931	2.33198	Tc00_g051020 Putative uncharacterized protein
Tc00_g085970	10.3381	10.613	11.7514	11.5537	2.32235	Tc00_g085970 DELLA protein GAI
Tc06_g020670	11.5602	11.3487	11.5036	12.7272	2.24541	Tc06_g020670 Putative uncharacterized protein
Tc00_g061960	10.9869	11.5348	11.6716	12.1538	2.24516	Tc00_g061960 Hypothetical protein
Tc03_g006490	12.2605	12.6901	12.4228	13.4222	2.23716	Tc03_g006490 Transcription factor Myb1
Tc09_g007930	11.6666	11.6417	12.6171	12.8271	2.23535	Tc09_g007930 Putative uncharacterized protein
Tc08_g016090	9.2907	9.85027	10.4495	10.4464	2.22786	Tc08_g016090 Protein SENSITIVE TO PROTON RHIZOTOXICITY 1
Tc01_g011750	8.07356	8.58644	9.28805	9.22438	2.22039	Tc01_g011750 Transcriptional corepressor SEUSS
Tc01_g039730	11.2505	10.9304	10.9964	12.4007	2.21944	Tc01_g039730 Transcription factor, putative
Tc06_g009110	10.0772	9.97939	10.8466	11.2247	2.21528	Tc06_g009110 Transcription factor, putative
Tc05_g027410	8.66826	7.52212	6.9706	9.79542	2.18429	Tc05_g027410 Light-inducible protein CPRF2
Tc09_g006500	8.28362	7.77901	8.50751	9.40856	2.18093	Tc09_g006500 Predicted protein
Tc02_g035030	10.695	10.34	10.8591	11.8135	2.17121	Tc02_g035030 DNA repair helicase rad5,16, putative
Tc09_g029640	9.91787	11.7182	11.9649	11.0282	2.15902	Tc09_g029640 Transcription factor FER-LIKE IRON DEFICIENCY-INDUCED TRANSCRIPTION FACTOR
Tc05_g028030	9.64732	10.7744	11.1073	10.7465	2.14231	Tc05_g028030 Transcription regulator, putative
Tc01_g016040	11.0908	10.8903	11.1477	12.1884	2.13989	Tc01_g016040 Predicted protein
Tc09_g001070	10.9425	9.83373	9.11891	12.0328	2.12913	Tc09_g001070 Zinc finger protein CONSTANS-LIKE 4
Tc00_g040700	11.8915	12.7287	12.7919	12.9794	2.12565	Tc00_g040700 Multiprotein-bridging factor 1b
Tc06_g021230	12.8028	12.8153	13.1698	13.8849	2.11718	Tc06_g021230 Transcription factor, putative
Tc05_g008240	12.5458	12.4968	13.0355	13.6192	2.10432	Tc05_g008240 Putative Histone deacetylase HDT1
Tc01_g009720	10.171	10.9027	10.156	11.2403	2.09843	Tc01_g009720 Predicted protein
Tc04_g028610	14.0604	15.0161	14.8268	15.1225	2.08789	Tc04_g028610 Putative Ethylene-responsive transcription factor RAP2-3
Tc09_g032990	9.30571	8.62191	9.2702	10.3614	2.07875	Tc09_g032990 Ethylene-responsive transcription factor RAP2-7
Tc08_g015320	10.2055	10.3388	10.2701	11.2484	2.06043	Tc08_g015320 Putative RING finger protein 170
Tc09_g001650	9.00915	8.7924	7.91488	10.0508	2.05865	Tc09_g001650 Putative Zinc finger protein 3
Tc02_g009920	9.94877	10.6325	11.2799	10.9882	2.05549	Tc02_g009920 Putative uncharacterized protein
Tc05_g005790	9.58376	10.7489	11.856	10.6228	2.05494	Tc05_g005790 Putative Myb-like protein G
Tc01_g019300	11.5227	12.2879	12.0137	12.5616	2.05476	Tc01_g019300 Zinc finger protein CONSTANS-LIKE 9
Tc02_g010850	8.41339	8.0041	8.05938	9.44866	2.04949	Tc02_g010850 Transcription factor, putative
Tc10_g000490	8.83923	9.65924	9.95785	9.87173	2.04557	Tc10_g000490 Scarecrow-like protein 3
Tc01_g029450	10.8235	12.7357	13.7544	11.8549	2.04401	Tc01_g029450 Predicted protein (Fragment)
Tc09_g031190	12.0444	12.4841	12.7964	13.0696	2.03532	Tc09_g031190 Putative Transcription initiation factor IIA large subunit
Tc01_g033650	10.4905	12.7184	11.0479	11.4812	1.98718	Tc01_g033650 Putative Two-component response regulator-like PRR95
Tc01_g002070	11.0948	10.7559	9.90056	12.0692	1.96489	Tc01_g002070 Putative uncharacterized protein
Tc04_g015710	9.68869	10.1796	10.766	10.6624	1.96396	Tc04_g015710 Protein binding protein, putative
Tc10_g016810	8.63027	6.53252	6.58047	9.59215	1.94786	Tc10_g016810 Predicted protein
Tc09_g006040	10.9113	12.0636	10.8966	11.851	1.91818	Tc09_g006040 Predicted protein
Tc09_g031520	8.51827	9.29426	10.0922	9.43357	1.88595	Tc09_g031520 Putative Telomere-binding protein 1
Tc02_g028050	12.9934	14.7959	14.9967	13.9076	1.88458	Tc02_g028050 Putative Protein TIFY 6B
Tc09_g031340	11.2052	12.0588	12.5236	12.1137	1.87703	Tc09_g031340 Predicted protein
Tc01_g003290	10.568	11.0002	11.6636	11.3954	1.77451	Tc01_g003290 Scarecrow-like protein 4
Tc07_g007410	11.2756	12.7592	10.883	12.0966	1.76666	Tc07_g007410 Transcription factor, putative
Tc01_g035720	10.549	10.8356	11.6889	11.34	1.73024	Tc01_g035720 Protein binding protein, putative
Tc04_g025010	9.80729	9.95	11.0523	10.5755	1.70318	Tc04_g025010 Ethylene receptor 2
Tc09_g025680	11.1035	12.4059	12.7176	11.7827	1.60127	Tc09_g025680 Nucleic acid binding protein, putative
Tc05_g004760	8.40286	8.43594	10.1292	9.07772	1.59644	Tc05_g004760 RING-H2 finger protein ATL2J, putative
Tc09_g000240	10.5372	11.4383	11.5778	11.1996	1.58273	Tc09_g000240 Putative Predicted protein
Tc03_g017210	12.814	13.726	14.4263	13.4731	1.5791	Tc03_g017210 Putative uncharacterized protein
Tc03_g023680	10.6548	10.6786	11.8236	11.2885	1.5515	Tc03_g023680 DNA binding protein, putative
Tc00_g038270	10.6027	11.5482	11.6288	11.11	1.42142	Tc00_g038270 E3 ubiquitin-protein ligase At3g02290
Tc00_g066040	7.25497	8.3189	8.82844	7.75773	1.41692	Tc00_g066040 Homeobox protein, putative
Tc02_g007290	10.7288	11.5008	11.9047	11.2114	1.39723	Tc02_g007290 Putative GATA transcription factor 5
Tc01_g007930	10.734	11.4678	12.1157	11.1854	1.36742	Tc01_g007930 AP2-like ethylene-responsive transcription factor AIL6
Tc08_g012470	10.4389	10.9437	11.7737	10.8849	1.36235	Tc08_g012470 Scarecrow-like protein 1
Tc05_g007980	11.7037	12.7542	13.2391	12.1319	1.34552	Tc05_g007980 Putative uncharacterized protein
Tc07_g013310	7.1788	7.87042	8.78192	7.59705	1.3363	Tc07_g013310 RING-H2 finger protein ATL5J
Tc09_g012610	9.15135	10.008	8.0002	9.53396	1.3037	Tc09_g012610 Putative uncharacterized protein
Tc02_g027300	8.31445	6.71376	7.17456	8.69515	1.30198	Tc02_g027300 Homeobox-leucine zipper protein HOX3
Tc09_g027980	7.74388	9.3818	9.19468	8.07518	1.25815	Tc09_g027980 Protein TRANSPARENT TESTA 1
Tc01_g016290	12.3823	12.6157	13.5007	12.6933	1.24059	Tc01_g016290 Ebs-bah-phd domain-containing protein
Tc09_g006620	11.5406	12.1338	13.1088	11.844	1.23406	Tc09_g006620 Putative Protein TIFY 10A
Tc05_g031290	11.7943	11.2113	10.569	12.0655	1.20683	Tc05_g031290 Transcription factor bHLH149
Tc01_g022350	9.96093	10.9575	11.6366	10.2091	1.18769	Tc01_g022350 Transcriptional corepressor LEUNIG
Tc03_g026070	11.9204	11.1907	10.35	12.155	1.17656	Tc03_g026070 DNA binding protein, putative
Tc01_g034240	11.2255	14.315	14.9227	11.4485	1.16717	Tc01_g034240 TT2 like MYB transcriptoin factor
Tc02_g006520	12.294	13.3651	13.7284	12.4529	1.11643	Tc02_g006520 Putative Ocs element-binding factor 1
Tc04_g014830	13.9993	14.2369	15.3133	14.0508	1.0363	Tc04_g014830 LOB domain-containing protein 41
Tc01_g000500	13.1703	12.4486	10.5143	13.1359	0.976444	Tc01_g000500 HMG1/2-like protein
Tc03_g015950	7.61304	6.2609	5.86232	7.54857	0.956302	Tc03_g015950 Floricaula/leafy homolog
Tc06_g004420	9.39589	10.638	9.83787	9.31362	0.94457	Tc06_g004420 Probable WRKY transcription factor 40
Tc02_g033340	10.7294	9.46678	8.67532	10.6437	0.94232	Tc02_g033340 Putative uncharacterized protein F24J1.29
Tc05_g031620	12.3675	11.28	11.3195	12.2788	0.940409	Tc05_g031620 FACT complex subunit SPT16
Tc06_g013990	8.95585	9.37656	6.88791	8.83647	0.920581	Tc06_g013990 Probable WRKY transcription factor 65
Tc03_g015840	8.38145	8.08788	9.57629	8.19777	0.880452	Tc03_g015840 APO protein 3, mitochondrial
Tc05_g028760	13.8523	13.778	12.7205	13.6636	0.877388	Tc05_g028760 Histone H2AX
Tc06_g018070	12.3952	12.1478	11.0166	12.1894	0.867082	Tc06_g018070 Protein H2A.7
Tc00_g038130	11.7333	11.5778	10.1383	11.4853	0.842062	Tc00_g038130 Auxin transport protein
Tc08_g007620	12.6027	15.1741	12.0374	12.3295	0.827447	Tc08_g007620 Zinc-finger protein 1
Tc00_g006930	9.74434	9.02718	8.24515	9.43914	0.80933	Tc00_g006930 Putative SWI/SNF-related matrix-associated actin-dependent regulator of chromatin subfamily A member 3-like 1
Tc07_g009290	12.4136	13.5941	13.635	12.107	0.808574	Tc07_g009290 Transcription factor TCP4
Tc03_g027500	9.76697	10.3915	11.4763	9.40081	0.775846	Tc03_g027500 Transcription factor GLABRA 3
Tc05_g027380	11.308	10.5081	9.94428	10.8669	0.736545	Tc05_g027380 Transcription factor UNE12
Tc08_g001590	9.44656	8.18168	8.26421	9.0047	0.736183	Tc08_g001590 LIM and UIM domain-containing At1g19270
Tc09_g005370	13.4628	12.3775	11.251	12.9796	0.715395	Tc09_g005370 PHD finger protein At5g26210
Tc09_g009830	9.92216	8.65911	7.07444	9.40381	0.698172	Tc09_g009830 DNA binding protein, putative
Tc02_g014350	9.50794	5.21988	5.33057	8.98165	0.694337	Tc02_g014350 Putative Scarecrow-like protein 32
Tc09_g034740	7.79551	9.36395	6.14394	7.24328	0.681965	Tc09_g034740 DNA-binding protein
Tc10_g002720	9.75289	7.28734	7.11077	9.18122	0.672841	Tc10_g002720 Scarecrow-like protein 14
Tc01_g015320	12.6239	12.186	11.4056	11.9914	0.645043	Tc01_g015320 Zinc finger CCCH domain-containing protein 14
Tc04_g024310	10.6521	9.2162	9.26254	10.0195	0.645014	Tc04_g024310 Putative Protein TIFY 4B
Tc03_g026580	6.59925	4.9813	5.11861	5.93459	0.630836	Tc03_g026580 Putative Transcription factor TCP9
Tc05_g027160	11.14	12.4086	12.0616	10.4707	0.628818	Tc05_g027160 Ring finger protein, putative
Tc06_g012100	11.728	10.9709	10.6665	11.0502	0.625136	Tc06_g012100 Auxin response factor 6
Tc02_g033670	8.55403	8.4039	7.20403	7.77203	0.58156	Tc02_g033670 BHLH (Fragment)
Tc04_g012450	9.49285	8.61713	6.65031	8.69276	0.574313	Tc04_g012450 Zinc finger protein CONSTANS-LIKE 2
Tc09_g006020	13.2675	11.9571	11.6764	12.4014	0.548641	Tc09_g006020 Predicted protein
Tc01_g040530	11.5586	10.8776	10.1013	10.6911	0.54806	Tc01_g040530 Predicted protein
Tc07_g000120	13.1087	12.0032	11.5206	12.2159	0.538581	Tc07_g000120 Transcription factor, putative
Tc07_g005210	14.9956	14.6148	13.3175	14.0708	0.526756	Tc07_g005210 Probable histone H2A.1
Tc00_g027180	12.2058	11.8173	11.1939	11.2702	0.522807	Tc00_g027180 Polycomb group protein VERNALIZATION 2
Tc01_g009250	12.0525	11.8578	10.4599	11.1088	0.519897	Tc01_g009250 Putative Ethylene-responsive transcription factor ERF060
Tc10_g014000	11.9563	10.4761	10.6954	10.9559	0.499853	Tc10_g014000 Probable protein arginine N-methyltransferase 3
Tc04_g021290	12.586	13.0837	12.6316	11.5355	0.482772	Tc04_g021290 Transcriptional corepressor LEUNIG
Tc05_g018100	11.5702	11.1317	11.0319	10.5119	0.480193	Tc05_g018100 Putative Transcription factor bHLH60
Tc05_g002890	9.75861	7.43571	7.43929	8.69078	0.477038	Tc05_g002890 DNA binding protein, putative
Tc08_g008270	12.8139	13.5532	14.0535	11.7404	0.475166	Tc08_g008270 Putative bZIP transcription factor 60
Tc00_g010120	9.29844	9.31867	6.84693	8.22427	0.474944	Tc00_g010120 NAC domain protein, IPR003441
Tc05_g014990	12.3903	11.6455	10.2755	11.3057	0.471525	Tc05_g014990 Transcription factor BTF3
Tc04_g015110	11.7379	11.4186	11.1173	10.6228	0.461661	Tc04_g015110 T-complex protein 1 subunit zeta
Tc02_g030030	9.92376	9.78946	7.67728	8.79955	0.458752	Tc02_g030030 Heat stress transcription factor A-8
Tc03_g009540	9.05077	9.16112	7.64185	7.92147	0.457138	Tc03_g009540 Putative uncharacterized protein
Tc09_g003770	11.8018	11.3257	10.859	10.6705	0.456507	Tc09_g003770 Transcription factor, putative
Tc06_g019810	14.255	13.5933	13.1604	13.1093	0.451977	Tc06_g019810 Ebs-bah-phd domain-containing protein
Tc01_g036150	13.9579	13.429	12.8766	12.8112	0.451684	Tc01_g036150 AT-hook DNA-binding protein
Tc01_g022610	10.6932	11.4205	10.8859	9.5386	0.449201	Tc01_g022610 Predicted protein
Tc00_g089780	10.3009	10.085	9.70999	9.14175	0.447781	Tc00_g089780 Tubby-like F-box protein 8
Tc02_g029530	11.4748	12.0761	12.2932	10.2899	0.439835	Tc02_g029530 Putative uncharacterized protein
Tc05_g002430	12.9146	12.8788	12.0889	11.721	0.437193	Tc05_g002430 PHD finger protein At5g26210
Tc01_g000460	13.1542	13.7134	13.775	11.9548	0.435451	Tc01_g000460 WUSCHEL-related homeobox 13
Tc10_g000120	9.22427	7.73947	8.0055	8.01344	0.432019	Tc10_g000120 Putative Sister chromatid cohesion protein DCC1
Tc01_g014930	13.4308	13.0284	12.6704	12.2194	0.431851	Tc01_g014930 Auxin response factor 6
Tc09_g027180	13.3737	14.4783	14.9217	12.1514	0.428624	Tc09_g027180 Putative axial regulator YABBY 2
Tc06_g010810	8.62468	8.77639	9.64901	7.37947	0.421848	Tc06_g010810 Putative RING-H2 finger protein ATL1P
Tc08_g000310	12.303	12.1758	12.7665	11.0486	0.419173	Tc08_g000310 Heat stress transcription factor B-4
Tc01_g007380	14.7876	13.9632	13.7007	13.5102	0.412536	Tc01_g007380 Auxin-responsive protein IAA9
Tc02_g008180	13.8427	13.0533	12.6566	12.5639	0.412145	Tc02_g008180 B3 domain-containing transcription factor VRN1
Tc03_g014660	10.5505	9.58838	9.44945	9.25713	0.408002	Tc03_g014660 Putative uncharacterized protein
Tc00_g039780	8.4149	8.17009	8.1469	7.11647	0.40657	Tc00_g039780 Nucleic acid binding protein, putative
Tc01_g003050	13.7723	13.2756	13.5804	12.4613	0.403035	Tc01_g003050 Tubby-like F-box protein 5
Tc00_g014420	12.5893	12.5637	13.1481	11.259	0.397675	Tc00_g014420 Predicted protein (Fragment)
Tc09_g025660	12.3478	12.059	12.0783	11.0068	0.394759	Tc09_g025660 Hypothetical protein
Tc00_g009520	13.119	13.3827	13.8031	11.7669	0.391719	Tc00_g009520 BES1/BZR1 homolog protein 2
Tc03_g025510	13.1556	12.7668	13.2789	11.7965	0.389834	Tc03_g025510 Axial regulator YABBY 1
Tc08_g001250	10.6687	10.3248	10.1546	9.3047	0.388517	Tc08_g001250 Putative B3 domain-containing protein Os11g0197600
Tc03_g015720	12.1638	11.5861	10.7338	10.7926	0.386585	Tc03_g015720 Auxin response factor 2
Tc03_g014100	13.2022	12.2731	11.6853	11.8224	0.384252	Tc03_g014100 Nucleic acid binding protein, putative
Tc03_g024610	13.5884	13.928	13.5723	12.1818	0.377201	Tc03_g024610 Homeobox-leucine zipper protein HAT4
Tc08_g003320	10.3456	10.0815	9.78718	8.927	0.374064	Tc08_g003320 Putative Zinc finger CCCH domain-containing protein 6
Tc09_g011550	13.0126	12.5236	12.0287	11.5768	0.369643	Tc09_g011550 Axial regulator YABBY 5
Tc02_g019690	10.9185	10.85	11.7792	9.48143	0.369327	Tc02_g019690 Auxin response factor 2
Tc01_g004430	9.32514	8.60489	8.01115	7.88801	0.369301	Tc01_g004430 F-box family protein
Tc06_g008840	10.6393	11.1619	9.83327	9.19032	0.366284	Tc06_g008840 Putative uncharacterized protein
Tc02_g008360	10.9507	11.1065	12.6203	9.50076	0.366024	Tc02_g008360 Putative uncharacterized protein
Tc03_g026260	13.1862	12.53	11.8158	11.7345	0.365592	Tc03_g026260 Putative uncharacterized protein
Tc03_g031070	11.0898	11.0814	12.0467	9.61948	0.360915	Tc03_g031070 Predicted protein
Tc00_g023090	9.15256	8.27613	7.26304	7.68012	0.360371	Tc00_g023090 Auxin-induced protein AUX28
Tc07_g008410	6.67207	5.44821	4.91872	5.15652	0.349763	Tc07_g008410 Squamosa promoter-binding protein, putative
Tc09_g009400	13.9998	11.0575	10.8134	12.4582	0.343512	Tc09_g009400 Auxin-responsive protein IAA27
Tc08_g002200	13.1579	11.0098	9.67144	11.5674	0.332055	Tc08_g002200 Predicted protein
Tc01_g027130	12.276	11.3339	11.2403	10.6798	0.330753	Tc01_g027130 Probable WRKY transcription factor 21
Tc08_g006120	11.6149	11.2034	10.0154	10.0154	0.330004	Tc08_g006120 GATA transcription factor 25
Tc08_g005110	11.9936	11.6687	10.0168	10.3814	0.32711	Tc08_g005110 HMG1/2-like protein
Tc01_g038130	11.7166	11.126	10.3559	10.1025	0.326679	Tc01_g038130 Scarecrow-like protein 6
Tc03_g029900	10.128	9.19339	9.33063	8.49981	0.323484	Tc03_g029900 Homeobox-leucine zipper protein HDG5
Tc07_g017460	13.0847	12.3107	11.8367	11.4559	0.32335	Tc07_g017460 Putative Zinc finger CCCH domain-containing protein 37
Tc09_g033510	12.9633	12.2273	11.7942	11.2918	0.313912	Tc09_g033510 Auxin response factor 18
Tc09_g026330	9.24958	7.54315	6.99567	7.57087	0.312362	Tc09_g026330 Auxin response factor 4
Tc05_g028380	12.0413	11.19	10.8584	10.3504	0.30973	Tc05_g028380 Putative GATA transcription factor 9
Tc00_g058040	11.48	11.3164	11.7939	9.78562	0.308991	Tc00_g058040 Transcription factor CPC
Tc02_g024900	9.85545	7.89254	6.82714	8.15204	0.307059	Tc02_g024900 Predicted protein
Tc01_g039040	12.3873	11.7984	10.2346	10.6786	0.30594	Tc01_g039040 Homeobox-leucine zipper protein HAT3
Tc06_g015040	11.2247	8.01084	8.82002	9.51357	0.305426	Tc06_g015040 Putative WUSCHEL-related homeobox 9
Tc08_g006880	13.9857	13.4467	13.5082	12.2664	0.303698	Tc08_g006880 Auxin-responsive protein IAA9
Tc03_g000550	13.2803	12.5181	12.2937	11.5584	0.303161	Tc03_g000550 Predicted protein (Fragment)
Tc10_g012680	13.0802	12.368	12.5828	11.3388	0.299085	Tc10_g012680 Histone-lysine N-methyltransferase, H3 lysine-9 specific SUVH3
Tc05_g017800	8.1934	5.55335	5.8637	6.42534	0.293605	Tc05_g017800 Putative uncharacterized protein
Tc09_g017400	11.2288	10.6556	10.1584	9.46034	0.293527	Tc09_g017400 Putative Afadin- and alpha-actinin-binding protein
Tc01_g003340	11.4439	9.95263	8.91404	9.66482	0.291366	Tc01_g003340 Putative Lymphoid-specific helicase
Tc01_g018500	7.55234	6.83917	7.13494	5.74532	0.285781	Tc01_g018500 Histidine kinase 2 (Fragment)
Tc10_g005620	12.1467	12.9558	12.9804	10.3144	0.2808	Tc10_g005620 Putative GATA transcription factor 8
Tc10_g000200	12.7953	10.9935	10.1717	10.9628	0.280776	Tc10_g000200 Putative Zinc finger CCCH domain-containing protein 53
Tc04_g019740	7.77047	5.60751	5.3088	5.9312	0.279464	Tc04_g019740 Protein SHORT-ROOT
Tc02_g033550	12.5044	11.4952	11.8748	10.6603	0.278524	Tc02_g033550 Homeobox-leucine zipper protein ATHB-13
Tc00_g045850	12.6988	11.8345	11.2917	10.8524	0.278074	Tc00_g045850 E3 ubiquitin-protein ligase SINAT2
Tc05_g003660	9.47289	9.20389	9.03778	7.5766	0.268633	Tc05_g003660 BEL1-like homeodomain protein 9
Tc03_g014970	13.5336	13.195	12.483	11.6335	0.267926	Tc03_g014970 Nuclear transcription factor Y subunit C-1
Tc10_g015110	10.7126	9.52155	8.82782	8.78154	0.262227	Tc10_g015110 Probable ADP-ribosylation factor GTPase-activating protein AGD11
Tc05_g027810	8.672	7.98887	5.88247	6.73948	0.261971	Tc05_g027810 Putative uncharacterized protein
Tc01_g038010	10.7918	9.04209	7.36329	8.85643	0.261452	Tc01_g038010 Zinc ion binding protein, putative
Tc00_g048240	7.00977	5.23886	5.14338	5.07423	0.261424	Tc00_g048240 Putative uncharacterized protein
Tc04_g029020	12.8646	12.1802	12.2718	10.9256	0.260791	Tc04_g029020 GATA transcription factor 15
Tc01_g006400	7.18473	6.59554	5.05353	5.24111	0.259963	Tc01_g006400 Putative uncharacterized protein
Tc03_g029920	11.3954	10.8147	10.2161	9.41024	0.252589	Tc03_g029920 Predicted protein
Tc08_g003500	12.739	12.055	10.9942	10.7524	0.252336	Tc08_g003500 Nucleic acid binding protein, putative
Tc02_g013700	11.4351	10.0496	9.29266	9.40926	0.245557	Tc02_g013700 Putative uncharacterized protein
Tc06_g008030	13.2088	12.0141	11.7431	11.1694	0.24326	Tc06_g008030 Auxin-responsive protein IAA27
Tc08_g008620	10.5855	10.4858	10.0906	8.5229	0.239382	Tc08_g008620 Putative Homeobox-leucine zipper protein ATHB-16
Tc10_g012660	13.1294	13.0213	12.4628	11.0485	0.236364	Tc10_g012660 ABSCISIC ACID-INSENSITIVE 5-like protein 2
Tc01_g039500	6.37809	4.95527	4.62525	4.27286	0.232414	Tc01_g039500 Probable WRKY transcription factor 12
Tc01_g010370	8.79332	7.0574	6.87987	6.68645	0.23215	Tc01_g010370 Putative uncharacterized protein
Tc09_g009420	12.1106	11.9529	10.9647	10.0004	0.231618	Tc09_g009420 Transcription factor bHLH68
Tc08_g006470	11.3768	10.5972	11.2516	9.26485	0.231334	Tc08_g006470 Predicted protein
Tc00_g026020	7.9111	7.38011	6.23866	5.79883	0.231283	Tc00_g026020 Putative Squamosa promoter-binding-like protein 2
Tc05_g006190	9.43289	9.22438	7.35662	7.29698	0.227524	Tc05_g006190 Zinc finger protein JACKDAW
Tc04_g001570	10.8357	7.91834	6.72086	8.66362	0.221895	Tc04_g001570 LOB domain-containing protein 25
Tc06_g000210	9.17147	8.91904	8.25296	6.98688	0.219975	Tc06_g000210 Homeobox-leucine zipper protein ATHB-14
Tc07_g008500	11.8253	13.1017	10.3033	9.63691	0.219391	Tc07_g008500 Ethylene-responsive transcription factor 4
Tc03_g019520	9.53003	9.67668	9.28864	7.33642	0.218603	Tc03_g019520 Homeobox-leucine zipper protein ANTHOCYANINLESS 2
Tc01_g007420	11.4114	9.6652	10.1523	9.21674	0.218442	Tc01_g007420 Putative uncharacterized protein
Tc00_g092000	8.46416	8.09509	6.74835	6.26685	0.218044	Tc00_g092000 Putative RING-H2 finger protein ATL3A
Tc10_g002200	12.53	11.6837	11.4604	10.3283	0.217387	Tc10_g002200 Pollen-specific protein SF3
Tc02_g033190	10.9614	10.1633	9.18877	8.74228	0.214778	Tc02_g033190 Transcription factor, putative
Tc04_g028470	11.7664	12.5903	9.81727	9.50457	0.208505	Tc04_g028470 RING-H2 finger protein ATL3F
Tc02_g030510	11.6518	9.26726	8.38316	9.36718	0.205236	Tc02_g030510 Homeobox-leucine zipper protein HDG2
Tc05_g026720	15.2468	14.7486	14.5191	12.9612	0.205094	Tc05_g026720 Predicted protein
Tc02_g003390	10.1203	9.67671	9.3489	7.81014	0.201635	Tc02_g003390 Predicted protein
Tc07_g011150	13.2799	13.5936	11.5982	10.9526	0.19926	Tc07_g011150 Axial regulator YABBY 5
Tc02_g029150	7.73006	6.6267	7.01748	5.39054	0.197577	Tc02_g029150 Transcription factor, putative
Tc08_g009310	11.4537	12.1674	10.0023	9.09037	0.194338	Tc08_g009310 Ethylene-responsive transcription factor RAP2-4
Tc09_g004030	9.38205	10.1976	10.2876	7.01078	0.193275	Tc09_g004030 Dehydration-responsive element-binding protein 3
Tc09_g005570	11.4814	11.8604	11.3294	9.09893	0.191778	Tc09_g005570 Putative GHMYB10
Tc10_g001380	14.4453	14.89	12.335	12.0401	0.188786	Tc10_g001380 Zinc finger CCCH domain-containing protein 29
Tc08_g014610	9.77195	8.69099	7.34835	7.3516	0.186811	Tc08_g014610 Hypothetical protein
Tc04_g019860	7.64115	8.56898	6.625	5.21458	0.186008	Tc04_g019860 Putative DELLA protein GAI
Tc00_g050520	14.2943	13.3082	12.9675	11.8615	0.185209	Tc00_g050520 Putative YABBY protein
Tc01_g036330	9.94579	8.50811	7.20425	7.47184	0.179999	Tc01_g036330 Predicted protein
Tc02_g003310	12.8811	12.0243	10.8046	10.4009	0.179221	Tc02_g003310 Tubby-like F-box protein 8
Tc09_g028740	9.95932	9.60675	8.05397	7.46225	0.177136	Tc09_g028740 tRNA dimethylallyltransferase 2
Tc00_g061740	12.5034	11.5208	11.3959	9.94693	0.169996	Tc00_g061740 Zinc finger CCCH domain-containing protein 30
Tc08_g000030	11.2016	10.5822	9.52488	8.64419	0.169876	Tc08_g000030 Probable WRKY transcription factor 7
Tc02_g014320	10.1433	9.53051	7.4574	7.57288	0.168358	Tc02_g014320 Probable histone-lysine N-methyltransferase ATXR3
Tc01_g036000	10.1858	7.52761	7.67057	7.60175	0.166776	Tc01_g036000 Putative Transcription factor GLABRA 3
Tc09_g035380	7.36246	5.68085	5.4756	4.74792	0.163284	Tc09_g035380 Putative uncharacterized protein At5g01960
Tc06_g007710	10.0957	8.65632	8.20905	7.47557	0.162654	Tc06_g007710 Homeobox-leucine zipper protein ATHB-15
Tc01_g035340	7.85841	6.05949	4.91379	5.2268	0.161363	Tc01_g035340 Protein binding protein, putative
Tc00_g092160	8.57546	9.61986	9.12911	5.93599	0.160488	Tc00_g092160 Putative Uncharacterized basic helix-loop-helix protein At1g64625
Tc00_g022360	8.38725	6.14748	5.56351	5.71632	0.157025	Tc00_g022360 Predicted protein
Tc06_g009950	13.2183	12.8087	12.7382	10.531	0.155249	Tc06_g009950 Nuclear transcription factor Y subunit A-3
Tc09_g030200	12.3493	12.2439	12.0443	9.65329	0.154324	Tc09_g030200 Putative uncharacterized protein
Tc09_g004470	7.6065	6.33926	5.20051	4.88695	0.151822	Tc09_g004470 Zinc finger CCCH domain-containing protein 20
Tc01_g005320	10.0058	9.13762	7.22731	7.22591	0.145602	Tc01_g005320 Histone-lysine N-methyltransferase CLF
Tc06_g015470	8.19645	7.27465	5.74134	5.32303	0.136463	Tc06_g015470 Ethylene-responsive transcription factor 12
Tc08_g011180	7.41989	7.47663	4.97439	4.52393	0.134348	Tc08_g011180 Type-a response regulator
Tc01_g014990	9.63967	7.92468	7.46629	6.69171	0.129591	Tc01_g014990 Putative Transcription factor PIF4
Tc01_g013280	7.72041	6.63345	5.66004	4.76339	0.12878	Tc01_g013280 Putative uncharacterized protein
Tc03_g003970	11.9044	11.1128	10.9551	8.86945	0.12201	Tc03_g003970 Ring finger containing protein, putative
Tc02_g024190	9.89457	6.98867	6.08434	6.83601	0.120028	Tc02_g024190 Homeobox protein knotted-1-like 6
Tc04_g025020	7.5702	4.64353	4.5005	4.46466	0.116183	Tc04_g025020 DNA binding protein, putative
Tc05_g005710	11.1142	10.2451	9.42251	7.96786	0.112946	Tc05_g005710 Putative WRKY transcription factor 44
Tc01_g032780	10.4168	10.5272	10.4155	7.22526	0.109462	Tc01_g032780 Predicted protein
Tc01_g029290	13.353	13.234	12.5203	10.1591	0.109284	Tc01_g029290 Histone H2AX
Tc04_g002490	10.736	10.3586	10.7736	7.5269	0.108134	Tc04_g002490 Putative Transcription factor bHLH61
Tc04_g017610	12.2671	11.8182	11.3552	8.98701	0.102942	Tc04_g017610 Transcription factor bHLH113
Tc00_g011370	11.0485	8.257	6.05015	7.75691	0.102128	Tc00_g011370 Transcription factor bHLH135
Tc06_g013800	10.9648	9.09404	8.74489	7.66659	0.101656	Tc06_g013800 BES1/BZR1 homolog protein 4
Tc01_g006550	9.74556	8.87006	8.28536	6.40167	0.0984893	Tc01_g006550 Protein SHORT-ROOT
Tc02_g010330	8.46742	7.2274	6.33471	5.06579	0.0946252	Tc02_g010330 Pollen-specific protein SF3
Tc02_g016510	9.10065	6.88041	5.45073	5.6301	0.0902113	Tc02_g016510 Hypothetical protein
Tc01_g031030	14.0763	14.1461	13.5332	10.5852	0.0889392	Tc01_g031030 AP2/ERF domain-containing transcription factor
Tc07_g004850	11.5768	12.4477	12.41	8.02854	0.085478	Tc07_g004850 Putative uncharacterized protein
Tc09_g003530	9.0375	8.72677	8.22416	5.47698	0.0847576	Tc09_g003530 Hypothetical protein
Tc06_g013570	12.9534	8.90119	7.13798	9.38515	0.0843033	Tc06_g013570 Floral homeotic protein AGAMOUS
Tc09_g003630	10.8124	9.8875	7.89372	7.11821	0.0772595	Tc09_g003630 Myb-related protein 3R-1
Tc03_g020070	13.0071	12.2335	10.6848	9.27088	0.0750392	Tc03_g020070 Scarecrow-like protein 8
Tc05_g029720	8.5989	8.39211	6.73076	4.85559	0.0746707	Tc05_g029720 Putative Transcription factor bHLH96
Tc00_g020200	10.6205	7.25794	7.27706	6.63949	0.0633278	Tc00_g020200 WUSCHEL-related homeobox 11
Tc04_g002330	11.0556	8.02602	7.6133	7.04515	0.062047	Tc04_g002330 Putative uncharacterized protein
Tc09_g011030	11.2034	10.9398	10.7101	7.17872	0.0614395	Tc09_g011030 Putative Zinc finger CCCH domain-containing protein 34
Tc09_g004150	9.59565	8.29145	7.64351	5.52889	0.0596736	Tc09_g004150 Homeobox-leucine zipper protein ATHB-8
Tc09_g032220	13.0991	15.0814	10.6861	8.84419	0.0523764	Tc09_g032220 Nucleic acid binding protein, putative
Tc10_g012790	12.072	13.1123	13.3205	7.65741	0.046891	Tc10_g012790 Ethylene-responsive transcription factor WRI1
Tc03_g023630	13.6954	13.6216	13.1185	9.22922	0.0452426	Tc03_g023630 Two-component response regulator-like APRR2
Tc05_g027350	11.4286	9.58491	6.46555	6.89648	0.0432198	Tc05_g027350 Auxin-responsive protein IAA16
Tc01_g040120	9.01455	9.71298	9.46685	4.35172	0.0394773	Tc01_g040120 Agamous-like MADS-box protein AGL15
Tc03_g024490	9.92708	10.6833	6.51864	5.25196	0.0391425	Tc03_g024490 Putative Ethylene-responsive transcription factor 5
Tc01_g006920	10.3227	7.11839	7.22259	5.48213	0.0349023	Tc01_g006920 Putative AP2-like ethylene-responsive transcription factor ANT
Tc09_g000890	10.4146	10.2101	9.31634	5.47733	0.0326377	Tc09_g000890 Putative B3 domain-containing protein REM10
Tc07_g005230	11.7132	9.62097	8.70902	6.57018	0.0283008	Tc07_g005230 Predicted protein
Tc03_g007410	10.0904	9.02577	5.69415	4.91531	0.0276783	Tc03_g007410 Zinc finger protein, putative
Tc06_g020950	15.3532	15.4837	15.3965	10.0205	0.0248148	Tc06_g020950 Nuclear transcription factor Y subunit B-6
Tc02_g033830	10.6409	9.0233	7.38695	5.26944	0.0241567	Tc02_g033830 Predicted protein
Tc09_g034880	13.57	12.1542	11.6286	8.0519	0.021821	Tc09_g034880 Predicted protein
Tc01_g029250	14.5552	14.1588	11.48	8.98923	0.021109	Tc01_g029250 Histone H2AX
Tc02_g005220	12.8528	11.1544	10.2286	7.06846	0.018144	Tc02_g005220 Auxin transporter-like protein 5
Tc02_g013170	11.7097	10.3703	8.496	5.91516	0.0180163	Tc02_g013170 High mobility group family
Tc09_g007300	15.0056	12.8387	10.765	8.88641	0.0143861	Tc09_g007300 Predicted protein
Tc08_g006810	10.7806	5.63518	5.18258	4.64281	0.0142021	Tc08_g006810 Homeobox protein knotted-1-like 2
Tc08_g002140	11.7625	12.3784	9.82341	5.6158	0.0141142	Tc08_g002140 DNA binding protein, putative
Tc00_g061290	12.1644	7.74533	5.70341	5.89869	0.0129963	Tc00_g061290 Two-component response regulator ARR17
Tc03_g000390	11.2139	10.0915	6.32749	4.86381	0.012258	Tc03_g000390 E2F, putative
Tc08_g007390	11.901	10.821	9.00557	5.42028	0.0111973	Tc08_g007390 Pollen-specific protein SF3
Tc08_g007020	12.1668	8.06998	6.35962	5.39059	0.00912354	Tc08_g007020 AP2-like ethylene-responsive transcription factor ANT
Tc02_g006880	14.0042	7.99435	5.16776	5.50704	0.00276764	Tc02_g006880 Predicted protein
Tc03_g028600	14.73	13.2765	9.18727	4.94656	0.00113474	Tc03_g028600 Putative High mobility group-T protein
List of all candidate transcription factor genes identified in cacao genome
Tc00_g004350
Tc00_g004530
Tc00_g006930
Tc00_g008130
Tc00_g009520
Tc00_g010120
Tc00_g010510
Tc00_g011370
Tc00_g014420
Tc00_g015220
Tc00_g016790
Tc00_g020180
Tc00_g020200
Tc00_g020790
Tc00_g022360
Tc00_g022630
Tc00_g022780
Tc00_g022810
Tc00_g023010
Tc00_g023090
Tc00_g024790
Tc00_g026020
Tc00_g027180
Tc00_g027220
Tc00_g027250
Tc00_g027690
Tc00_g028130
Tc00_g028220
Tc00_g031830
Tc00_g034500
Tc00_g035130
Tc00_g037140
Tc00_g037620
Tc00_g038100
Tc00_g038130
Tc00_g038270
Tc00_g038320
Tc00_g039780
Tc00_g040700
Tc00_g041650
Tc00_g044370
Tc00_g045590
Tc00_g045850
Tc00_g045930
Tc00_g047130
Tc00_g047570
Tc00_g048240
Tc00_g048880
Tc00_g050000
Tc00_g050240
Tc00_g050520
Tc00_g051020
Tc00_g051470
Tc00_g054320
Tc00_g056000
Tc00_g056860
Tc00_g058040
Tc00_g058610
Tc00_g061290
Tc00_g061740
Tc00_g061960
Tc00_g062130
Tc00_g064020
Tc00_g066040
Tc00_g071610
Tc00_g072820
Tc00_g073790
Tc00_g080340
Tc00_g084530
Tc00_g085060
Tc00_g085110
Tc00_g085970
Tc00_g089780
Tc00_g091190
Tc00_g091950
Tc00_g092000
Tc00_g092160
Tc01_g000160
Tc01_g000460
Tc01_g000500
Tc01_g001470
Tc01_g002070
Tc01_g002130
Tc01_g002210
Tc01_g002580
Tc01_g003050
Tc01_g003290
Tc01_g003340
Tc01_g003800
Tc01_g004430
Tc01_g004540
Tc01_g004970
Tc01_g005060
Tc01_g005170
Tc01_g005320
Tc01_g005480
Tc01_g005580
Tc01_g005710
Tc01_g006300
Tc01_g006400
Tc01_g006440
Tc01_g006550
Tc01_g006660
Tc01_g006920
Tc01_g007040
Tc01_g007060
Tc01_g007080
Tc01_g007380
Tc01_g007420
Tc01_g007930
Tc01_g008080
Tc01_g008410
Tc01_g008700
Tc01_g008890
Tc01_g009250
Tc01_g009720
Tc01_g010370
Tc01_g010500
Tc01_g010810
Tc01_g011450
Tc01_g011750
Tc01_g011910
Tc01_g012350
Tc01_g012710
Tc01_g012770
Tc01_g013260
Tc01_g013280
Tc01_g013340
Tc01_g013450
Tc01_g013880
Tc01_g014060
Tc01_g014930
Tc01_g014990
Tc01_g015070
Tc01_g015320
Tc01_g016040
Tc01_g016290
Tc01_g017430
Tc01_g017770
Tc01_g018460
Tc01_g018470
Tc01_g018500
Tc01_g018610
Tc01_g019270
Tc01_g019300
Tc01_g022050
Tc01_g022160
Tc01_g022350
Tc01_g022520
Tc01_g022610
Tc01_g022880
Tc01_g024090
Tc01_g024700
Tc01_g025300
Tc01_g025400
Tc01_g026420
Tc01_g026730
Tc01_g027130
Tc01_g028390
Tc01_g028920
Tc01_g029250
Tc01_g029290
Tc01_g029450
Tc01_g029580
Tc01_g029690
Tc01_g029900
Tc01_g030950
Tc01_g031030
Tc01_g031670
Tc01_g031960
Tc01_g032340
Tc01_g032500
Tc01_g032620
Tc01_g032720
Tc01_g032780
Tc01_g033460
Tc01_g033560
Tc01_g033650
Tc01_g033910
Tc01_g033980
Tc01_g033990
Tc01_g034220
Tc01_g034240
Tc01_g034930
Tc01_g035340
Tc01_g035400
Tc01_g035720
Tc01_g035750
Tc01_g035770
Tc01_g036000
Tc01_g036150
Tc01_g036330
Tc01_g036690
Tc01_g037070
Tc01_g037090
Tc01_g037390
Tc01_g038010
Tc01_g038130
Tc01_g038370
Tc01_g038490
Tc01_g039040
Tc01_g039500
Tc01_g039730
Tc01_g040120
Tc01_g040530
Tc01_g040660
Tc01_g040730
Tc02_g003310
Tc02_g003390
Tc02_g003500
Tc02_g003900
Tc02_g004670
Tc02_g004980
Tc02_g005220
Tc02_g005230
Tc02_g006270
Tc02_g006280
Tc02_g006430
Tc02_g006520
Tc02_g006880
Tc02_g007290
Tc02_g007570
Tc02_g008000
Tc02_g008060
Tc02_g008180
Tc02_g008360
Tc02_g009470
Tc02_g009920
Tc02_g010120
Tc02_g010330
Tc02_g010560
Tc02_g010570
Tc02_g010670
Tc02_g010850
Tc02_g010870
Tc02_g011510
Tc02_g013170
Tc02_g013270
Tc02_g013670
Tc02_g013700
Tc02_g014240
Tc02_g014270
Tc02_g014320
Tc02_g014350
Tc02_g014630
Tc02_g015310
Tc02_g015630
Tc02_g016310
Tc02_g016510
Tc02_g016660
Tc02_g016880
Tc02_g018690
Tc02_g019690
Tc02_g022850
Tc02_g024190
Tc02_g024900
Tc02_g026380
Tc02_g027300
Tc02_g027860
Tc02_g028050
Tc02_g028520
Tc02_g028560
Tc02_g029150
Tc02_g029200
Tc02_g029210
Tc02_g029340
Tc02_g029530
Tc02_g030030
Tc02_g030070
Tc02_g030470
Tc02_g030510
Tc02_g030800
Tc02_g031320
Tc02_g031690
Tc02_g032440
Tc02_g032850
Tc02_g033030
Tc02_g033190
Tc02_g033210
Tc02_g033340
Tc02_g033550
Tc02_g033670
Tc02_g033830
Tc02_g033950
Tc02_g034130
Tc02_g034930
Tc02_g035030
Tc03_g000390
Tc03_g000550
Tc03_g001260
Tc03_g002030
Tc03_g002440
Tc03_g003050
Tc03_g003970
Tc03_g006290
Tc03_g006490
Tc03_g006820
Tc03_g007410
Tc03_g009540
Tc03_g009820
Tc03_g010060
Tc03_g010680
Tc03_g010720
Tc03_g011560
Tc03_g012070
Tc03_g012620
Tc03_g012920
Tc03_g012980
Tc03_g013480
Tc03_g014100
Tc03_g014110
Tc03_g014190
Tc03_g014660
Tc03_g014970
Tc03_g015140
Tc03_g015720
Tc03_g015840
Tc03_g015950
Tc03_g016520
Tc03_g016600
Tc03_g017210
Tc03_g017290
Tc03_g017540
Tc03_g018360
Tc03_g019160
Tc03_g019290
Tc03_g019360
Tc03_g019470
Tc03_g019520
Tc03_g020070
Tc03_g020300
Tc03_g021780
Tc03_g022430
Tc03_g022560
Tc03_g022820
Tc03_g023110
Tc03_g023630
Tc03_g023680
Tc03_g024300
Tc03_g024320
Tc03_g024490
Tc03_g024610
Tc03_g024670
Tc03_g025170
Tc03_g025510
Tc03_g026070
Tc03_g026260
Tc03_g026500
Tc03_g026580
Tc03_g027360
Tc03_g027500
Tc03_g027660
Tc03_g027740
Tc03_g027830
Tc03_g028600
Tc03_g028960
Tc03_g029280
Tc03_g029370
Tc03_g029760
Tc03_g029900
Tc03_g029920
Tc03_g030360
Tc03_g031070
Tc04_g000320
Tc04_g001070
Tc04_g001570
Tc04_g001970
Tc04_g002030
Tc04_g002330
Tc04_g002430
Tc04_g002490
Tc04_g002600
Tc04_g002840
Tc04_g004110
Tc04_g004250
Tc04_g004670
Tc04_g008820
Tc04_g008840
Tc04_g009710
Tc04_g012050
Tc04_g012450
Tc04_g014830
Tc04_g015110
Tc04_g015230
Tc04_g015710
Tc04_g017610
Tc04_g017810
Tc04_g018640
Tc04_g019010
Tc04_g019390
Tc04_g019520
Tc04_g019740
Tc04_g019860
Tc04_g020010
Tc04_g020950
Tc04_g021000
Tc04_g021290
Tc04_g021650
Tc04_g022120
Tc04_g022910
Tc04_g023050
Tc04_g023260
Tc04_g023730
Tc04_g024170
Tc04_g024310
Tc04_g025010
Tc04_g025020
Tc04_g027170
Tc04_g028470
Tc04_g028610
Tc04_g028990
Tc04_g029020
Tc04_g029190
Tc04_g029310
Tc04_g029350
Tc04_g029780
Tc04_g029800
Tc04_g030160
Tc04_g030500
Tc05_g002050
Tc05_g002260
Tc05_g002430
Tc05_g002590
Tc05_g002890
Tc05_g003310
Tc05_g003660
Tc05_g004520
Tc05_g004760
Tc05_g005000
Tc05_g005710
Tc05_g005720
Tc05_g005770
Tc05_g005790
Tc05_g005860
Tc05_g006190
Tc05_g006250
Tc05_g007050
Tc05_g007060
Tc05_g007490
Tc05_g007980
Tc05_g008240
Tc05_g008610
Tc05_g010830
Tc05_g014010
Tc05_g014150
Tc05_g014990
Tc05_g015710
Tc05_g016900
Tc05_g016980
Tc05_g017270
Tc05_g017800
Tc05_g018100
Tc05_g018850
Tc05_g018890
Tc05_g019960
Tc05_g019990
Tc05_g020000
Tc05_g020800
Tc05_g020810
Tc05_g021400
Tc05_g022870
Tc05_g023110
Tc05_g025040
Tc05_g026310
Tc05_g026640
Tc05_g026650
Tc05_g026720
Tc05_g027100
Tc05_g027160
Tc05_g027350
Tc05_g027360
Tc05_g027380
Tc05_g027410
Tc05_g027810
Tc05_g028030
Tc05_g028380
Tc05_g028400
Tc05_g028760
Tc05_g029620
Tc05_g029720
Tc05_g029930
Tc05_g031290
Tc05_g031620
Tc06_g000210
Tc06_g000240
Tc06_g002490
Tc06_g004420
Tc06_g005610
Tc06_g007450
Tc06_g007710
Tc06_g008030
Tc06_g008270
Tc06_g008310
Tc06_g008840
Tc06_g009110
Tc06_g009340
Tc06_g009830
Tc06_g009950
Tc06_g009960
Tc06_g010430
Tc06_g010620
Tc06_g010640
Tc06_g010810
Tc06_g011480
Tc06_g012100
Tc06_g012890
Tc06_g012980
Tc06_g013570
Tc06_g013800
Tc06_g013990
Tc06_g014380
Tc06_g015040
Tc06_g015110
Tc06_g015240
Tc06_g015300
Tc06_g015470
Tc06_g015550
Tc06_g016220
Tc06_g016770
Tc06_g016800
Tc06_g017430
Tc06_g018070
Tc06_g018110
Tc06_g018780
Tc06_g019810
Tc06_g020560
Tc06_g020670
Tc06_g020950
Tc06_g021230
Tc07_g000120
Tc07_g000720
Tc07_g001190
Tc07_g002000
Tc07_g002020
Tc07_g002640
Tc07_g004850
Tc07_g005150
Tc07_g005210
Tc07_g005230
Tc07_g006150
Tc07_g006210
Tc07_g006780
Tc07_g007410
Tc07_g007720
Tc07_g008410
Tc07_g008500
Tc07_g009290
Tc07_g011150
Tc07_g011160
Tc07_g011170
Tc07_g011180
Tc07_g012770
Tc07_g012860
Tc07_g013260
Tc07_g013310
Tc07_g015220
Tc07_g017460
Tc08_g000030
Tc08_g000130
Tc08_g000200
Tc08_g000310
Tc08_g000390
Tc08_g001250
Tc08_g001590
Tc08_g001640
Tc08_g001730
Tc08_g001820
Tc08_g002140
Tc08_g002200
Tc08_g002600
Tc08_g002950
Tc08_g002980
Tc08_g003140
Tc08_g003320
Tc08_g003370
Tc08_g003500
Tc08_g005000
Tc08_g005010
Tc08_g005110
Tc08_g005620
Tc08_g005810
Tc08_g005890
Tc08_g006120
Tc08_g006470
Tc08_g006810
Tc08_g006880
Tc08_g007020
Tc08_g007050
Tc08_g007390
Tc08_g007620
Tc08_g007630
Tc08_g008250
Tc08_g008270
Tc08_g008320
Tc08_g008620
Tc08_g008850
Tc08_g009310
Tc08_g009560
Tc08_g009870
Tc08_g010580
Tc08_g011030
Tc08_g011180
Tc08_g012470
Tc08_g012490
Tc08_g014610
Tc08_g014670
Tc08_g015320
Tc08_g016010
Tc08_g016090
Tc09_g000240
Tc09_g000360
Tc09_g000580
Tc09_g000780
Tc09_g000890
Tc09_g001070
Tc09_g001240
Tc09_g001310
Tc09_g001530
Tc09_g001550
Tc09_g001610
Tc09_g001650
Tc09_g002160
Tc09_g002780
Tc09_g002900
Tc09_g003530
Tc09_g003630
Tc09_g003770
Tc09_g004030
Tc09_g004150
Tc09_g004460
Tc09_g004470
Tc09_g005370
Tc09_g005570
Tc09_g005990
Tc09_g006020
Tc09_g006040
Tc09_g006500
Tc09_g006530
Tc09_g006620
Tc09_g007300
Tc09_g007320
Tc09_g007560
Tc09_g007930
Tc09_g008120
Tc09_g008500
Tc09_g009250
Tc09_g009400
Tc09_g009420
Tc09_g009830
Tc09_g010070
Tc09_g010720
Tc09_g011030
Tc09_g011380
Tc09_g011550
Tc09_g012560
Tc09_g012610
Tc09_g012630
Tc09_g012720
Tc09_g013250
Tc09_g013550
Tc09_g015530
Tc09_g016760
Tc09_g016880
Tc09_g017400
Tc09_g021860
Tc09_g023050
Tc09_g023530
Tc09_g023630
Tc09_g024020
Tc09_g024520
Tc09_g025660
Tc09_g025680
Tc09_g026330
Tc09_g026370
Tc09_g026530
Tc09_g026610
Tc09_g027180
Tc09_g027980
Tc09_g028740
Tc09_g028910
Tc09_g028920
Tc09_g029610
Tc09_g029640
Tc09_g030060
Tc09_g030200
Tc09_g030340
Tc09_g031190
Tc09_g031340
Tc09_g031470
Tc09_g031500
Tc09_g031510
Tc09_g031520
Tc09_g032080
Tc09_g032150
Tc09_g032220
Tc09_g032260
Tc09_g032990
Tc09_g033080
Tc09_g033150
Tc09_g033310
Tc09_g033470
Tc09_g033510
Tc09_g034740
Tc09_g034880
Tc09_g035180
Tc09_g035210
Tc09_g035380
Tc10_g000120
Tc10_g000200
Tc10_g000490
Tc10_g001380
Tc10_g001740
Tc10_g002200
Tc10_g002710
Tc10_g002720
Tc10_g002780
Tc10_g003330
Tc10_g004740
Tc10_g004870
Tc10_g005140
Tc10_g005190
Tc10_g005620
Tc10_g007000
Tc10_g007040
Tc10_g008670
Tc10_g012450
Tc10_g012660
Tc10_g012680
Tc10_g012790
Tc10_g014000
Tc10_g014460
Tc10_g014720
Tc10_g014960
Tc10_g015110
Tc10_g016620
Tc10_g016810
