# Supplementary material for: Genome-wide analysis reveals divergent patterns of gene expression during zygotic and somatic embryo maturation of Theobroma cacao L., the chocolate tree
Source: BMC Plant Biol. 2014 Jul 16;14:185. doi: 10.1186/1471-2229-14-185 (PMC4110631; doi:10.1186/1471-2229-14-185)
Supplement: Additional file 10 — Transcription factor genes significantly regulated during cacao somatic embryo maturation referenced to mature zygotic embryos. Relative gene expression values (log2) of TF genes up- or down-regulated in late torpedo-SE (LT-SE) and mature-SE (M-SE) referenced to mature-ZE (M-ZE). A differential expression cutoff of p < 0.01 and ≥ 2-fold change filter was used. The fold difference of normalized expression values between mature stage zygotic embryos and torpedo zygotic embryo are indicated (Fold Difference M-SE/M-ZE). Gene ID numbers and predicted function (Description) are indicated based on the criollo cacao genome browser V1.0 annotations [1]. [file 1471-2229-14-185-S10.xls]

## Sheet: MSE.TFs
Additional File 10: Transcription factor genes significantly regulated during cacao somatic embryo (SE) maturation referenced to mature zygotic embryos (ZE).
Mature-SE (M-SE)
Mature-ZE (M-ZE)
	Relative gene expression values (log2)
Gene ID	Mature-ZE	Late Torpedo-SE	Mature-SE	Fold Difference Normalized Expression Values (M-SE/M-ZE)	Description
Tc05_g027350	6.28259	12.6202	12.0526	54.5678	Tc05_g027350 Auxin-responsive protein IAA16
Tc01_g033460	7.65429	12.933	13.1521	45.185	Tc01_g033460 Hypothetical protein
Tc03_g028600	5.4956	7.96923	10.6839	36.4614	Tc03_g028600 Putative High mobility group-T protein
Tc01_g006400	5.95414	11.1693	11.0404	33.9719	Tc01_g006400 Putative uncharacterized protein
Tc00_g016790	7.0584	11.8013	12.0506	31.8271	Tc00_g016790 Putative Auxin-responsive protein IAA16
Tc06_g020950	10.065	12.8594	14.9572	29.6957	Tc06_g020950 Nuclear transcription factor Y subunit B-6
Tc03_g007410	4.84215	7.28253	9.70341	29.066	Tc03_g007410 Zinc finger protein, putative
Tc02_g016310	5.52594	10.4609	10.2469	26.3728	Tc02_g016310 Putative Transcription factor bHLH36
Tc02_g003900	5.86472	9.44536	10.4495	23.9976	Tc02_g003900 Putative uncharacterized protein
Tc04_g019390	8.09367	12.8071	12.6768	23.9694	Tc04_g019390 Salt tolerance-like protein
Tc09_g000890	5.58084	6.69062	10.0348	21.9162	Tc09_g000890 Putative B3 domain-containing protein REM10
Tc09_g032220	8.84419	11.3645	13.2942	21.857	Tc09_g032220 Nucleic acid binding protein, putative
Tc10_g014960	4.93354	10.0359	9.3474	21.316	Tc10_g014960 Two-component response regulator ARR9
Tc03_g023630	7.98839	10.999	12.3712	20.8623	Tc03_g023630 Two-component response regulator-like APRR2
Tc09_g026530	7.65643	13.2703	12.0286	20.7091	Tc09_g026530 Putative uncharacterized protein
Tc09_g007300	8.55959	11.747	12.7596	18.3791	Tc09_g007300 Predicted protein
Tc01_g032340	5.51882	10.4137	9.67592	17.8406	Tc01_g032340 Myb-like transcription factor Myb 5
Tc00_g023090	8.3292	14.05	12.4514	17.414	Tc00_g023090 Auxin-induced protein AUX28
Tc00_g022360	6.07758	11.2348	10.1591	16.9295	Tc00_g022360 Predicted protein
Tc05_g016980	6.60983	11.0248	10.6021	15.9143	Tc05_g016980 Heat stress transcription factor B-3
Tc08_g009310	9.74502	14.3148	13.7187	15.7107	Tc08_g009310 Ethylene-responsive transcription factor RAP2-4
Tc08_g008620	8.5229	12.5318	12.4899	15.6381	Tc08_g008620 Putative Homeobox-leucine zipper protein ATHB-16
Tc06_g004420	9.70914	13.1842	13.5703	14.5324	Tc06_g004420 Probable WRKY transcription factor 40
Tc00_g011370	7.75691	11.0552	11.5688	14.0444	Tc00_g011370 Transcription factor bHLH135
Tc03_g003050	7.72139	12.2724	11.4579	13.3295	Tc03_g003050 Predicted protein
Tc01_g038490	7.05755	10.8829	10.794	13.3288	Tc01_g038490 Squamosa promoter-binding-like protein 8
Tc05_g027360	5.75323	10.5781	9.48398	13.276	Tc05_g027360 Auxin-induced protein 22D
Tc10_g012790	7.65741	8.79505	11.3074	12.5529	Tc10_g012790 Ethylene-responsive transcription factor WRI1
Tc08_g007390	5.47414	6.71749	9.10817	12.4152	Tc08_g007390 Pollen-specific protein SF3
Tc09_g034880	7.89003	8.99999	11.4978	12.1916	Tc09_g034880 Predicted protein
Tc07_g004850	6.70143	8.49792	10.2752	11.907	Tc07_g004850 Putative uncharacterized protein
Tc03_g026580	5.93459	10.046	9.4858	11.7225	Tc03_g026580 Putative Transcription factor TCP9
Tc04_g002330	5.9675	9.6708	9.42806	11.0086	Tc04_g002330 Putative uncharacterized protein
Tc01_g007040	5.46057	9.62259	8.84114	10.4148	Tc01_g007040 Transcription factor RAX3
Tc00_g047130	6.75406	10.3151	10.1168	10.2873	Tc00_g047130 Glyceraldehyde-3-phosphate dehydrogenase A, chloroplastic
Tc09_g001530	7.62577	11.6243	10.9846	10.2594	Tc09_g001530 Putative Probable WRKY transcription factor 40
Tc04_g017610	9.04921	13.2737	12.3929	10.1518	Tc04_g017610 Transcription factor bHLH113
Tc08_g000030	8.66711	11.7139	11.9544	9.76252	Tc08_g000030 Probable WRKY transcription factor 7
Tc01_g006920	5.63451	7.37682	8.9122	9.69801	Tc01_g006920 Putative AP2-like ethylene-responsive transcription factor ANT
Tc09_g000780	10.8988	14.1612	14.1644	9.61712	Tc09_g000780 Probable WRKY transcription factor 11
Tc01_g029250	8.42632	9.32684	11.6667	9.45077	Tc01_g029250 Histone H2AX
Tc04_g002430	4.9356	9.69548	8.09572	8.939	Tc04_g002430 Myb-related protein 315
Tc01_g005580	12.0708	15.0231	15.2003	8.75163	Tc01_g005580 Putative Probable WRKY transcription factor 7
Tc03_g019360	6.59444	8.7423	9.68095	8.49437	Tc03_g019360 Dehydration-responsive element-binding protein 1D
Tc07_g008500	9.97714	13.3224	13.041	8.36197	Tc07_g008500 Ethylene-responsive transcription factor 4
Tc01_g012710	10.9607	13.9958	13.9611	8.00194	Tc01_g012710 NAC domain-containing protein 2
Tc03_g019520	7.0352	9.48622	9.98171	7.70882	Tc03_g019520 Homeobox-leucine zipper protein ANTHOCYANINLESS 2
Tc00_g092000	6.26685	8.67327	9.19662	7.61988	Tc00_g092000 Putative RING-H2 finger protein ATL3A
Tc01_g002580	5.89235	11.0601	8.77207	7.36008	Tc01_g002580 Putative Ocs element-binding factor 1
Tc03_g017540	7.58796	11.6624	10.4584	7.31271	Tc03_g017540 RNA polymerase sigma factor rpoD, putative
Tc04_g028470	9.93362	12.8284	12.7314	6.95354	Tc04_g028470 RING-H2 finger protein ATL3F
Tc02_g013170	6.25143	6.78344	9.02301	6.82856	Tc02_g013170 High mobility group family
Tc00_g061740	9.15493	12.1226	11.8257	6.36772	Tc00_g061740 Zinc finger CCCH domain-containing protein 30
Tc06_g010810	7.37947	9.42902	10.0229	6.24831	Tc06_g010810 Putative RING-H2 finger protein ATL1P
Tc03_g000390	5.96272	7.14988	8.54337	5.98207	Tc03_g000390 E2F, putative
Tc01_g007080	7.76634	11.1861	10.3411	5.95762	Tc01_g007080 Homeobox-leucine zipper protein HAT22
Tc05_g002890	8.0545	11.0631	10.6166	5.90577	Tc05_g002890 DNA binding protein, putative
Tc01_g033980	6.68029	12.0591	9.22255	5.82499	Tc01_g033980 Homeobox-leucine zipper protein ATHB-7
Tc09_g004030	7.01078	10.293	9.53507	5.75289	Tc09_g004030 Dehydration-responsive element-binding protein 3
Tc06_g013800	6.44322	8.60683	8.91141	5.5335	Tc06_g013800 BES1/BZR1 homolog protein 4
Tc02_g033830	5.26944	9.76049	7.73175	5.51099	Tc02_g033830 Predicted protein
Tc01_g038370	4.98079	8.03411	7.43305	5.47274	Tc01_g038370 Transcription factor UNE10
Tc06_g015470	8.07058	10.2277	10.4993	5.38403	Tc06_g015470 Ethylene-responsive transcription factor 12
Tc07_g011150	10.8488	11.2164	13.2571	5.30875	Tc07_g011150 Axial regulator YABBY 5
Tc03_g020070	10.0038	12.5077	12.4034	5.27654	Tc03_g020070 Scarecrow-like protein 8
Tc01_g031030	10.5852	11.3027	12.9796	5.25743	Tc01_g031030 AP2/ERF domain-containing transcription factor
Tc08_g014610	7.3516	10.0904	9.73763	5.22715	Tc08_g014610 Hypothetical protein
Tc03_g024490	7.27092	9.38135	9.62315	5.10613	Tc03_g024490 Putative Ethylene-responsive transcription factor 5
Tc09_g002160	5.67583	8.1295	8.01329	5.05414	Tc09_g002160 Putative Auxin-responsive protein IAA29
Tc00_g004530	11.8453	14.5817	14.1528	4.95025	Tc00_g004530 Transcription factor bHLH35
Tc10_g002200	10.3283	12.3116	12.5994	4.82682	Tc10_g002200 Pollen-specific protein SF3
Tc06_g013990	9.00402	13.1044	11.2518	4.74939	Tc06_g013990 Probable WRKY transcription factor 65
Tc00_g051470	7.8711	8.83629	10.1018	4.69354	Tc00_g051470 LOB domain-containing protein, putative
Tc09_g011030	6.61045	6.92728	8.81255	4.6015	Tc09_g011030 Putative Zinc finger CCCH domain-containing protein 34
Tc09_g002900	10.6018	12.97	12.7972	4.58017	Tc09_g002900 Putative uncharacterized protein
Tc01_g009250	10.8025	14.008	12.9972	4.57816	Tc01_g009250 Putative Ethylene-responsive transcription factor ERF060
Tc01_g027130	10.5211	12.5377	12.6768	4.45566	Tc01_g027130 Probable WRKY transcription factor 21
Tc01_g004970	10.6857	13.7709	12.8331	4.43027	Tc01_g004970 Heat shock factor protein HSF24
Tc09_g004150	5.9417	8.3365	8.06474	4.35614	Tc09_g004150 Homeobox-leucine zipper protein ATHB-8
Tc02_g008060	8.41268	11.2076	10.5333	4.34875	Tc02_g008060 Putative Predicted protein
Tc04_g020010	7.48918	9.46109	9.59858	4.31511	Tc04_g020010 Putative Transcription factor bHLH62
Tc04_g019860	6.71373	9.61481	8.8094	4.27427	Tc04_g019860 Putative DELLA protein GAI
Tc10_g015110	7.60774	8.91878	9.69568	4.25141	Tc10_g015110 Probable ADP-ribosylation factor GTPase-activating protein AGD11
Tc02_g010330	5.24071	6.99774	7.32387	4.23732	Tc02_g010330 Pollen-specific protein SF3
Tc05_g010830	10.6483	14.0215	12.7305	4.2344	Tc05_g010830 BEL1-like homeodomain protein 1
Tc08_g006880	12.2664	13.8836	14.3409	4.21196	Tc08_g006880 Auxin-responsive protein IAA9
Tc09_g030200	8.20058	10.0538	10.2705	4.19856	Tc09_g030200 Putative uncharacterized protein
Tc01_g017770	9.0432	10.3132	11.09	4.13198	Tc01_g017770 Zinc finger CCCH domain-containing protein 3
Tc10_g001380	10.6094	12.4163	12.6395	4.08429	Tc10_g001380 Zinc finger CCCH domain-containing protein 29
Tc00_g009520	11.7669	13.5952	13.7883	4.05979	Tc00_g009520 BES1/BZR1 homolog protein 2
Tc07_g002000	12.0114	14.1527	14.0312	4.0553	Tc07_g002000 Scarecrow-like protein 5
Tc02_g033670	7.91589	9.64739	9.92859	4.03536	Tc02_g033670 BHLH (Fragment)
Tc09_g034740	9.03317	11.6199	11.0443	4.03095	Tc09_g034740 DNA-binding protein
Tc00_g027250	11.6388	14.1892	13.6449	4.01721	Tc00_g027250 Ethylene-responsive transcription factor 1A
Tc01_g031960	10.4588	12.433	12.4641	4.0147	Tc01_g031960 Putative Probable WRKY transcription factor 23
Tc02_g033550	10.3855	11.757	12.3732	3.96604	Tc02_g033550 Homeobox-leucine zipper protein ATHB-13
Tc02_g003310	10.4009	12.0817	12.3815	3.94672	Tc02_g003310 Tubby-like F-box protein 8
Tc03_g009540	10.0192	12.1632	11.9911	3.92287	Tc03_g009540 Putative uncharacterized protein
Tc06_g011480	9.23269	11.81	11.2016	3.91465	Tc06_g011480 Putative Regulatory protein NPR1
Tc03_g003970	9.01235	10.0506	10.9784	3.90707	Tc03_g003970 Ring finger containing protein, putative
Tc04_g029800	10.3831	12.6967	12.349	3.90656	Tc04_g029800 WRKY transcription factor 31
Tc07_g005230	6.84471	8.14839	8.78209	3.83011	Tc07_g005230 Predicted protein
Tc09_g012610	9.87693	12.3461	11.7428	3.64498	Tc09_g012610 Putative uncharacterized protein
Tc08_g007020	5.68251	7.33496	7.54579	3.63834	Tc08_g007020 AP2-like ethylene-responsive transcription factor ANT
Tc00_g039780	6.94177	10.0685	8.79261	3.6071	Tc00_g039780 Nucleic acid binding protein, putative
Tc01_g006300	9.65662	13.6837	11.5023	3.59435	Tc01_g006300 LOB domain-containing protein 38
Tc01_g032780	7.43989	9.68437	9.28379	3.58978	Tc01_g032780 Predicted protein
Tc08_g003500	10.8293	11.7367	12.6545	3.54349	Tc08_g003500 Nucleic acid binding protein, putative
Tc00_g092160	6.55863	8.09374	8.37703	3.52691	Tc00_g092160 Putative Uncharacterized basic helix-loop-helix protein At1g64625
Tc03_g031070	9.41493	11.2643	11.2316	3.52258	Tc03_g031070 Predicted protein
Tc09_g012630	11.3331	13.1643	13.1231	3.45812	Tc09_g012630 Ring finger protein, putative
Tc01_g017430	6.72466	9.89373	8.51444	3.45762	Tc01_g017430 Probable WRKY transcription factor 42
Tc09_g031470	8.47018	9.66263	10.2551	3.44612	Tc09_g031470 Putative Scarecrow-like protein 14
Tc09_g031500	9.38731	10.4633	11.1397	3.36915	Tc09_g031500 Scarecrow-like protein 14
Tc01_g034240	11.4485	10.4924	13.2001	3.3674	Tc01_g034240 TT2 like MYB transcriptoin factor
Tc02_g016510	5.6301	8.17012	7.37033	3.34088	Tc02_g016510 Hypothetical protein
Tc05_g019990	7.24462	9.83159	8.96202	3.28844	Tc05_g019990 Putative Predicted protein
Tc01_g010500	13.0192	15.1208	14.7348	3.28452	Tc01_g010500 DNA binding protein, putative
Tc01_g036330	8.14635	9.30355	9.81892	3.18782	Tc01_g036330 Predicted protein
Tc04_g030160	11.308	13.5104	12.9691	3.16249	Tc04_g030160 Probable protein phosphatase 2C 13
Tc01_g034220	8.7728	9.64656	10.4252	3.14362	Tc01_g034220 Putative Dof zinc finger protein DOF3.7
Tc08_g006810	4.64281	11.9692	6.294	3.14092	Tc08_g006810 Homeobox protein knotted-1-like 2
Tc05_g017800	6.42534	9.48126	8.06602	3.11812	Tc05_g017800 Putative uncharacterized protein
Tc06_g016800	7.68632	8.33547	9.32503	3.11387	Tc06_g016800 Putative uncharacterized protein
Tc09_g006620	12.3175	14.6414	13.9542	3.10959	Tc09_g006620 Putative Protein TIFY 10A
Tc10_g004740	9.57832	12.1692	11.2136	3.10643	Tc10_g004740 AP2 domain-containing transcription factor
Tc02_g008360	7.98731	9.04536	9.61393	3.08788	Tc02_g008360 Putative uncharacterized protein
Tc02_g027300	8.69515	11.4009	10.2579	2.95413	Tc02_g027300 Homeobox-leucine zipper protein HOX3
Tc03_g029900	9.29114	9.99222	10.8466	2.93923	Tc03_g029900 Homeobox-leucine zipper protein HDG5
Tc09_g003630	7.11821	7.6368	8.66406	2.91975	Tc09_g003630 Myb-related protein 3R-1
Tc09_g027980	8.07518	9.32712	9.61636	2.91033	Tc09_g027980 Protein TRANSPARENT TESTA 1
Tc02_g014240	9.08109	12.3422	10.599	2.86368	Tc02_g014240 Predicted protein
Tc10_g002720	7.38197	10.1553	8.87006	2.80517	Tc10_g002720 Scarecrow-like protein 14
Tc09_g032990	8.32776	12.0181	9.78881	2.7531	Tc09_g032990 Ethylene-responsive transcription factor RAP2-7
Tc08_g007620	12.8552	14.5803	14.3063	2.73416	Tc08_g007620 Zinc-finger protein 1
Tc00_g044370	9.05393	11.7043	10.4357	2.60591	Tc00_g044370 NAC domain-containing protein 90
Tc09_g027180	12.1514	11.7901	13.5238	2.58897	Tc09_g027180 Putative axial regulator YABBY 2
Tc09_g033150	5.99773	8.83047	7.36446	2.57885	Tc09_g033150 Protein ETHYLENE INSENSITIVE 3
Tc09_g030340	10.4378	11.9436	11.8021	2.57452	Tc09_g030340 DNA binding protein, putative
Tc03_g027830	5.1414	9.23978	6.50164	2.56728	Tc03_g027830 Homeobox protein BEL1 homolog
Tc03_g000550	11.154	13.8079	12.5035	2.54813	Tc03_g000550 Predicted protein (Fragment)
Tc02_g007290	9.35102	11.4728	10.6828	2.5171	Tc02_g007290 Putative GATA transcription factor 5
Tc05_g003660	8.07767	9.90829	9.39362	2.48966	Tc05_g003660 BEL1-like homeodomain protein 9
Tc08_g008270	11.7404	12.8551	13.0549	2.48711	Tc08_g008270 Putative bZIP transcription factor 60
Tc06_g009950	10.531	10.587	11.8352	2.46947	Tc06_g009950 Nuclear transcription factor Y subunit A-3
Tc05_g028380	10.3504	10.4932	11.6241	2.41787	Tc05_g028380 Putative GATA transcription factor 9
Tc08_g001590	8.95556	10.7537	10.2141	2.39259	Tc08_g001590 LIM and UIM domain-containing At1g19270
Tc05_g018100	10.6917	12.2572	11.9477	2.38837	Tc05_g018100 Putative Transcription factor bHLH60
Tc01_g036690	9.66593	10.9525	10.9047	2.36	Tc01_g036690 Homeobox-leucine zipper protein ANTHOCYANINLESS 2
Tc06_g012100	9.44913	10.7975	10.6809	2.34856	Tc06_g012100 Auxin response factor 6
Tc03_g026260	11.7345	12.7303	12.9644	2.34558	Tc03_g026260 Putative uncharacterized protein
Tc09_g005570	8.1921	8.97523	9.40907	2.32457	Tc09_g005570 Putative GHMYB10
Tc02_g014320	7.57288	7.74648	8.76558	2.28581	Tc02_g014320 Probable histone-lysine N-methyltransferase ATXR3
Tc05_g005710	8.94091	10.3938	10.1132	2.25375	Tc05_g005710 Putative WRKY transcription factor 44
Tc02_g028050	13.9076	14.7946	15.0767	2.24874	Tc02_g028050 Putative Protein TIFY 6B
Tc03_g024610	12.1818	13.2209	13.3429	2.23631	Tc03_g024610 Homeobox-leucine zipper protein HAT4
Tc01_g006550	9.24134	10.6481	10.3974	2.22844	Tc01_g006550 Protein SHORT-ROOT
Tc07_g007410	12.0966	13.978	13.2445	2.21584	Tc07_g007410 Transcription factor, putative
Tc00_g045850	10.2052	10.8171	11.3328	2.18481	Tc00_g045850 E3 ubiquitin-protein ligase SINAT2
Tc00_g047570	8.82317	10.0182	9.94609	2.17787	Tc00_g047570 Putative Pollen-specific protein SF3
Tc01_g004540	10.5591	12.0699	11.6632	2.14968	Tc01_g004540 Putative uncharacterized protein
Tc05_g029720	7.43465	8.7833	8.52299	2.1263	Tc05_g029720 Putative Transcription factor bHLH96
Tc02_g030030	8.79955	9.9768	9.85889	2.08397	Tc02_g030030 Heat stress transcription factor A-8
Tc06_g016220	8.05856	10.4218	9.11506	2.07989	Tc06_g016220 Predicted protein
Tc04_g015230	12.6767	13.1458	13.7309	2.07655	Tc04_g015230 Putative Transcription factor AS1
Tc03_g029920	9.13739	10.1565	10.1563	2.02645	Tc03_g029920 Predicted protein
Tc01_g010810	9.34046	10.4823	10.3422	2.00244	Tc01_g010810 Predicted protein
Tc05_g017270	11.1963	12.1967	12.1826	1.98101	Tc05_g017270 Transcription initiation factor IIB-2
Tc03_g014970	11.0585	12.1273	12.024	1.95279	Tc03_g014970 Nuclear transcription factor Y subunit C-1
Tc04_g014830	10.925	9.4003	11.8875	1.94857	Tc04_g014830 LOB domain-containing protein 41
Tc06_g010620	13.673	14.7086	14.6299	1.94118	Tc06_g010620 Ethylene-responsive transcription factor RAP2-12
Tc02_g010870	10.6827	12.0005	11.6232	1.91917	Tc02_g010870 Calmodulin-binding transcription activator 2
Tc01_g031670	12.6516	14.0157	13.5848	1.90956	Tc01_g031670 Putative Ocs element-binding factor 1
Tc00_g072820	5.19074	6.73475	6.12255	1.90767	Tc00_g072820 Transcription factor bHLH123
Tc04_g012450	8.69276	10.9569	9.61375	1.89342	Tc04_g012450 Zinc finger protein CONSTANS-LIKE 2
Tc09_g001070	12.0328	13.6962	12.9533	1.8928	Tc09_g001070 Zinc finger protein CONSTANS-LIKE 4
Tc04_g025020	5.22046	11.4892	6.12139	1.86728	Tc04_g025020 DNA binding protein, putative
Tc02_g030800	5.17189	9.70803	6.05843	1.84874	Tc02_g030800 Putative uncharacterized protein
Tc01_g014990	6.24928	9.17262	7.0922	1.79367	Tc01_g014990 Putative Transcription factor PIF4
Tc00_g089780	11.9184	13.2562	12.7601	1.79226	Tc00_g089780 Tubby-like F-box protein 8
Tc00_g058610	10.5964	12.0342	11.4144	1.76292	Tc00_g058610 Myb-like transcription factor 6
Tc05_g008610	10.0663	11.6783	10.8702	1.74573	Tc05_g008610 Zinc finger A20 and AN1 domain-containing stress-associated protein 4
Tc01_g001470	6.15923	9.60929	6.95764	1.73918	Tc01_g001470 Histidine kinase osmosensor protein
Tc05_g031290	12.0655	14.0165	12.8511	1.72377	Tc05_g031290 Transcription factor bHLH149
Tc06_g007710	8.90658	10.6339	9.68866	1.7196	Tc06_g007710 Homeobox-leucine zipper protein ATHB-15
Tc01_g018500	9.27017	10.6846	10.0357	1.69994	Tc01_g018500 Histidine kinase 2 (Fragment)
Tc09_g029610	6.45158	9.87653	7.19491	1.67403	Tc09_g029610 Predicted protein
Tc04_g009710	11.1844	12.9371	11.9167	1.66125	Tc04_g009710 Probable WRKY transcription factor 3
Tc09_g006020	12.5531	13.8107	13.2618	1.63425	Tc09_g006020 Predicted protein
Tc01_g040660	10.2741	11.3687	10.9826	1.63404	Tc01_g040660 Zinc finger CCCH domain-containing protein 30
Tc10_g012660	10.8184	11.9249	11.4944	1.59778	Tc10_g012660 ABSCISIC ACID-INSENSITIVE 5-like protein 2
Tc03_g010720	8.4068	9.45551	9.07049	1.58413	Tc03_g010720 RING-H2 finger protein ATL1Q
Tc02_g011510	9.54384	12.0391	10.1989	1.57473	Tc02_g011510 Putative RING-H2 finger protein ATL1O
Tc01_g026420	8.60108	9.83856	9.24987	1.56784	Tc01_g026420 Putative Uncharacterized basic helix-loop-helix protein At1g06150
Tc00_g014420	11.4457	12.9957	12.0538	1.52428	Tc00_g014420 Predicted protein (Fragment)
Tc00_g073790	5.43294	7.62649	6.02774	1.51026	Tc00_g073790 Putative Regulatory protein NPR1
Tc06_g008840	9.19032	10.741	9.77439	1.49908	Tc06_g008840 Putative uncharacterized protein
Tc06_g008310	9.08387	10.6694	9.64303	1.47342	Tc06_g008310 Homeobox-leucine zipper protein GLABRA 2
Tc01_g008700	5.0953	7.35105	5.65281	1.47172	Tc01_g008700 Cytokinin-O-glucosyltransferase 2
Tc04_g019740	5.20226	7.86878	5.75405	1.46591	Tc04_g019740 Protein SHORT-ROOT
Tc08_g008850	12.2857	13.9692	12.8364	1.46485	Tc08_g008850 Cytokinin-O-glucosyltransferase 2
Tc01_g033650	10.3179	13.1217	10.8621	1.45814	Tc01_g033650 Putative Two-component response regulator-like PRR95
Tc08_g006470	9.30324	7.41211	9.80634	1.41725	Tc08_g006470 Predicted protein
Tc04_g028990	6.44613	8.44523	6.93402	1.4024	Tc04_g028990 Two-component response regulator ARR2
Tc08_g001640	12.1166	11.8849	12.5983	1.39631	Tc08_g001640 Predicted protein
Tc06_g014380	7.43673	12.0056	7.91823	1.3962	Tc06_g014380 Dof zinc finger protein DOF2.3
Tc04_g001570	8.41904	9.61985	8.88374	1.38003	Tc04_g001570 LOB domain-containing protein 25
Tc01_g004430	7.88801	9.20797	8.33164	1.36003	Tc01_g004430 F-box family protein
Tc07_g006150	10.0131	11.5059	10.4427	1.34681	Tc07_g006150 Rnf5, putative
Tc02_g018690	12.3167	14.1672	12.7375	1.33874	Tc02_g018690 NAC domain-containing protein, putative
Tc09_g009830	9.40381	11.783	9.81009	1.32526	Tc09_g009830 DNA binding protein, putative
Tc03_g023110	11.9014	13.3569	12.2743	1.2949	Tc03_g023110 Transcription factor MYC2
Tc04_g004670	12.0067	13.0183	12.318	1.24087	Tc04_g004670 Transcription factor, putative
Tc08_g000390	10.4812	12.0366	10.7923	1.24064	Tc08_g000390 ABSCISIC ACID-INSENSITIVE 5-like protein 5
Tc05_g006190	9.3526	9.55625	9.66342	1.24041	Tc05_g006190 Zinc finger protein JACKDAW
Tc09_g017400	9.76594	8.67007	10.0624	1.2281	Tc09_g017400 Putative Afadin- and alpha-actinin-binding protein
Tc02_g033030	11.3483	12.8533	11.6151	1.20315	Tc02_g033030 NAC domain-containing protein 29
Tc09_g001650	10.0508	11.2212	10.311	1.19764	Tc09_g001650 Putative Zinc finger protein 3
Tc03_g015720	9.49701	11.7102	9.75193	1.19327	Tc03_g015720 Auxin response factor 2
Tc01_g014930	12.2194	13.2766	12.4627	1.18369	Tc01_g014930 Auxin response factor 6
Tc03_g017210	12.718	11.4007	12.9201	1.1504	Tc03_g017210 Putative uncharacterized protein
Tc00_g056860	5.40701	7.16313	5.60083	1.14379	Tc00_g056860 Putative Zinc finger protein CONSTANS-LIKE 16
Tc03_g027500	9.40081	8.05804	9.57228	1.1262	Tc03_g027500 Transcription factor GLABRA 3
Tc00_g020200	7.46569	10.8316	7.6306	1.1211	Tc00_g020200 WUSCHEL-related homeobox 11
Tc08_g014670	10.7688	12.9462	10.8931	1.09	Tc08_g014670 Myb-related protein 330
Tc01_g007420	7.95687	6.37309	8.04795	1.06517	Tc01_g007420 Putative uncharacterized protein
Tc05_g025040	9.5484	11.0265	9.63161	1.05937	Tc05_g025040 NAC domain-containing protein 29
Tc01_g002070	11.7735	13.2265	11.8526	1.05635	Tc01_g002070 Putative uncharacterized protein
Tc08_g005890	5.62612	8.23599	5.69455	1.04858	Tc08_g005890 MADS-box protein SVP
Tc02_g024190	6.83601	9.93163	6.83259	0.997634	Tc02_g024190 Homeobox protein knotted-1-like 6
Tc01_g012350	13.0386	11.8833	12.9991	0.972984	Tc01_g012350 RNA polymerase II transcriptional coactivator KIWI
Tc08_g002980	10.4595	11.8495	10.416	0.970265	Tc08_g002980 Probable salt tolerance-like protein At1g75540
Tc07_g009290	11.5357	10.0684	11.4151	0.919795	Tc07_g009290 Transcription factor TCP4
Tc05_g005790	10.9327	12.0045	10.7951	0.90903	Tc05_g005790 Putative Myb-like protein G
Tc02_g022850	6.9558	9.66188	6.7593	0.872661	Tc02_g022850 Putative Zinc finger protein 5
Tc08_g007050	12.9125	11.6244	12.6514	0.834434	Tc08_g007050 Predicted protein
Tc02_g024900	8.16636	11.7503	7.89866	0.83064	Tc02_g024900 Predicted protein
Tc01_g007930	11.9968	10.8022	11.7168	0.823544	Tc01_g007930 AP2-like ethylene-responsive transcription factor AIL6
Tc01_g039040	10.5495	9.28108	10.2406	0.807283	Tc01_g039040 Homeobox-leucine zipper protein HAT3
Tc00_g022810	12.3508	13.4094	12.0264	0.798615	Tc00_g022810 Histidine kinase 3 (Fragment)
Tc01_g003340	8.91959	7.68338	8.54091	0.769139	Tc01_g003340 Putative Lymphoid-specific helicase
Tc00_g080340	13.0959	14.4386	12.7076	0.764002	Tc00_g080340 Putative Predicted protein
Tc01_g024700	12.1448	10.5193	11.7029	0.736173	Tc01_g024700 B3 domain-containing transcription factor ABI3
Tc04_g002490	7.5269	4.60123	7.01574	0.70166	Tc04_g002490 Putative Transcription factor bHLH61
Tc03_g028960	11.6115	10.379	11.0431	0.674353	Tc03_g028960 Putative E3 ubiquitin-protein ligase UBR7
Tc00_g022630	12.7727	12.2781	12.2017	0.673135	Tc00_g022630 Putative Uncharacterized protein At3g50808
Tc00_g054320	11.2611	8.84148	10.6465	0.653112	Tc00_g054320 Predicted protein
Tc00_g024790	10.323	9.30787	9.66155	0.632239	Tc00_g024790 Nibrin, putative
Tc02_g006270	11.8993	10.5668	11.2341	0.630627	Tc02_g006270 DNA binding protein, putative
Tc05_g007490	11.9025	11.6261	11.2064	0.617227	Tc05_g007490 Predicted protein
Tc04_g002030	11.4382	10.3513	10.7416	0.617007	Tc04_g002030 Transcription initiation factor TFIID subunit, putative
Tc09_g031340	11.9639	10.7536	11.249	0.609219	Tc09_g031340 Predicted protein
Tc04_g020950	12.3673	11.0896	11.6268	0.598525	Tc04_g020950 Predicted protein
Tc04_g004110	11.1785	12.1837	10.4344	0.597048	Tc04_g004110 Transcription factor TCP20
Tc00_g040700	9.30653	8.02434	8.56216	0.596927	Tc00_g040700 Multiprotein-bridging factor 1b
Tc02_g010850	9.77366	11.6638	9.01476	0.590947	Tc02_g010850 Transcription factor, putative
Tc01_g002210	9.51637	7.96813	8.75454	0.589749	Tc01_g002210 GATA transcription factor 5
Tc00_g061960	12.1538	11.0672	11.3818	0.585629	Tc00_g061960 Hypothetical protein
Tc09_g032260	6.50395	9.28694	5.70163	0.573425	Tc09_g032260 Transcription factor MYB59
Tc05_g008240	13.2714	12.0526	12.4582	0.569129	Tc05_g008240 Putative Histone deacetylase HDT1
Tc01_g029450	11.8549	10.2354	11.0359	0.56684	Tc01_g029450 Predicted protein (Fragment)
Tc04_g029190	9.56547	8.4721	8.70827	0.552021	Tc04_g029190 Calmodulin-binding transcription activator 5
Tc00_g027220	9.02632	7.6118	8.14952	0.544574	Tc00_g027220 Putative AP2/ERF and B3 domain-containing transcription factor At1g50680
Tc06_g009830	11.6021	10.5378	10.6974	0.534126	Tc06_g009830 Predicted protein
Tc03_g017290	12.5653	11.5327	11.6476	0.529345	Tc03_g017290 Putative Splicing factor 3A subunit 3
Tc00_g045590	5.82172	7.68716	4.89896	0.527499	Tc00_g045590 Putative Transcription factor bHLH61
Tc01_g013450	10.1807	9.12631	9.25776	0.527445	Tc01_g013450 Predicted protein
Tc08_g000310	11.0486	9.40769	10.0904	0.514685	Tc08_g000310 Heat stress transcription factor B-4
Tc08_g002200	12.3997	11.0928	11.4386	0.513636	Tc08_g002200 Predicted protein
Tc01_g011750	10.6394	9.44009	9.65521	0.505512	Tc01_g011750 Transcriptional corepressor SEUSS
Tc02_g015310	8.81985	7.75174	7.82927	0.503274	Tc02_g015310 Protein ULTRAPETALA 1
Tc01_g019300	12.0037	10.8326	11.0115	0.502702	Tc01_g019300 Zinc finger protein CONSTANS-LIKE 9
Tc04_g029310	10.3288	8.9346	9.3268	0.499318	Tc04_g029310 Histone-lysine N-methyltransferase ASHR2
Tc04_g030500	9.88843	9.98062	8.8779	0.496364	Tc04_g030500 Putative Squamosa promoter-binding-like protein 1
Tc09_g000580	13.748	12.9103	12.7334	0.494976	Tc09_g000580 Transcription factor, putative
Tc07_g001190	11.1714	10.1018	10.1508	0.492915	Tc07_g001190 Putative NAD-dependent deacetylase sirtuin-6
Tc00_g056000	11.7736	10.9351	10.75	0.491883	Tc00_g056000 Splicing factor 3A subunit, putative
Tc02_g035030	11.8135	10.9532	10.7796	0.48839	Tc02_g035030 DNA repair helicase rad5,16, putative
Tc08_g005810	14.8663	14.3749	13.8279	0.486849	Tc08_g005810 Predicted protein
Tc05_g007060	13.3261	12.3138	12.2841	0.485634	Tc05_g007060 Predicted protein
Tc02_g010560	9.14098	8.177	8.09394	0.483958	Tc02_g010560 Predicted protein
Tc00_g027690	10.6754	10.9763	9.60221	0.475271	Tc00_g027690 Predicted protein
Tc03_g002030	11.114	10.5386	10.0326	0.472573	Tc03_g002030 Putative Predicted protein
Tc09_g001550	10.9188	10.0172	9.83633	0.472224	Tc09_g001550 Putative Transcription initiation factor TFIID subunit 5
Tc06_g021230	13.9354	13.942	12.8492	0.470989	Tc06_g021230 Transcription factor, putative
Tc09_g001310	10.2205	9.53752	9.13352	0.470756	Tc09_g001310 Predicted protein
Tc06_g015040	9.51357	7.78994	8.42406	0.46992	Tc06_g015040 Putative WUSCHEL-related homeobox 9
Tc07_g011170	14.296	14.6457	13.2064	0.469909	Tc07_g011170 Tubby-like F-box protein 7
Tc01_g013340	13.3209	13.4563	12.2244	0.46766	Tc01_g013340 PHD finger protein At1g33420
Tc10_g016620	11.5136	10.9569	10.4168	0.467544	Tc10_g016620 Snf2 histone linker phd ring helicase, putative
Tc04_g021650	10.3541	8.97308	9.25671	0.46736	Tc04_g021650 Putative uncharacterized protein
Tc01_g022520	11.1496	11.0945	10.0445	0.464889	Tc01_g022520 Predicted protein
Tc02_g033340	9.94573	9.2251	8.83889	0.464308	Tc02_g033340 Putative uncharacterized protein F24J1.29
Tc10_g014000	10.9709	9.88913	9.86234	0.463769	Tc10_g014000 Probable protein arginine N-methyltransferase 3
Tc04_g012050	10.914	10.1917	9.80422	0.463364	Tc04_g012050 Predicted protein
Tc02_g027860	10.0355	9.71788	8.92154	0.462025	Tc02_g027860 Putative SET domain-containing protein 3
Tc08_g005000	9.40488	9.39581	8.28712	0.460807	Tc08_g005000 Predicted protein
Tc01_g039730	11.9397	11.5189	10.8086	0.456548	Tc01_g039730 Transcription factor, putative
Tc03_g026070	12.155	12.3123	11.0231	0.456319	Tc03_g026070 DNA binding protein, putative
Tc09_g010070	12.2386	11.7232	11.0877	0.450369	Tc09_g010070 Genomic DNA, chromosome 3, P1 clone: MOB24
Tc01_g000160	12.1616	11.1377	11.0062	0.448939	Tc01_g000160 Transcription factor, putative
Tc01_g038010	8.85643	7.39101	7.70006	0.448641	Tc01_g038010 Zinc ion binding protein, putative
Tc10_g012450	12.0681	11.1077	10.9107	0.448315	Tc10_g012450 Putative DnaJ homolog subfamily C member 2
Tc01_g018460	11.8058	10.9526	10.6424	0.446477	Tc01_g018460 WRKY transcription factor, putative
Tc07_g006780	13.458	13.736	12.2933	0.446046	Tc07_g006780 NAC domain-containing protein 72
Tc05_g003310	11.3876	10.1915	10.2192	0.444926	Tc05_g003310 Putative uncharacterized protein
Tc07_g000720	9.60605	9.98911	8.43077	0.442798	Tc07_g000720 Putative uncharacterized protein
Tc00_g041650	12.7497	11.9812	11.5711	0.44176	Tc00_g041650 Putative uncharacterized protein
Tc05_g005770	13.0443	12.1998	11.8651	0.44162	Tc05_g005770 Zinc finger CCCH domain-containing protein 11
Tc09_g007560	11.4212	9.68295	10.2346	0.439362	Tc09_g007560 DNA binding protein, putative
Tc09_g024520	13.4056	12.1581	12.2155	0.438288	Tc09_g024520 Predicted protein
Tc01_g003290	11.2776	10.3185	10.0841	0.437245	Tc01_g003290 Scarecrow-like protein 4
Tc02_g031320	12.1987	11.0934	10.9925	0.433411	Tc02_g031320 Transcription factor BIM2
Tc05_g020000	10.3193	9.06078	9.1116	0.432966	Tc05_g020000 F-box protein At5g06550
Tc02_g006430	10.7935	10.2064	9.57945	0.431052	Tc02_g006430 Hypothetical protein
Tc05_g031620	10.42	9.50103	9.20469	0.430675	Tc05_g031620 FACT complex subunit SPT16
Tc02_g033210	11.254	10.0458	10.0373	0.430274	Tc02_g033210 Putative E3 ubiquitin-protein ligase RNF181
Tc04_g000320	11.0436	8.79355	9.82153	0.428674	Tc04_g000320 Zinc finger AN1 domain-containing stress-associated protein 12
Tc01_g006660	13.6191	12.8272	12.3953	0.428141	Tc01_g006660 Zinc finger CCCH domain-containing protein 49
Tc10_g004870	12.9465	13.9347	11.7017	0.421965	Tc10_g004870 Nuclear transcription factor Y subunit B-8
Tc03_g021780	10.3365	11.455	9.08647	0.420429	Tc03_g021780 Putative Two-component response regulator-like APRR5
Tc01_g005710	7.64685	7.79531	6.39204	0.419049	Tc01_g005710 Transcription factor MYB44
Tc04_g019010	10.5015	9.82706	9.24535	0.418659	Tc04_g019010 Histone-lysine N-methyltransferase ATX2
Tc08_g005620	12.1505	10.0959	10.885	0.415977	Tc08_g005620 ZF-HD homeobox protein At4g24660
Tc09_g009400	12.4582	12.444	11.1827	0.413083	Tc09_g009400 Auxin-responsive protein IAA27
Tc07_g015220	8.18819	7.3367	6.90813	0.411779	Tc07_g015220 LOB domain-containing protein 4
Tc01_g037390	10.6353	9.5964	9.34765	0.40962	Tc01_g037390 Putative uncharacterized protein
Tc02_g013270	13.8093	11.9917	12.5049	0.404887	Tc02_g013270 Predicted protein
Tc01_g022880	11.9668	8.42721	10.6509	0.401682	Tc01_g022880 Predicted protein
Tc05_g028760	14.0707	11.9887	12.7463	0.399324	Tc05_g028760 Histone H2AX
Tc04_g029350	12.4791	13.1329	11.1507	0.398213	Tc04_g029350 Putative Ocs element-binding factor 1
Tc05_g027100	9.7254	10.3322	8.39318	0.397157	Tc05_g027100 Probable WRKY transcription factor 74
Tc03_g016520	11.3363	10.0196	10.0027	0.396767	Tc03_g016520 Polycomb group protein EMBRYONIC FLOWER 2
Tc03_g015140	9.68882	11.591	8.34911	0.3951	Tc03_g015140 WRKY-type DNA binding protein 1
Tc02_g030070	11.2389	10.5647	9.89759	0.394652	Tc02_g030070 Transcriptional adapter ADA2
Tc03_g027740	11.9465	10.0493	10.5972	0.392491	Tc03_g027740 DNA repair helicase XPB1
Tc08_g015320	11.069	10.1949	9.71753	0.391896	Tc08_g015320 Putative RING finger protein 170
Tc04_g029780	12.2294	12.505	10.8659	0.388655	Tc04_g029780 Transcription factor bHLH148
Tc10_g008670	11.7649	10.0392	10.3964	0.387289	Tc10_g008670 Hypothetical protein
Tc01_g000500	13.1359	13.065	11.762	0.385838	Tc01_g000500 HMG1/2-like protein
Tc00_g031830	13.5174	12.4875	12.1339	0.383285	Tc00_g031830 FACT complex subunit SSRP1
Tc05_g005000	12.3622	11.0378	10.9784	0.383201	Tc05_g005000 DNA binding protein, putative
Tc04_g019520	10.939	10.0701	9.54665	0.380943	Tc04_g019520 Probable transcription factor PosF21
Tc02_g028520	11.0774	9.98803	9.68298	0.380404	Tc02_g028520 DELLA protein GAI1
Tc04_g023260	12.3693	11.3105	10.9535	0.374788	Tc04_g023260 Protein phosphatase 2C 70
Tc06_g018780	10.2652	8.99834	8.849	0.374697	Tc06_g018780 Putative uncharacterized protein
Tc03_g019470	12.6858	11.7483	11.2485	0.369259	Tc03_g019470 Heat stress transcription factor B-2a
Tc08_g009870	13.3078	12.7482	11.8555	0.365423	Tc08_g009870 Probable MYST-like histone acetyltransferase 1
Tc09_g033310	11.6579	10.3997	10.1994	0.363862	Tc09_g033310 Zinc finger CCCH domain-containing protein 24
Tc10_g016810	9.70433	9.71147	8.24209	0.362931	Tc10_g016810 Predicted protein
Tc09_g029640	10.7319	11.7659	9.26898	0.362748	Tc09_g029640 Transcription factor FER-LIKE IRON DEFICIENCY-INDUCED TRANSCRIPTION FACTOR
Tc09_g002780	13.811	13.9253	12.3173	0.355104	Tc09_g002780 Probable WRKY transcription factor 32
Tc01_g013260	10.1575	8.6421	8.63849	0.348913	Tc01_g013260 SET domain-containing protein (Fragment)
Tc07_g013310	7.59705	5.60549	6.07298	0.347705	Tc07_g013310 RING-H2 finger protein ATL5J
Tc03_g015950	7.40635	6.92735	5.87899	0.346912	Tc03_g015950 Floricaula/leafy homolog
Tc02_g009470	12.0004	10.8238	10.4618	0.344225	Tc02_g009470 Putative Transcription factor MYB44
Tc02_g014630	13.7749	13.7032	12.2248	0.341497	Tc02_g014630 Putative uncharacterized protein
Tc09_g005370	13.1152	13.2565	11.553	0.338641	Tc09_g005370 PHD finger protein At5g26210
Tc08_g012490	11.4721	9.78633	9.8762	0.330805	Tc08_g012490 Ribosome maturation protein SBDS
Tc00_g048880	10.4886	8.63702	8.88902	0.329969	Tc00_g048880 Putative Serine/threonine-protein kinase ATM
Tc00_g020180	11.732	10.6513	10.1168	0.326416	Tc00_g020180 Putative Dof zinc finger protein DOF5.2
Tc04_g017810	12.0138	10.8279	10.394	0.325371	Tc04_g017810 Transcription factor, putative
Tc00_g037620	11.7965	10.7846	10.1727	0.324471	Tc00_g037620 Predicted protein
Tc08_g000130	14.7236	14.4147	13.0449	0.312361	Tc08_g000130 Ethylene-responsive transcription factor RAP2-1
Tc02_g029210	10.8712	8.01739	9.18522	0.310788	Tc02_g029210 Nucleic acid binding protein, putative
Tc03_g006820	11.2017	11.6143	9.50373	0.308222	Tc03_g006820 Putative Protein TIFY 6B
Tc07_g012770	14.0026	12.8978	12.2988	0.306985	Tc07_g012770 Ethylene receptor
Tc02_g014270	13.3416	12.3281	11.6212	0.303469	Tc02_g014270 Transcription factor ILR3
Tc09_g015530	10.46	8.52763	8.7306	0.301569	Tc09_g015530 Predicted protein
Tc03_g012070	11.9066	10.0956	10.174	0.30092	Tc03_g012070 Putative heat shock protein; 32627-30541
Tc01_g014060	11.5136	10.6372	9.76628	0.297852	Tc01_g014060 Putative uncharacterized protein
Tc05_g026650	13.34	12.6899	11.5801	0.295272	Tc05_g026650 Putative uncharacterized protein
Tc09_g035180	10.2792	10.5204	8.50986	0.293335	Tc09_g035180 RING-H2 finger protein ATL5B
Tc09_g006530	11.0357	9.60217	9.25554	0.291146	Tc09_g006530 Hypothetical protein
Tc07_g013260	9.75572	8.63907	7.97193	0.29042	Tc07_g013260 Predicted protein
Tc09_g007930	12.7545	9.87746	10.935	0.283319	Tc09_g007930 Putative uncharacterized protein
Tc02_g003500	8.68235	7.62715	6.83751	0.278386	Tc02_g003500 Putative uncharacterized protein
Tc06_g020670	11.7656	9.9441	9.89834	0.274089	Tc06_g020670 Putative uncharacterized protein
Tc01_g030950	12.2879	11.4927	10.4074	0.27159	Tc01_g030950 Putative Histone deacetylase HDT1
Tc09_g035210	10.5583	7.3855	8.6601	0.268277	Tc09_g035210 B3 domain-containing transcription repressor VAL1
Tc00_g085110	10.3577	9.40622	8.4567	0.26776	Tc00_g085110 TGACG-sequence-specific DNA-binding protein TGA-2.1
Tc05_g002590	14.4147	13.1914	12.4745	0.260576	Tc05_g002590 AT3G51880 protein
Tc02_g029200	13.5706	10.6548	11.6283	0.260199	Tc02_g029200 Zinc finger protein, putative
Tc10_g000490	9.87173	7.70351	7.91918	0.25836	Tc10_g000490 Scarecrow-like protein 3
Tc05_g015710	11.0289	9.54403	9.05638	0.254812	Tc05_g015710 Predicted protein
Tc09_g001610	10.4899	7.80032	8.45741	0.24443	Tc09_g001610 CHD3-type chromatin-remodeling factor PICKLE
Tc01_g033560	14.319	12.1022	12.2791	0.243185	Tc01_g033560 Putative Protein LHY
Tc00_g006930	9.43914	7.47972	7.36897	0.238131	Tc00_g006930 Putative SWI/SNF-related matrix-associated actin-dependent regulator of chromatin subfamily A member 3-like 1
Tc01_g011450	9.38284	8.19875	7.28448	0.233524	Tc01_g011450 Putative Zinc finger CCCH domain-containing protein 38
Tc01_g035400	13.5711	12.297	11.467	0.232611	Tc01_g035400 Predicted protein
Tc03_g006290	12.6665	12.5094	10.549	0.230451	Tc03_g006290 Predicted protein
Tc04_g001070	12.1775	10.2658	10.0286	0.22549	Tc04_g001070 Putative Predicted protein
Tc01_g018610	11.1296	8.82268	8.98056	0.225463	Tc01_g018610 Zinc finger CCCH domain-containing protein 18
Tc05_g027410	9.7502	10.487	7.56205	0.219433	Tc05_g027410 Light-inducible protein CPRF2
Tc05_g016900	10.9292	9.58971	8.71105	0.214909	Tc05_g016900 AP2-like ethylene-responsive transcription factor At2g41710
Tc06_g018110	10.2037	8.4797	7.98226	0.214434	Tc06_g018110 Transcription factor ILR3
Tc08_g003370	12.3655	11.4938	10.1187	0.21069	Tc08_g003370 Auxin response factor 5
Tc09_g009250	8.55343	8.51032	6.27819	0.206577	Tc09_g009250 RING-H2 finger protein ATL4J
Tc09_g033470	10.0171	8.2238	7.71281	0.202461	Tc09_g033470 Homeobox-leucine zipper protein REVOLUTA
Tc08_g007630	11.3899	9.31299	9.00176	0.191035	Tc08_g007630 Putative LOB domain-containing protein 38
Tc09_g033080	14.5437	14.6335	12.1336	0.188135	Tc09_g033080 Serrate RNA effector molecule
Tc01_g006440	11.9551	10.022	9.36371	0.165926	Tc01_g006440 Putative uncharacterized protein (Fragment)
Tc01_g005060	10.3649	7.61287	7.67456	0.154928	Tc01_g005060 Zeaxanthin epoxidase, chloroplastic
Tc09_g000240	11.1996	7.38362	8.42146	0.145781	Tc09_g000240 Putative Predicted protein
Tc09_g023530	12.9442	10.7834	10.1636	0.145528	Tc09_g023530 Transcription initiation factor IIB
Tc00_g037140	12.1879	9.90781	9.23161	0.128849	Tc00_g037140 Two-component response regulator ARR4
Tc03_g012620	10.0182	5.81657	6.9575	0.119853	Tc03_g012620 Agamous-like MADS-box protein AGL8 homolog
Tc08_g002600	13.2409	13.4956	10.1595	0.11815	Tc08_g002600 Putative Ocs element-binding factor 1
Tc08_g002950	10.5454	9.40316	7.45656	0.117537	Tc08_g002950 Floral homeotic protein DEFICIENS
Tc06_g013570	9.16273	8.7324	5.8804	0.102783	Tc06_g013570 Floral homeotic protein AGAMOUS
Tc04_g024170	13.3387	8.44967	9.8672	0.0901538	Tc04_g024170 Predicted protein
Tc02_g028560	13.355	11.0524	9.82543	0.0865974	Tc02_g028560 Putative Probable ADP-ribosylation factor GTPase-activating protein AGD11
Tc01_g028390	10.2144	8.74657	6.47387	0.0748174	Tc01_g028390 Heat stress transcription factor A-6b
Tc08_g008250	12.361	10.1202	7.85521	0.0440185	Tc08_g008250 Putative uncharacterized protein
Tc00_g028220	12.0366	5.97544	5.67813	0.012187	Tc00_g028220 TGA10 transcription factor
List of all candidate transcription factor genes identified in cacao genome
Genome
Tc00_g004350
Tc00_g004530
Tc00_g006930
Tc00_g008130
Tc00_g009520
Tc00_g010120
Tc00_g010510
Tc00_g011370
Tc00_g014420
Tc00_g015220
Tc00_g016790
Tc00_g020180
Tc00_g020200
Tc00_g020790
Tc00_g022360
Tc00_g022630
Tc00_g022780
Tc00_g022810
Tc00_g023010
Tc00_g023090
Tc00_g024790
Tc00_g026020
Tc00_g027180
Tc00_g027220
Tc00_g027250
Tc00_g027690
Tc00_g028130
Tc00_g028220
Tc00_g031830
Tc00_g034500
Tc00_g035130
Tc00_g037140
Tc00_g037620
Tc00_g038100
Tc00_g038130
Tc00_g038270
Tc00_g038320
Tc00_g039780
Tc00_g040700
Tc00_g041650
Tc00_g044370
Tc00_g045590
Tc00_g045850
Tc00_g045930
Tc00_g047130
Tc00_g047570
Tc00_g048240
Tc00_g048880
Tc00_g050000
Tc00_g050240
Tc00_g050520
Tc00_g051020
Tc00_g051470
Tc00_g054320
Tc00_g056000
Tc00_g056860
Tc00_g058040
Tc00_g058610
Tc00_g061290
Tc00_g061740
Tc00_g061960
Tc00_g062130
Tc00_g064020
Tc00_g066040
Tc00_g071610
Tc00_g072820
Tc00_g073790
Tc00_g080340
Tc00_g084530
Tc00_g085060
Tc00_g085110
Tc00_g085970
Tc00_g089780
Tc00_g091190
Tc00_g091950
Tc00_g092000
Tc00_g092160
Tc01_g000160
Tc01_g000460
Tc01_g000500
Tc01_g001470
Tc01_g002070
Tc01_g002130
Tc01_g002210
Tc01_g002580
Tc01_g003050
Tc01_g003290
Tc01_g003340
Tc01_g003800
Tc01_g004430
Tc01_g004540
Tc01_g004970
Tc01_g005060
Tc01_g005170
Tc01_g005320
Tc01_g005480
Tc01_g005580
Tc01_g005710
Tc01_g006300
Tc01_g006400
Tc01_g006440
Tc01_g006550
Tc01_g006660
Tc01_g006920
Tc01_g007040
Tc01_g007060
Tc01_g007080
Tc01_g007380
Tc01_g007420
Tc01_g007930
Tc01_g008080
Tc01_g008410
Tc01_g008700
Tc01_g008890
Tc01_g009250
Tc01_g009720
Tc01_g010370
Tc01_g010500
Tc01_g010810
Tc01_g011450
Tc01_g011750
Tc01_g011910
Tc01_g012350
Tc01_g012710
Tc01_g012770
Tc01_g013260
Tc01_g013280
Tc01_g013340
Tc01_g013450
Tc01_g013880
Tc01_g014060
Tc01_g014930
Tc01_g014990
Tc01_g015070
Tc01_g015320
Tc01_g016040
Tc01_g016290
Tc01_g017430
Tc01_g017770
Tc01_g018460
Tc01_g018470
Tc01_g018500
Tc01_g018610
Tc01_g019270
Tc01_g019300
Tc01_g022050
Tc01_g022160
Tc01_g022350
Tc01_g022520
Tc01_g022610
Tc01_g022880
Tc01_g024090
Tc01_g024700
Tc01_g025300
Tc01_g025400
Tc01_g026420
Tc01_g026730
Tc01_g027130
Tc01_g028390
Tc01_g028920
Tc01_g029250
Tc01_g029290
Tc01_g029450
Tc01_g029580
Tc01_g029690
Tc01_g029900
Tc01_g030950
Tc01_g031030
Tc01_g031670
Tc01_g031960
Tc01_g032340
Tc01_g032500
Tc01_g032620
Tc01_g032720
Tc01_g032780
Tc01_g033460
Tc01_g033560
Tc01_g033650
Tc01_g033910
Tc01_g033980
Tc01_g033990
Tc01_g034220
Tc01_g034240
Tc01_g034930
Tc01_g035340
Tc01_g035400
Tc01_g035720
Tc01_g035750
Tc01_g035770
Tc01_g036000
Tc01_g036150
Tc01_g036330
Tc01_g036690
Tc01_g037070
Tc01_g037090
Tc01_g037390
Tc01_g038010
Tc01_g038130
Tc01_g038370
Tc01_g038490
Tc01_g039040
Tc01_g039500
Tc01_g039730
Tc01_g040120
Tc01_g040530
Tc01_g040660
Tc01_g040730
Tc02_g003310
Tc02_g003390
Tc02_g003500
Tc02_g003900
Tc02_g004670
Tc02_g004980
Tc02_g005220
Tc02_g005230
Tc02_g006270
Tc02_g006280
Tc02_g006430
Tc02_g006520
Tc02_g006880
Tc02_g007290
Tc02_g007570
Tc02_g008000
Tc02_g008060
Tc02_g008180
Tc02_g008360
Tc02_g009470
Tc02_g009920
Tc02_g010120
Tc02_g010330
Tc02_g010560
Tc02_g010570
Tc02_g010670
Tc02_g010850
Tc02_g010870
Tc02_g011510
Tc02_g013170
Tc02_g013270
Tc02_g013670
Tc02_g013700
Tc02_g014240
Tc02_g014270
Tc02_g014320
Tc02_g014350
Tc02_g014630
Tc02_g015310
Tc02_g015630
Tc02_g016310
Tc02_g016510
Tc02_g016660
Tc02_g016880
Tc02_g018690
Tc02_g019690
Tc02_g022850
Tc02_g024190
Tc02_g024900
Tc02_g026380
Tc02_g027300
Tc02_g027860
Tc02_g028050
Tc02_g028520
Tc02_g028560
Tc02_g029150
Tc02_g029200
Tc02_g029210
Tc02_g029340
Tc02_g029530
Tc02_g030030
Tc02_g030070
Tc02_g030470
Tc02_g030510
Tc02_g030800
Tc02_g031320
Tc02_g031690
Tc02_g032440
Tc02_g032850
Tc02_g033030
Tc02_g033190
Tc02_g033210
Tc02_g033340
Tc02_g033550
Tc02_g033670
Tc02_g033830
Tc02_g033950
Tc02_g034130
Tc02_g034930
Tc02_g035030
Tc03_g000390
Tc03_g000550
Tc03_g001260
Tc03_g002030
Tc03_g002440
Tc03_g003050
Tc03_g003970
Tc03_g006290
Tc03_g006490
Tc03_g006820
Tc03_g007410
Tc03_g009540
Tc03_g009820
Tc03_g010060
Tc03_g010680
Tc03_g010720
Tc03_g011560
Tc03_g012070
Tc03_g012620
Tc03_g012920
Tc03_g012980
Tc03_g013480
Tc03_g014100
Tc03_g014110
Tc03_g014190
Tc03_g014660
Tc03_g014970
Tc03_g015140
Tc03_g015720
Tc03_g015840
Tc03_g015950
Tc03_g016520
Tc03_g016600
Tc03_g017210
Tc03_g017290
Tc03_g017540
Tc03_g018360
Tc03_g019160
Tc03_g019290
Tc03_g019360
Tc03_g019470
Tc03_g019520
Tc03_g020070
Tc03_g020300
Tc03_g021780
Tc03_g022430
Tc03_g022560
Tc03_g022820
Tc03_g023110
Tc03_g023630
Tc03_g023680
Tc03_g024300
Tc03_g024320
Tc03_g024490
Tc03_g024610
Tc03_g024670
Tc03_g025170
Tc03_g025510
Tc03_g026070
Tc03_g026260
Tc03_g026500
Tc03_g026580
Tc03_g027360
Tc03_g027500
Tc03_g027660
Tc03_g027740
Tc03_g027830
Tc03_g028600
Tc03_g028960
Tc03_g029280
Tc03_g029370
Tc03_g029760
Tc03_g029900
Tc03_g029920
Tc03_g030360
Tc03_g031070
Tc04_g000320
Tc04_g001070
Tc04_g001570
Tc04_g001970
Tc04_g002030
Tc04_g002330
Tc04_g002430
Tc04_g002490
Tc04_g002600
Tc04_g002840
Tc04_g004110
Tc04_g004250
Tc04_g004670
Tc04_g008820
Tc04_g008840
Tc04_g009710
Tc04_g012050
Tc04_g012450
Tc04_g014830
Tc04_g015110
Tc04_g015230
Tc04_g015710
Tc04_g017610
Tc04_g017810
Tc04_g018640
Tc04_g019010
Tc04_g019390
Tc04_g019520
Tc04_g019740
Tc04_g019860
Tc04_g020010
Tc04_g020950
Tc04_g021000
Tc04_g021290
Tc04_g021650
Tc04_g022120
Tc04_g022910
Tc04_g023050
Tc04_g023260
Tc04_g023730
Tc04_g024170
Tc04_g024310
Tc04_g025010
Tc04_g025020
Tc04_g027170
Tc04_g028470
Tc04_g028610
Tc04_g028990
Tc04_g029020
Tc04_g029190
Tc04_g029310
Tc04_g029350
Tc04_g029780
Tc04_g029800
Tc04_g030160
Tc04_g030500
Tc05_g002050
Tc05_g002260
Tc05_g002430
Tc05_g002590
Tc05_g002890
Tc05_g003310
Tc05_g003660
Tc05_g004520
Tc05_g004760
Tc05_g005000
Tc05_g005710
Tc05_g005720
Tc05_g005770
Tc05_g005790
Tc05_g005860
Tc05_g006190
Tc05_g006250
Tc05_g007050
Tc05_g007060
Tc05_g007490
Tc05_g007980
Tc05_g008240
Tc05_g008610
Tc05_g010830
Tc05_g014010
Tc05_g014150
Tc05_g014990
Tc05_g015710
Tc05_g016900
Tc05_g016980
Tc05_g017270
Tc05_g017800
Tc05_g018100
Tc05_g018850
Tc05_g018890
Tc05_g019960
Tc05_g019990
Tc05_g020000
Tc05_g020800
Tc05_g020810
Tc05_g021400
Tc05_g022870
Tc05_g023110
Tc05_g025040
Tc05_g026310
Tc05_g026640
Tc05_g026650
Tc05_g026720
Tc05_g027100
Tc05_g027160
Tc05_g027350
Tc05_g027360
Tc05_g027380
Tc05_g027410
Tc05_g027810
Tc05_g028030
Tc05_g028380
Tc05_g028400
Tc05_g028760
Tc05_g029620
Tc05_g029720
Tc05_g029930
Tc05_g031290
Tc05_g031620
Tc06_g000210
Tc06_g000240
Tc06_g002490
Tc06_g004420
Tc06_g005610
Tc06_g007450
Tc06_g007710
Tc06_g008030
Tc06_g008270
Tc06_g008310
Tc06_g008840
Tc06_g009110
Tc06_g009340
Tc06_g009830
Tc06_g009950
Tc06_g009960
Tc06_g010430
Tc06_g010620
Tc06_g010640
Tc06_g010810
Tc06_g011480
Tc06_g012100
Tc06_g012890
Tc06_g012980
Tc06_g013570
Tc06_g013800
Tc06_g013990
Tc06_g014380
Tc06_g015040
Tc06_g015110
Tc06_g015240
Tc06_g015300
Tc06_g015470
Tc06_g015550
Tc06_g016220
Tc06_g016770
Tc06_g016800
Tc06_g017430
Tc06_g018070
Tc06_g018110
Tc06_g018780
Tc06_g019810
Tc06_g020560
Tc06_g020670
Tc06_g020950
Tc06_g021230
Tc07_g000120
Tc07_g000720
Tc07_g001190
Tc07_g002000
Tc07_g002020
Tc07_g002640
Tc07_g004850
Tc07_g005150
Tc07_g005210
Tc07_g005230
Tc07_g006150
Tc07_g006210
Tc07_g006780
Tc07_g007410
Tc07_g007720
Tc07_g008410
Tc07_g008500
Tc07_g009290
Tc07_g011150
Tc07_g011160
Tc07_g011170
Tc07_g011180
Tc07_g012770
Tc07_g012860
Tc07_g013260
Tc07_g013310
Tc07_g015220
Tc07_g017460
Tc08_g000030
Tc08_g000130
Tc08_g000200
Tc08_g000310
Tc08_g000390
Tc08_g001250
Tc08_g001590
Tc08_g001640
Tc08_g001730
Tc08_g001820
Tc08_g002140
Tc08_g002200
Tc08_g002600
Tc08_g002950
Tc08_g002980
Tc08_g003140
Tc08_g003320
Tc08_g003370
Tc08_g003500
Tc08_g005000
Tc08_g005010
Tc08_g005110
Tc08_g005620
Tc08_g005810
Tc08_g005890
Tc08_g006120
Tc08_g006470
Tc08_g006810
Tc08_g006880
Tc08_g007020
Tc08_g007050
Tc08_g007390
Tc08_g007620
Tc08_g007630
Tc08_g008250
Tc08_g008270
Tc08_g008320
Tc08_g008620
Tc08_g008850
Tc08_g009310
Tc08_g009560
Tc08_g009870
Tc08_g010580
Tc08_g011030
Tc08_g011180
Tc08_g012470
Tc08_g012490
Tc08_g014610
Tc08_g014670
Tc08_g015320
Tc08_g016010
Tc08_g016090
Tc09_g000240
Tc09_g000360
Tc09_g000580
Tc09_g000780
Tc09_g000890
Tc09_g001070
Tc09_g001240
Tc09_g001310
Tc09_g001530
Tc09_g001550
Tc09_g001610
Tc09_g001650
Tc09_g002160
Tc09_g002780
Tc09_g002900
Tc09_g003530
Tc09_g003630
Tc09_g003770
Tc09_g004030
Tc09_g004150
Tc09_g004460
Tc09_g004470
Tc09_g005370
Tc09_g005570
Tc09_g005990
Tc09_g006020
Tc09_g006040
Tc09_g006500
Tc09_g006530
Tc09_g006620
Tc09_g007300
Tc09_g007320
Tc09_g007560
Tc09_g007930
Tc09_g008120
Tc09_g008500
Tc09_g009250
Tc09_g009400
Tc09_g009420
Tc09_g009830
Tc09_g010070
Tc09_g010720
Tc09_g011030
Tc09_g011380
Tc09_g011550
Tc09_g012560
Tc09_g012610
Tc09_g012630
Tc09_g012720
Tc09_g013250
Tc09_g013550
Tc09_g015530
Tc09_g016760
Tc09_g016880
Tc09_g017400
Tc09_g021860
Tc09_g023050
Tc09_g023530
Tc09_g023630
Tc09_g024020
Tc09_g024520
Tc09_g025660
Tc09_g025680
Tc09_g026330
Tc09_g026370
Tc09_g026530
Tc09_g026610
Tc09_g027180
Tc09_g027980
Tc09_g028740
Tc09_g028910
Tc09_g028920
Tc09_g029610
Tc09_g029640
Tc09_g030060
Tc09_g030200
Tc09_g030340
Tc09_g031190
Tc09_g031340
Tc09_g031470
Tc09_g031500
Tc09_g031510
Tc09_g031520
Tc09_g032080
Tc09_g032150
Tc09_g032220
Tc09_g032260
Tc09_g032990
Tc09_g033080
Tc09_g033150
Tc09_g033310
Tc09_g033470
Tc09_g033510
Tc09_g034740
Tc09_g034880
Tc09_g035180
Tc09_g035210
Tc09_g035380
Tc10_g000120
Tc10_g000200
Tc10_g000490
Tc10_g001380
Tc10_g001740
Tc10_g002200
Tc10_g002710
Tc10_g002720
Tc10_g002780
Tc10_g003330
Tc10_g004740
Tc10_g004870
Tc10_g005140
Tc10_g005190
Tc10_g005620
Tc10_g007000
Tc10_g007040
Tc10_g008670
Tc10_g012450
Tc10_g012660
Tc10_g012680
Tc10_g012790
Tc10_g014000
Tc10_g014460
Tc10_g014720
Tc10_g014960
Tc10_g015110
Tc10_g016620
Tc10_g016810
