# Supplementary material for: Genome-wide analysis reveals divergent patterns of gene expression during zygotic and somatic embryo maturation of Theobroma cacao L., the chocolate tree
Source: BMC Plant Biol. 2014 Jul 16;14:185. doi: 10.1186/1471-2229-14-185 (PMC4110631; doi:10.1186/1471-2229-14-185)
Supplement: Additional file 12 — Lipid biosynthesis genes differentially regulated during cacao somatic embryo maturation referenced to mature zygotic embryos. Relative gene expression values (log2) of lipid biosynthesis genes up- or down-regulated in late torpedo somatic embryos (LT-SE) and mature somatic embryos (M-SE) referenced to mature zygotic embryos (M-ZE). A differential expression cutoff of p < 0.01 and ≥ 2-fold change filter was used. The fold difference of normalized expression values between mature stage zygotic embryos and torpedo zygotic embryo are indicated (Fold Difference M-SE/M-ZE). Gene ID numbers and predicted function (Description) are indicated based on the criollo cacao genome browser V1.0 annotations [1]. [file 1471-2229-14-185-S12.xls]

## Sheet: MSE.Lipids
Additional File 12. Lipid biosynthesis genes differentially regulated during cacao somatic embryo (SE) maturation referenced to mature zygotic embryos (ZE).
Mature-ZE (M-ZE)
Mature-SE (M-SE)
	Relative gene expression values (log2)
Locus ID	Mature-ZE	Late Torpedo-SE	Mature-SE	Gene ID	Fold Difference Normalized Expression Values (M-SE/M-ZE)	Description
Tc00_g015810_3UTR0:1-317	5.17007	8.53162	10.6575	Tc00_g015810	44.8633	Tc00_g015810 3-ketoacyl-CoA synthase 21
Tc05_g019890:1-1653	8.53135	13.0479	13.7048	Tc05_g019890	36.0874	Tc05_g019890 Calreticulin-3
Tc02_g022050:1-1491	5.84009	11.6475	10.9166	Tc02_g022050	33.7418	Tc02_g022050 3-ketoacyl-CoA synthase 6
Tc04_g024470:1-1575	6.85868	11.7513	11.5153	Tc04_g024470	25.2218	Tc04_g024470 3-ketoacyl-CoA synthase 11
Tc04_g027340_3UTR0:1-338	11.8989	13.114	15.5107	Tc04_g027340	12.2254	Tc04_g027340 Acyl carrier protein 1, chloroplastic
Tc00_g000210_3UTR0:1-338	9.40484	11.5476	12.7121	Tc00_g000210	9.89908	Tc00_g000210 Biotin carboxylase 1, chloroplastic
Tc05_g002310:1-1368	10.1275	13.3971	13.417	Tc05_g002310	9.77784	Tc05_g002310 Omega-3 fatty acid desaturase, chloroplastic
Tc04_g010240:1-867	9.3671	11.2672	12.2473	Tc04_g010240	7.36258	Tc04_g010240 Putative Biotin carboxyl carrier protein of acetyl-CoA carboxylase 2, chloroplastic
Tc09_g032420:1-1398	6.47598	11.6141	9.31616	Tc09_g032420	7.16112	Tc09_g032420 3-ketoacyl-CoA synthase 12
Tc09_g013510_3UTR0:1-277	5.7726	7.24541	8.53618	Tc09_g013510	6.79079	Tc09_g013510 3-ketoacyl-CoA synthase 11
Tc05_g018860_3UTR0:1-266	10.5728	11.3559	13.2685	Tc05_g018860	6.4791	Tc05_g018860 Enoyl-[acyl-carrier-protein] reductase [NADH], chloroplastic
Tc02_g002110_3UTR0:1-188	8.41281	10.3043	11.0637	Tc02_g002110	6.28058	Tc02_g002110 Putative Fatty acyl-CoA synthetase B
Tc09_g010640:1-1551	9.59879	11.2592	12.0494	Tc09_g010640	5.46657	Tc09_g010640 3-ketoacyl-CoA synthase 11
Tc02_g026480:1-981	10.3567	10.9668	12.7951	Tc02_g026480	5.42046	Tc02_g026480 3-oxoacyl-[acyl-carrier-protein] reductase 1, chloroplastic
Tc01_g022130:1-1128	11.0122	11.2538	13.3714	Tc01_g022130	5.13092	Tc01_g022130 Oleoyl-acyl carrier protein thioesterase, chloroplastic (Fragment)
Tc02_g006950_3UTR0:1-252	8.7152	10.9181	11.0704	Tc02_g006950	5.11652	Tc02_g006950 3-ketoacyl-CoA synthase 4
Tc09_g005920:1-1608	11.1371	13.2566	13.4452	Tc09_g005920	4.95243	Tc09_g005920 3-ketoacyl-CoA synthase 10
Tc10_g003320:1-933	10.3938	12.0741	12.437	Tc10_g003320	4.1216	Tc10_g003320 Putative Trans-2,3-enoyl-CoA reductase
Tc09_g006480:1-1725	9.22112	10.2305	11.2294	Tc09_g006480	4.02311	Tc09_g006480 3-oxoacyl-[acyl-carrier-protein] synthase I, chloroplastic
Tc01_g009360:1-666	10.6094	11.1215	12.5939	Tc01_g009360	3.95728	Tc01_g009360 (3R)-hydroxymyristoyl-[acyl-carrier-protein] dehydratase
Tc08_g009450_3UTR0:1-660	11.3337	12.8786	13.2096	Tc08_g009450	3.67026	Tc08_g009450 Putative Acetyl-CoA carboxylase
Tc06_g012880:1-1647	11.4272	11.6294	13.2192	Tc06_g012880	3.46288	Tc06_g012880 3-oxoacyl-[acyl-carrier-protein] synthase I, chloroplastic
Tc03_g025440:1-1206	10.3884	10.8877	12.0731	Tc03_g025440	3.21472	Tc03_g025440 3-oxoacyl-[acyl-carrier-protein] synthase III, chloroplastic
Tc05_g018800_3UTR0:1-238	10.6948	12.409	12.0748	Tc05_g018800	2.60256	Tc05_g018800 Omega-6 fatty acid desaturase, endoplasmic reticulum isozyme 2
Tc09_g034600_3UTR0:1-435	11.7928	11.3179	13.1428	Tc09_g034600	2.54902	Tc09_g034600 Putative Malonyl-CoA-acyl carrier protein transacylase, mitochondrial
Tc09_g010360:1-1263	12.2559	12.467	13.4795	Tc09_g010360	2.33533	Tc09_g010360 Myristoyl-acyl carrier protein thioesterase, chloroplastic
Tc05_g003050:1-2586	9.56665	10.0961	10.7305	Tc05_g003050	2.24048	Tc05_g003050 Acetyl-coenzyme A carboxylase carboxyl transferase subunit alpha, chloroplastic
Tc08_g012550:1-1167	11.4619	9.87867	12.5997	Tc08_g012550	2.20056	Tc08_g012550 Acyl-[acyl-carrier-protein] desaturase, chloroplastic
Tc05_g024590_3UTR0:1-118	14.0354	13.9253	15.1313	Tc05_g024590	2.13741	Tc05_g024590 Acyl carrier protein 1, chloroplastic
Tc06_g001950_3UTR0:1-264	8.78516	7.52932	9.68147	Tc06_g001950	1.8613	Tc06_g001950 Palmitoyl-monogalactosyldiacylglycerol delta-7 desaturase, chloroplastic
Tc06_g001920_3UTR0:1-259	10.1402	9.01263	10.9729	Tc06_g001920	1.78098	Tc06_g001920 Palmitoyl-monogalactosyldiacylglycerol delta-7 desaturase, chloroplastic
Tc04_g004190:1-807	9.65948	11.0854	9.76866	Tc04_g004190	1.07861	Tc04_g004190 Putative 3-oxoacyl-[acyl-carrier-protein] reductase
Tc02_g008870_3UTR0:1-197	10.2616	8.9837	9.12693	Tc02_g008870	0.45544	Tc02_g008870 Methylcrotonoyl-CoA carboxylase beta chain, mitochondrial
Tc01_g028230_3UTR0:1-282	10.6431	9.65146	9.41453	Tc01_g028230	0.426737	Tc01_g028230 Methylcrotonoyl-CoA carboxylase subunit alpha, mitochondrial
Tc05_g008650:1-327	11.0946	8.60339	9.85794	Tc05_g008650	0.424352	Tc05_g008650 Putative Acyl carrier protein, mitochondrial
Tc01_g019380_3UTR0:1-238	14.5806	13.6685	13.3377	Tc01_g019380	0.422522	Tc01_g019380 Putative Long-chain-fatty-acid--CoA ligase 3
Tc04_g017520:1-1191	8.46841	8.26151	7.17553	Tc04_g017520	0.408134	Tc04_g017520 Acyl-[acyl-carrier-protein] desaturase, chloroplastic
Tc04_g023400:1-2154	12.9787	11.9734	11.6514	Tc04_g023400	0.398529	Tc04_g023400 Putative Long-chain-fatty-acid--CoA ligase 1
Tc06_g020860_3UTR0:1-103	10.1578	8.84469	8.81089	Tc06_g020860	0.393144	Tc06_g020860 Putative Acyl carrier protein, mitochondrial
Tc05_g029290:1-2160	10.2362	9.2841	8.31388	Tc05_g029290	0.263824	Tc05_g029290 Putative Long-chain-fatty-acid--CoA ligase 1
List of all candidate lipid biosynthesis genes
Enzyme	GeneID
ACC2	TC08G009450
CAC2	TC00G000210
BCCP(CAC1A)	TC04G010240
	TC05G019490
CAC3	TC05G003050
MAT	TC09G034600
KAS I	TC06G012880
	TC03G029270
KAS II	TC09G006480
KAS III	TC03G025440
KAR	TC02G026480
	TC04G004190
	TC01G009360
ENR1	TC01G015430
	TC05G018860
ACP	TC05G024590
	TC04G027340
ACP	TC01G039970
	TC06G020860
FATA	TC01G022130
FATB	TC09G010360
FAD5	TC00G079390
	TC06G001920
FAD8	TC10G001360
MCCA	TC01G028230
MCCB	TC02G008870
KCR	TC02G025790
ECR	TC10G003320
LACS	TC02G002110
	TC03G028900
	TC04G023400
