# Supplementary material for: Genome-wide analysis reveals divergent patterns of gene expression during zygotic and somatic embryo maturation of Theobroma cacao L., the chocolate tree
Source: BMC Plant Biol. 2014 Jul 16;14:185. doi: 10.1186/1471-2229-14-185 (PMC4110631; doi:10.1186/1471-2229-14-185)
Supplement: Additional file 13 — Flavonoid biosynthesis genes differentially regulated during cacao zygotic embryo maturation referenced to torpedo developmental stage. Relative gene expression values (log2) of flavonoid biosynthesis genes up- or down-regulated in late torpedo somatic embryos (LT-SE) and mature somatic embryos (M-SE) referenced to torpedo zygotic embryos (T-ZE). A differential expression cutoff of p < 0.01 and ≥ 2-fold change filter was used. The fold difference of normalized expression values between mature stage zygotic embryos and torpedo zygotic embryo are indicated (Fold Difference M-SE/M-ZE). Gene ID numbers and predicted function (Description) are indicated based on the criollo cacao genome browser V1.0 annotations [1]. [file 1471-2229-14-185-S13.xls]

## Sheet: Flavonoid.mean.ZE.txt
Additional File 13. Flavonoid biosynthesis genes differentially regulated during cacao zygotic embryo maturation referenced to torpedo developmental stage.
Torpedo-ZE (T-ZE)
Mature-ZE (M-ZE)
	Relative gene expression values (log2)
Gene ID	Torpedo-ZE	Early-Full-ZE	Late-Full-ZE	Mature-ZE	Fold Difference Normalized Expression Values (M-ZE/T-ZE)	Description
Tc01_g033570	4.90123	5.12977	6.76058	13.5549	402.742	Tc01_g033570 Putative Naringenin,2-oxoglutarate 3-dioxygenase
Tc05_g002410	5.11331	7.13668	8.36824	10.2985	36.3833	Tc05_g002410 Putative Leucoanthocyanidin dioxygenase
Tc06_g016280	6.49863	6.98325	8.48035	10.0884	12.0402	Tc06_g016280 Polyphenol oxidase, chloroplastic
Tc01_g040310	5.23799	5.11611	5.14128	8.03495	6.94974	Tc01_g040310 Putative Bifunctional dihydroflavonol 4-reductase/flavanone 4-reductase
Tc09_g007510	4.92232	5.23054	6.40655	7.68214	6.77311	Tc09_g007510 Putative Anthocyanidin 3-O-glucosyltransferase
Tc00_g081720	7.20792	7.57449	7.14721	9.42071	4.63571	Tc00_g081720 4-coumarate--CoA ligase 1
Tc08_g004630	9.95355	11.2344	11.4702	12.0627	4.31439	Tc08_g004630 4-coumarate--CoA ligase-like 5
Tc09_g034440	12.5511	13.1922	13.5067	14.6237	4.20635	Tc09_g034440 Putative Dihydroflavonol-4-reductase
Tc06_g004070	10.0438	11.0633	12.6328	12.0234	3.9437	Tc06_g004070 Putative Bifunctional dihydroflavonol 4-reductase/flavanone 4-reductase
Tc01_g037650	7.7607	7.92999	7.6283	9.72234	3.89505	Tc01_g037650 Putative Dihydroflavonol-4-reductase
Tc01_g033590	5.59882	5.68049	5.45395	7.34412	3.35262	Tc01_g033590 Putative Caffeic acid 3-O-methyltransferase 1
Tc08_g006110	6.01991	5.69048	5.41758	7.61356	3.01812	Tc08_g006110 Putative Anthocyanidin 3-O-glucosyltransferase
Tc08_g004620	7.53866	8.84315	9.71656	9.05263	2.85596	Tc08_g004620 4-coumarate--CoA ligase-like 5
Tc09_g033930	8.34668	7.80762	7.82375	9.72512	2.59987	Tc09_g033930 4-coumarate--CoA ligase-like 7
Tc05_g021970	11.4466	11.5343	12.1567	12.8159	2.58345	Tc05_g021970 Putative Bifunctional dihydroflavonol 4-reductase/flavanone 4-reductase
Tc03_g021850	9.73688	11.4334	11.3105	10.6857	1.93024	Tc03_g021850 Caffeic acid 3-O-methyltransferase
Tc02_g006800	9.30045	11.8784	13.2579	10.1396	1.78899	Tc02_g006800 Putative Polyphenol oxidase, chloroplastic
Tc00_g004780	5.82588	8.77018	8.98305	6.57113	1.67626	Tc00_g004780 Phenylalanine ammonia-lyase
Tc10_g005730	9.48958	12.3817	12.9949	10.1843	1.61854	Tc10_g005730 Phenylalanine ammonia-lyase
Tc06_g010940	7.06319	9.54835	8.50804	7.49068	1.3449	Tc06_g010940 4-coumarate--CoA ligase 1
Tc07_g009080	4.10362	5.20002	6.32749	4.52604	1.34017	Tc07_g009080 Putative Anthocyanidin 3-O-glucosyltransferase
Tc10_g004370	9.02504	10.4555	10.7804	9.2346	1.15634	Tc10_g004370 Chalcone--flavonone isomerase
Tc06_g016270	11.9804	13.4918	13.8222	12.124	1.10462	Tc06_g016270 Polyphenol oxidase, chloroplastic
Tc05_g021930	11.0679	9.88227	10.229	11.1268	1.0417	Tc05_g021930 Putative Dihydroflavonol-4-reductase
Tc01_g033580	12.7693	12.3509	9.91036	12.5687	0.870201	Tc01_g033580 Putative Caffeic acid 3-O-methyltransferase
Tc09_g035230	12.9699	14.5847	14.6046	12.6472	0.799586	Tc09_g035230 Trans-cinnamate 4-monooxygenase
Tc03_g014500	6.96675	8.25711	9.03315	6.33642	0.646027	Tc03_g014500 4-coumarate--CoA ligase-like 9
Tc04_g021630	13.8949	15.4487	15.2618	13.2056	0.620148	Tc04_g021630 Chalcone synthase 2
Tc00_g013150	9.2398	11.7431	12.1344	8.32574	0.530688	Tc00_g013150 4-coumarate--CoA ligase 2
Tc00_g015860	13.3407	14.957	15.0302	12.3899	0.517342	Tc00_g015860 Chalcone--flavonone isomerase
Tc02_g034610	13.3518	14.5647	14.9956	12.3956	0.5154	Tc02_g034610 Leucoanthocyanidin reductase
Tc06_g016300	13.9529	14.1641	15.0919	12.9761	0.5081	Tc06_g016300 Polyphenol oxidase, chloroplastic
Tc07_g009020	9.37618	11.4153	11.4784	8.34063	0.487832	Tc07_g009020 Putative Anthocyanidin 3-O-glucosyltransferase
Tc03_g014490	10.2462	10.5601	10.7924	9.14483	0.466064	Tc03_g014490 4-coumarate--CoA ligase-like 9
Tc00_g058870	11.3975	12.1353	11.3597	10.24	0.448288	Tc00_g058870 Putative Dihydroflavonol-4-reductase
Tc03_g011930	13.241	14.2078	14.6567	12.0699	0.444088	Tc03_g011930 Flavonoid 3'-monooxygenase
Tc08_g010270	14.1862	15.376	15.4571	12.9522	0.42513	Tc08_g010270 Flavonol synthase/flavanone 3-hydroxylase
Tc01_g001680	8.42262	10.6477	10.3344	7.09707	0.398997	Tc01_g001680 Naringenin,2-oxoglutarate 3-dioxygenase
Tc01_g001700	13.9346	15.5011	15.5119	12.4726	0.362988	Tc01_g001700 Naringenin,2-oxoglutarate 3-dioxygenase (Fragment)
Tc06_g018030	13.715	15.1731	15.3522	12.2502	0.362279	Tc06_g018030 Leucoanthocyanidin reductase
Tc03_g002450	12.1587	14.2495	13.8588	10.6858	0.360244	Tc03_g002450 Leucoanthocyanidin reductase
Tc03_g026420	13.5891	15.2512	15.3836	12.019	0.336803	Tc03_g026420 Leucoanthocyanidin dioxygenase
Tc07_g005240	6.8988	9.81541	9.03537	5.21403	0.311052	Tc07_g005240 Putative Dihydroflavonol-4-reductase
Tc08_g002380	12.574	14.4004	14.3877	10.696	0.272059	Tc08_g002380 Bifunctional dihydroflavonol 4-reductase/flavanone 4-reductase
Tc10_g016540	12.7115	14.3705	14.6936	10.5104	0.217466	Tc10_g016540 Trans-cinnamate 4-monooxygenase
Tc05_g006550	12.8611	14.3461	14.9591	10.6528	0.216396	Tc05_g006550 Phenylalanine ammonia-lyase
Tc05_g022370	12.0288	14.3394	14.0776	9.67933	0.196213	Tc05_g022370 Hypothetical protein
Tc01_g007890	7.2031	7.22476	5.81887	4.76062	0.183967	Tc01_g007890 Putative Anthocyanidin 3-O-glucosyltransferase
Tc09_g021750	11.4274	12.6001	12.9096	8.8189	0.163965	Tc09_g021750 Trans-cinnamate 4-monooxygenase
List of all candidate genes for flavonoid biosynthesis
Enzyme	Gene ID
PAL	Tc05_g006550
	Tc10_g005730
	Tc00_g004780
C4H	Tc09_g035230
	Tc10_g016540
	Tc09_g021750
4CL	Tc00_g013150
	Tc06_g010940
	Tc03_g014500
	Tc08_g004630
	Tc05_g022370
	Tc09_g033930
	Tc03_g030380
	Tc10_g007060
	Tc00_g026030
	Tc02_g026580
	Tc04_g002850
	Tc00_g081720
	Tc03_g014490
	Tc08_g004620
CHS	Tc00_g003270
	Tc04_g021630
	Tc05_g016950
	Tc05_g016940
	Tc05_g016920
	Tc02_g005640
	Tc01_g038610
CHI	Tc00_g015870
	Tc10_g004370
	Tc00_g015860
F3H	Tc01_g001700
	Tc01_g001680
	Tc03_g022510
	Tc01_g033570
F3'H	Tc03_g011930
	Tc00_g013390
	Tc09_g006880
FLS	Tc05_g019560
	Tc08_g010270
	Tc08_g020240
DFR	Tc08_g002380
	Tc01_g002920
	Tc08_g002390
	Tc01_g037650
	Tc01_g037660
	Tc07_g005240
	Tc01_g037700
	Tc01_g037670
	Tc02_g012780
	Tc06_g004070
	Tc00_g058870
	Tc05_g021970
	Tc01_g040340
	Tc05_g021930
	Tc09_g034440
	Tc01_g040310
	Tc08_g008380
	Tc01_g034710
LDOX	Tc03_g026420
	Tc05_g002410
LAR	Tc03_g002450
	Tc02_g034610
ANR	Tc06_g018030
UFGT	Tc07_g008830
	Tc06_g015080
	Tc06_g015090
	Tc07_g009090
	Tc07_g009020
	Tc07_g009080
	Tc07_g009000
	Tc07_g009050
	Tc08_g006110
	Tc01_g007890
	Tc09_g007510
AS	Tc06_g016250
	Tc06_g016260
	Tc06_g016300
	Tc06_g016270
	Tc06_g016280
	Tc02_g006800
	Tc04_g018040
OMT	Tc03_g021850
	Tc08_g011220
	Tc08_g011250
	Tc00_g058650
	Tc04_g009850
	Tc00_g018080
	Tc05_g023810
	Tc05_g023880
	Tc03_g022520
	Tc01_g033580
	Tc01_g033590
	Tc05_g023890
	Tc05_g023830
	Tc05_g023860
