# Supplementary material for: Genome-wide analysis reveals divergent patterns of gene expression during zygotic and somatic embryo maturation of Theobroma cacao L., the chocolate tree
Source: BMC Plant Biol. 2014 Jul 16;14:185. doi: 10.1186/1471-2229-14-185 (PMC4110631; doi:10.1186/1471-2229-14-185)
Supplement: Additional file 14 — Flavonoid biosynthesis genes differentially regulated during cacao somatic embryo maturation referenced to mature zygotic embryos. Relative gene expression values (log2) of flavonoid biosynthesis genes up- or down-regulated in late torpedo somatic embryos (LT-SE) and mature somatic embryos (M-SE) referenced to mature zygotic embryos (M-ZE). A differential expression cutoff of p < 0.01 and ≥ 2-fold change filter was used. The fold difference of normalized expression values between mature stage zygotic embryos and torpedo zygotic embryo are indicated (Fold Difference M-SE/M-ZE). Gene ID numbers and predicted function (Description) are indicated based on the criollo cacao genome browser V1.0 annotations [1]. [file 1471-2229-14-185-S14.xls]

## Sheet: MSE.Flav
Additional File 14. Flavonoid biosynthesis genes differentially regulated during cacao somatic embryo (SE) maturation referenced to mature zygotic embryos (ZE).
Mature-SE (M-SE)
Mature-ZE (M-ZE)
	Relative gene expression values (log2)
Gene ID	Mature-ZE	Late Torpedo-SE	Mature-SE	Fold Difference Normalized Expression Values (M-SE/M-ZE)	Description
Tc00_g013390	6.70251	14.0849	12.4596	54.0822	Tc00_g013390 Putative Flavonoid 3'-monooxygenase
Tc02_g006800	10.1396	14.8944	14.9889	28.8267	Tc02_g006800 Putative Polyphenol oxidase, chloroplastic
Tc09_g021750	8.58123	10.494	13.1391	23.5533	Tc09_g021750 Trans-cinnamate 4-monooxygenase
Tc05_g019560	5.64294	8.2526	9.75839	17.333	Tc05_g019560 Flavonol synthase/flavanone 3-hydroxylase
Tc05_g022370	9.76668	11.8463	13.5091	13.3835	Tc05_g022370 Hypothetical protein
Tc10_g016540	10.5543	12.0181	14.2464	12.9253	Tc10_g016540 Trans-cinnamate 4-monooxygenase
Tc05_g006550	10.6528	14.3437	14.1048	10.9431	Tc05_g006550 Phenylalanine ammonia-lyase
Tc06_g010940	8.20558	12.6526	11.6571	10.9397	Tc06_g010940 4-coumarate--CoA ligase 1
Tc07_g009020	8.34063	11.5534	11.5358	9.15911	Tc07_g009020 Putative Anthocyanidin 3-O-glucosyltransferase
Tc08_g002380	10.7963	10.9004	13.9061	8.6323	Tc08_g002380 Bifunctional dihydroflavonol 4-reductase/flavanone 4-reductase
Tc01_g001700	12.1895	13.6089	15.2495	8.33982	Tc01_g001700 Naringenin,2-oxoglutarate 3-dioxygenase (Fragment)
Tc03_g026420	12.019	12.8394	14.9455	7.60221	Tc03_g026420 Leucoanthocyanidin dioxygenase
Tc05_g016950	5.65756	5.0487	8.54823	7.41616	Tc05_g016950 Chalcone synthase
Tc00_g015860	11.1014	11.9451	13.9526	7.2161	Tc00_g015860 Chalcone--flavonone isomerase
Tc03_g014500	6.33642	8.34128	9.06079	6.60872	Tc03_g014500 4-coumarate--CoA ligase-like 9
Tc06_g018030	12.4508	13.4422	15.04	6.01777	Tc06_g018030 Leucoanthocyanidin reductase
Tc06_g016250	6.15651	9.82076	8.6902	5.79052	Tc06_g016250 Polyphenol oxidase, chloroplastic
Tc03_g022510	5.83297	8.93932	8.32646	5.63136	Tc03_g022510 Putative Naringenin,2-oxoglutarate 3-dioxygenase
Tc03_g021850	10.2627	14.0069	12.7452	5.58884	Tc03_g021850 Caffeic acid 3-O-methyltransferase
Tc00_g013150	8.32574	9.19218	10.7665	5.42938	Tc00_g013150 4-coumarate--CoA ligase 2
Tc08_g010270	13.0299	13.8962	15.4093	5.20318	Tc08_g010270 Flavonol synthase/flavanone 3-hydroxylase
Tc07_g005240	5.21403	5.30818	7.56789	5.11189	Tc07_g005240 Putative Dihydroflavonol-4-reductase
Tc01_g007890	4.76062	6.86085	7.09809	5.05417	Tc01_g007890 Putative Anthocyanidin 3-O-glucosyltransferase
Tc03_g002450	10.0289	10.5563	12.3153	4.8784	Tc03_g002450 Leucoanthocyanidin reductase
Tc10_g005730	11.0387	13.8856	13.324	4.87469	Tc10_g005730 Phenylalanine ammonia-lyase
Tc03_g011930	11.9027	12.4204	14.1141	4.63125	Tc03_g011930 Flavonoid 3'-monooxygenase
Tc02_g034610	12.4159	13.8391	14.5999	4.54424	Tc02_g034610 Leucoanthocyanidin reductase
Tc09_g035230	12.5056	14.5092	14.6642	4.4647	Tc09_g035230 Trans-cinnamate 4-monooxygenase
Tc01_g037650	9.94621	11.051	12.0492	4.29601	Tc01_g037650 Putative Dihydroflavonol-4-reductase
Tc07_g009080	7.3404	7.8689	9.30745	3.90966	Tc07_g009080 Putative Anthocyanidin 3-O-glucosyltransferase
Tc03_g014490	7.6764	9.65729	9.62674	3.86465	Tc03_g014490 4-coumarate--CoA ligase-like 9
Tc04_g021630	13.2056	13.548	15.1513	3.8523	Tc04_g021630 Chalcone synthase 2
Tc01_g040340	10.258	11.2632	12.1982	3.83759	Tc01_g040340 Putative Bifunctional dihydroflavonol 4-reductase/flavanone 4-reductase
Tc10_g004370	9.2346	8.95777	11.0703	3.56946	Tc10_g004370 Chalcone--flavonone isomerase
Tc04_g002850	6.5937	7.68074	8.41987	3.54595	Tc04_g002850 4-coumarate--CoA ligase-like 9
Tc00_g018080	4.6996	8.58018	6.26621	2.96208	Tc00_g018080 Caffeic acid 3-O-methyltransferase
Tc06_g016260	6.87676	11.4918	8.44032	2.95583	Tc06_g016260 Polyphenol oxidase, chloroplastic
Tc00_g058870	10.8661	11.5934	12.3878	2.87139	Tc00_g058870 Putative Dihydroflavonol-4-reductase
Tc08_g004630	12.365	14.275	13.5372	2.25355	Tc08_g004630 4-coumarate--CoA ligase-like 5
Tc00_g081720	9.47915	12.32	10.3955	1.88734	Tc00_g081720 4-coumarate--CoA ligase 1
Tc06_g004070	10.9504	13.3703	11.6747	1.6521	Tc06_g004070 Putative Bifunctional dihydroflavonol 4-reductase/flavanone 4-reductase
Tc06_g016270	12.3532	10.4873	12.9728	1.53651	Tc06_g016270 Polyphenol oxidase, chloroplastic
Tc08_g006110	7.61356	9.29155	8.0336	1.33797	Tc08_g006110 Putative Anthocyanidin 3-O-glucosyltransferase
Tc03_g030380	6.35429	8.59482	6.58809	1.17593	Tc03_g030380 4-coumarate--CoA ligase-like 6
Tc05_g023810	4.87201	8.64315	5.01373	1.10322	Tc05_g023810 Caffeic acid 3-O-methyltransferase
Tc05_g021930	10.0785	8.79411	10.1107	1.0226	Tc05_g021930 Putative Dihydroflavonol-4-reductase
Tc08_g004620	9.93481	8.37268	9.66702	0.830592	Tc08_g004620 4-coumarate--CoA ligase-like 5
Tc05_g021970	12.8159	11.5035	12.3241	0.711153	Tc05_g021970 Putative Bifunctional dihydroflavonol 4-reductase/flavanone 4-reductase
Tc08_g011220	11.6856	11.1697	10.659	0.490872	Tc08_g011220 Caffeic acid 3-O-methyltransferase
Tc09_g034440	13.9586	11.9506	12.0902	0.273878	Tc09_g034440 Putative Dihydroflavonol-4-reductase
Tc01_g040310	8.34102	6.02173	5.74537	0.165436	Tc01_g040310 Putative Bifunctional dihydroflavonol 4-reductase/flavanone 4-reductase
Tc01_g033570	13.5549	5.54704	8.88661	0.0393269	Tc01_g033570 Putative Naringenin,2-oxoglutarate 3-dioxygenase
Tc01_g033580	12.4629	11.5815	5.1288	0.00619738	Tc01_g033580 Putative Caffeic acid 3-O-methyltransferase
List of all candidate genes for flavonoid biosynthesis
Enzyme	Gene ID
PAL	Tc05_g006550
	Tc10_g005730
	Tc00_g004780
C4H	Tc09_g035230
	Tc10_g016540
	Tc09_g021750
4CL	Tc00_g013150
	Tc06_g010940
	Tc03_g014500
	Tc08_g004630
	Tc05_g022370
	Tc09_g033930
	Tc03_g030380
	Tc10_g007060
	Tc00_g026030
	Tc02_g026580
	Tc04_g002850
	Tc00_g081720
	Tc03_g014490
	Tc08_g004620
CHS	Tc00_g003270
	Tc04_g021630
	Tc05_g016950
	Tc05_g016940
	Tc05_g016920
	Tc02_g005640
	Tc01_g038610
CHI	Tc00_g015870
	Tc10_g004370
	Tc00_g015860
F3H	Tc01_g001700
	Tc01_g001680
	Tc03_g022510
	Tc01_g033570
F3'H	Tc03_g011930
	Tc00_g013390
	Tc09_g006880
FLS	Tc05_g019560
	Tc08_g010270
	Tc08_g020240
DFR	Tc08_g002380
	Tc01_g002920
	Tc08_g002390
	Tc01_g037650
	Tc01_g037660
	Tc07_g005240
	Tc01_g037700
	Tc01_g037670
	Tc02_g012780
	Tc06_g004070
	Tc00_g058870
	Tc05_g021970
	Tc01_g040340
	Tc05_g021930
	Tc09_g034440
	Tc01_g040310
	Tc08_g008380
	Tc01_g034710
LDOX	Tc03_g026420
	Tc05_g002410
LAR	Tc03_g002450
	Tc02_g034610
ANR	Tc06_g018030
UFGT	Tc07_g008830
	Tc06_g015080
	Tc06_g015090
	Tc07_g009090
	Tc07_g009020
	Tc07_g009080
	Tc07_g009000
	Tc07_g009050
	Tc08_g006110
	Tc01_g007890
	Tc09_g007510
AS	Tc06_g016250
	Tc06_g016260
	Tc06_g016300
	Tc06_g016270
	Tc06_g016280
	Tc02_g006800
	Tc04_g018040
OMT	Tc03_g021850
	Tc08_g011220
	Tc08_g011250
	Tc00_g058650
	Tc04_g009850
	Tc00_g018080
	Tc05_g023810
	Tc05_g023880
	Tc03_g022520
	Tc01_g033580
	Tc01_g033590
	Tc05_g023890
	Tc05_g023830
	Tc05_g023860
