# Supplementary material for: Genome-wide analysis reveals divergent patterns of gene expression during zygotic and somatic embryo maturation of Theobroma cacao L., the chocolate tree
Source: BMC Plant Biol. 2014 Jul 16;14:185. doi: 10.1186/1471-2229-14-185 (PMC4110631; doi:10.1186/1471-2229-14-185)
Supplement: Additional file 16 — Seed storage protein genes significantly regulated during cacao zygotic and somatic embryo maturation. A) Significantly regulated seed storage protein genes during zygotic embryo maturation using torpedo zygotic embryos (T-ZE) as reference. B) Significantly regulated seed storage protein genes during somatic embryo maturation using mature zygotic embryos (M-ZE) as reference. Relative gene expression values (log2) are presented, cutoff set at p < 0.01 and ≥ 2-fold change. The fold difference of normalized expression values between mature stage zygotic embryos and torpedo zygotic embryo are indicated. Gene ID numbers and predicted function (Description) are indicated based on the criollo cacao genome browser V1.0 annotations [1]. [file 1471-2229-14-185-S16.xls]

## Sheet: Seedstorage sub1.txt
Additional file 16. Seed storage protein genes significantly regulated during cacao zygotic and somatic embryo maturation.
Torpedo-ZE (T-ZE)
Mature-ZE (M-ZE)
Mature-SE (M-SE)
Significantly Regulated Seed Storage Protein Genes During Zygotic Embryogenesis of Cacao
A)	Relative gene expression values (log2)
Gene ID	Torpedo-ZE	Early-Full-ZE	Late-Full-ZE	Mature-ZE	Fold Difference Normalized Expression Value (M-ZE/T-ZE)	Description
Tc05_g018830	7.33759	10.9496	11.0605	15.4819	282.94	Tc05_g018830 Putative Late embryogenesis abundant protein D-113
Tc05_g002160	9.05727	13.3907	13.2856	15.655	96.8534	Tc05_g002160 Late embryogenesis abundant protein B19.3
Tc04_g030650	9.79069	12.7463	13.2601	15.3452	46.9982	Tc04_g030650 Late embryogenesis abundant protein D-29
Tc04_g023830	8.71217	11.089	12.0232	14.2051	45.0332	Tc04_g023830 Late embryogenesis abundant protein D-34
Tc05_g028120	7.06545	9.58013	9.36413	10.9487	14.7559	Tc05_g028120 Late embryogenesis abundant protein D-34
Tc05_g007830	6.91689	7.58615	7.3633	9.29149	5.18591	Tc05_g007830 Putative Embryonic protein DC-8
Tc02_g004570	6.86585	6.73478	7.02673	8.97123	4.30311	Tc02_g004570 21 kDa seed protein
Tc02_g004560	4.46549	5.42819	5.25543	4.80407	1.26451	Tc02_g004560 Putative 21 kDa seed protein
Tc00_g060040	5.44047	6.00127	6.3777	5.55525	1.08281	Tc00_g060040 Late embryogenesis abundant protein D-7
Tc01_g035280	12.2215	12.7783	13.1081	12.0099	0.863557	Tc01_g035280 Late embryogenesis abundant protein lea14-A
Tc00_g042540	13.7401	15.48	15.9034	13.0302	0.611357	Tc00_g042540 21 kDa seed protein
Tc04_g024090	13.9501	15.2681	15.8089	12.4127	0.344489	Tc04_g024090 Vicilin
Tc04_g015670	8.02731	9.74096	6.96717	6.18692	0.279248	Tc04_g015670 Putative Late embryogenesis abundant protein 76
Significantly Regulated Seed Storage Protein Genes During Somatic Embryogeneis of Cacao
B)	Relative gene expression values (log2)
Gene ID	Mature-ZE	Late Torpedo-SE	Mature-SE		Fold Difference Normalized Expression Value (M-SE/M-ZE)	Description
Tc02_g004570	8.97123	15.0844	12.5278		11.7658	Tc02_g004570 21 kDa seed protein
Tc01_g035280	14.2069	14.8166	15.4833		2.42237	Tc01_g035280 Late embryogenesis abundant protein lea14-A
Tc02_g004560	4.80407	7.79255	5.86159		2.08135	Tc02_g004560 Putative 21 kDa seed protein
Tc05_g028120	10.9487	7.44774	10.2384		0.611192	Tc05_g028120 Late embryogenesis abundant protein D-34
Tc05_g007830	9.29149	5.21688	6.60317		0.155144	Tc05_g007830 Putative Embryonic protein DC-8
Tc05_g002160	15.655	11.7794	12.8854		0.146644	Tc05_g002160 Late embryogenesis abundant protein B19.3
Tc04_g023830	14.2051	10.4508	11.2092		0.12536	Tc04_g023830 Late embryogenesis abundant protein D-34
Tc04_g030650	15.3452	11.7584	11.5772		0.0734049	Tc04_g030650 Late embryogenesis abundant protein D-29
Tc05_g018830	15.4819	11.481	9.81765		0.0197186	Tc05_g018830 Putative Late embryogenesis abundant protein D-113
